# Supplementary material for: Accurate profiling of single-cell alternative transcript start sites by correcting RNA degradation
Source: Nat Commun. 2026 Apr 28;17:5798. doi: 10.1038/s41467-026-72298-8 (PMC13332059; doi:10.1038/s41467-026-72298-8)
Supplement: Supplementary file 3 — Supplementary Data 1 [file 41467_2026_72298_MOESM3_ESM.xlsx]

## Sheet: Sheet1
Supplementary Data 1. Metadata of datasets used in this study.
Dataset Name	Species	Platforms	Samples	Data Source	Data Source ID	PMID
mHSPC 5' scRNA-seq	Mouse HSPCs	10X 5' scRNA-seq	2	in-house (this study)	GSE302632	-
mHSPC 3' scRNA-seq	Mouse HSPCs	10X 3' scRNA-seq	1	in-house (this study)	GSE302632	-
mHSPC scONT	Mouse HSPCs	Single-cell Oxford Nanopore Technology	2	in-house (this study)	GSE302632	-
mHSPC Smart-seq2	Mouse HSPCs	Smart-seq2	42	in-house (published)	PRJNA706066	34845251
mHSPC ONT	Mouse HSPCs	Oxford Nanopore Technology	6
mHSPC PacBio	Mouse HSPCs	Pacifc Bioscience	3
mHSPC Smart-seq2	Mouse HSPCs	Smart-seq2	7507	Tabula Muris	GSE109774	30283141
COVID-19 5' scRNA-seq	PBMCs of 6 female patients recovered from COVID-19 and 3 female healthy controls	10X 5' scRNA-seq	9	in-house (published)	HRA000700	34326311
NSCLC 5' scRNA-seq	A fresh surgical resection of a squamous non-small cell lung cancer (NSCLC) patient	10X 5' scRNA-seq	1	10x Genomics	https://www.10xgenomics.com/datasets/nsclc-tumor-5-gene-expression-1-standard-2-2-0	-
