# Supplementary material for: Accurate profiling of single-cell alternative transcript start sites by correcting RNA degradation
Source: Nat Commun. 2026 Apr 28;17:5798. doi: 10.1038/s41467-026-72298-8 (PMC13332059; doi:10.1038/s41467-026-72298-8)
Supplement: Supplementary file 4 — Supplementary Data 2 [file 41467_2026_72298_MOESM4_ESM.xlsx]

## Sheet: Sheet2
Supplementary Data 2. Comparison of various features of tools in this study.
Name	Key Features	TSS Identification	TSS Quantification	Differential TSS Usage	TSS Degradation	Reads Used	Language	Developed For	Version	Year	PMID	Website
TSSr	Read Density and Poisson Distribution	yes	yes	yes	no	R2	R	bulk RNA-seq	0.99.6	2021	34805991	https://github.com/Linlab-slu/TSSr
SCAFE	Multiple Logistic Regression	yes	yes	no	no	R1	Perl, R	scRNA-seq	1.0.0	2022	36173306	https://github.com/chung-lab/SCAFE
CamoTSS	Hierarchical Clustering and Logistic Regression and Convolutional Neural Network (CNN)	yes	yes	no	no	R1	Python	scRNA-seq	0.1.7	2023	37945584	https://github.com/StatBiomed/CamoTSS
scTSS	Binomial Generalized Linear Mixed Model (GLMM)	no	yes	yes	no	R1; R2	R	scRNA-seq	0.1.0	2025	40179341	https://github.com/ShweiSTAT/scTSS
DeepKINET	Variational autoencoder (VAE)	no	no	no	yes	Spliced and Unspliced RNA Counts	Python	scRNA-seq	0.2.0	2024	39237934	https://github.com/3254c/DeepKINET/tree/main
scATS	empirical Cumulative Distribution Function (eCDF) and Expectation Maximization (EM)	yes	yes	yes	yes	R1	R	scRNA-seq	0.5.4	2025	-	https://github.com/LuChenLab/r-scATS
