# Supplementary material for: Accurate profiling of single-cell alternative transcript start sites by correcting RNA degradation
Source: Nat Commun. 2026 Apr 28;17:5798. doi: 10.1038/s41467-026-72298-8 (PMC13332059; doi:10.1038/s41467-026-72298-8)
Supplement: Supplementary file 5 — Supplementary Data 3 [file 41467_2026_72298_MOESM5_ESM.xlsx]

## Sheet: mouse HSPCs
Supplementary Data 3. TSS quantification by scATS.
Chromosome	Start	End	Width (bp)	Strand	TSS ID	Ensembl Gene ID	HGNC Gene Symbol	Region of TSS	Ratio of Reads	Nearest Annotated TSS	Distally Annotated with Low Reads	β	α	ψ	θ	Number of Reads
GL456216.1	16272	16272	1	+	GL456216.1:16272:+	ENSMUSG00000063897.3	CAAA01118383.1	15873-31059	82.3045	15881	FALSE	0.737926	0.673943	1	1	243
GL456233.1	39129	39129	1	-	GL456233.1:39129:-	ENSMUSG00000051412.6	Vamp7	21695-66349	85.8896	39148	FALSE	0.706924	0.805014	1	1	163
JH584304.1	53446	53446	1	-	JH584304.1:53446:-	ENSMUSG00000095041.7	AC149090.1	52358-54499	28		FALSE	0.7046	0.219449	0.503876	0.363382	450
JH584304.1	59707	59707	1	-	JH584304.1:59707:-	ENSMUSG00000095041.7	AC149090.1	59681-59785	28.4444	59690	FALSE	0.677323	0.798187	0.496124	0.636618	450
chr1	4785710	4785710	1	-	chr1:4785710:-	ENSMUSG00000033845.13	Mrpl15	4773594-5096101	100	4785710	FALSE	0.792556	0.721008	1	1	545
chr1	4807890	4807890	1	+	chr1:4807890:+	ENSMUSG00000025903.14	Lypla1	4807780-4828584	75.5274	4807896	FALSE	0.64783	0.787287	1	1	237
chr1	4857791	4857791	1	+	chr1:4857791:+	ENSMUSG00000033813.15	Tcea1	4699333-4857809	48.3352		FALSE	0.81746	0.436619	0.563588	0.639892	871
chr1	4857814	4857814	1	+	chr1:4857814:+	ENSMUSG00000033813.15	Tcea1	4857809-4858292	37.4282	4857814	FALSE	0.789881	0.25513	0.445783	0.360108	871
chr1	5083125	5083125	1	+	chr1:5083125:+	ENSMUSG00000033793.12	Atp6v1h	5070011-5124277	87.4126	5083124	FALSE	0.698167	0.924341	1	1	143
chr1	6214664	6214664	1	+	chr1:6214664:+	ENSMUSG00000025907.14	Rb1cc1	6206190-6227940	24.6073	6214663	FALSE	0.817797	0.426879	0.356061	0.401589	382
chr1	6249203	6249203	1	+	chr1:6249203:+	ENSMUSG00000025907.14	Rb1cc1	6245598-6249356	26.178	6249088	FALSE	0.702703	0.196853	0.378788	0.393082	382
chr1	6249801	6249801	1	+	chr1:6249801:+	ENSMUSG00000025907.14	Rb1cc1	6249356-6250931	18.3246	6249977	FALSE	0.697917	0.185369	0.276515	0.205329	382
chr1	7089036	7089036	1	+	chr1:7089036:+	ENSMUSG00000051285.17	Pcmtd1	7088898-7155080	56.5934	7088930	FALSE	0.723653	0.794088	1	1	182
chr1	9748382	9748382	1	-	chr1:9748382:-	ENSMUSG00000045210.8	Vcpip1	9748291-9748447	36.1607	9748382	TRUE	0.631746	0.82767	1	1	224
chr1	9747648	9747648	1	+	chr1:9747648:+	ENSMUSG00000097893.8	1700034P13Rik	9747640-9750358	45.4545	9747648	TRUE	0.666667		1		11
chr1	9798158	9798158	1	+	chr1:9798158:+	ENSMUSG00000025915.14	Sgk3	9798100-9827013	55.3719	9798158	FALSE	0.739394	0.913382	1	1	242
chr1	9944118	9944118	1	-	chr1:9944118:-	ENSMUSG00000098234.7	Snhg6	9943223-9944130	94.6721	9944118	FALSE	0.922575	0.218198	1	1	244
chr1	10037951	10037951	1	-	chr1:10037951:-	ENSMUSG00000025917.9	Cops5	10035128-10038175	75.7188	10037945	FALSE	0.796935	0.544222	1	1	313
chr1	10039778	10039778	1	+	chr1:10039778:+	ENSMUSG00000056763.16	Cspp1	10038260-10046493	26.7943	10039777	FALSE	0.780093	0.637535	1	1	209
chr1	10232670	10232670	1	-	chr1:10232670:-	ENSMUSG00000067851.11	Arfgef1	10209701-10232993	18.4906	10232670	TRUE	0.5125	1.79676	1	1	265
chr1	13140373	13140373	1	-	chr1:13140373:-	ENSMUSG00000005886.14	Ncoa2	13139325-13146630	24.6914	13146630	FALSE	0.732558	0.239497	0.38961	0.323306	243
chr1	13374047	13374047	1	-	chr1:13374047:-	ENSMUSG00000005886.14	Ncoa2	13372419-13374091	38.6831	13374029	FALSE	0.690909	0.735139	0.61039	0.676694	243
chr1	13589861	13589861	1	-	chr1:13589861:-	ENSMUSG00000025935.10	Tram1	13589813-13589918	51.0393	13589875	FALSE	0.581949	1.06494	1	1	866
chr1	13660503	13660503	1	-	chr1:13660503:-	ENSMUSG00000025937.6	Lactb2	13638409-13660554	68.8312	13660546	FALSE	0.608899	0.825051	1	1	154
chr1	14309880	14309880	1	-	chr1:14309880:-	ENSMUSG00000025932.14	Eya1	14302897-14553291	54.0541	14310051	FALSE	0.581818	1.02182	1	1	37
chr1	15805652	15805652	1	+	chr1:15805652:+	ENSMUSG00000025925.14	Terf1	15805627-15843104	100	15805657	FALSE	0.852153	0.551772	1	1	167
chr1	16104403	16104403	1	-	chr1:16104403:-	ENSMUSG00000043716.13	Rpl7	16104363-16303753	92.1003	16104402	FALSE	0.934029	0.295815	1	1	8937
chr1	16519306	16519306	1	-	chr1:16519306:-	ENSMUSG00000025920.19	Stau2	16487969-16520115	100	16519306	FALSE	0.6875	1.96166	1	1	16
chr1	16619274	16619274	1	-	chr1:16619274:-	ENSMUSG00000025939.19	Ube2w	16585431-16619496	83.7563	16619284	FALSE	0.774725	0.532565	1	1	197
chr1	16656880	16656880	1	-	chr1:16656880:-	ENSMUSG00000079658.9	Eloc	16643442-16656901	59.5847	16656884	FALSE	0.799593	0.426761	0.722121	0.690073	626
chr1	16656917	16656917	1	-	chr1:16656917:-	ENSMUSG00000079658.9	Eloc	16656901-16657017	26.1981	16656915	FALSE	0.668116	0.761218	0.318099	0.309927	626
chr1	16665215	16665215	1	+	chr1:16665215:+	ENSMUSG00000025940.6	Tmem70	16665193-16665708	69.6721	16665210	FALSE	0.793651	0.539819	1	1	122
chr1	16688426	16688426	1	+	chr1:16688426:+	ENSMUSG00000025779.10	Ly96	16688044-16709445	100	16688433	FALSE	0.650246	0.745708	1	1	49
chr1	20820250	20820250	1	-	chr1:20820250:-	ENSMUSG00000041859.10	Mcm3	20816779-20820320	58.0952	20820260	FALSE	0.681649	0.897732	1	1	945
chr1	21079190	21079190	1	-	chr1:21079190:-	ENSMUSG00000041779.5	Tram2	21006234-21079251	68.0556	21079229	FALSE	0.705128	0.841547	1	1	72
chr1	21961507	21961507	1	-	chr1:21961507:-	ENSMUSG00000028033.16	Kcnq5	21479469-22086171	88.8889	21961581	FALSE	0.554031	0.815322	1	1	99
chr1	23383164	23383164	1	-	chr1:23383164:-	ENSMUSG00000026158.11	Ogfrl1	23378804-23383195	29.0476	23383175	FALSE	0.836237	0.211908	0.483271	0.36024	420
chr1	23383207	23383207	1	-	chr1:23383207:-	ENSMUSG00000026158.11	Ogfrl1	23383195-23588958	35	23397541	FALSE	0.689498	0.532014	0.546468	0.63976	420
chr1	23922310	23922310	1	-	chr1:23922310:-	ENSMUSG00000026155.13	Smap1	23909689-23922358	43.8298	23922317	FALSE	0.720969	0.262566	0.53886	0.441803	470
chr1	23960677	23960677	1	-	chr1:23960677:-	ENSMUSG00000026155.13	Smap1	23922384-23960686	37.8723		FALSE	0.95014	0.134628	0.46114	0.558197	470
chr1	24005633	24005633	1	-	chr1:24005633:-	ENSMUSG00000026154.4	Sdhaf4	23996351-24300726	100	24005630	FALSE	0.58114	1.05512	1	1	316
chr1	24678738	24678738	1	+	chr1:24678738:+	ENSMUSG00000073725.8	Lmbrd1	24678597-24728627	81.7568	24678739	FALSE	0.701449	0.495027	1	1	148
chr1	30804036	30804036	1	-	chr1:30804036:-	ENSMUSG00000048874.15	Phf3	30802579-30804789	15.1515		FALSE	0.740741	0.120239	0.266082	0.0654684	594
chr1	30873877	30873877	1	-	chr1:30873877:-	ENSMUSG00000048874.15	Phf3	30873824-30873944	42.2559	30873894	FALSE	0.736	0.693741	0.733918	0.934532	594
chr1	33669770	33669770	1	-	chr1:33669770:-	ENSMUSG00000026134.11	Prim2	33663856-33669811	46.4516	33669795	FALSE	0.714286	0.608714	1	1	155
chr1	33757737	33757737	1	-	chr1:33757737:-	ENSMUSG00000042215.8	Bag2	33748479-33757803	78.5124	33757741	FALSE	0.764085	0.641696	1	1	121
chr1	33814537	33814537	1	-	chr1:33814537:-	ENSMUSG00000042197.13	Zfp451	33805419-33814603	49.697	33814527	FALSE	0.615809	0.809891	1	1	165
chr1	34439364	34439364	1	-	chr1:34439364:-	ENSMUSG00000042111.9	Ccdc115	34438696-34439680	92.9134	34439672	FALSE	0.705066	0.660748	1	1	254
chr1	34439897	34439897	1	+	chr1:34439897:+	ENSMUSG00000026127.13	Imp4	34439843-34443563	90.5556	34439898	FALSE	0.766369	0.673113	1	1	180
chr1	34472738	34472738	1	+	chr1:34472738:+	ENSMUSG00000026126.15	Ptpn18	34468293-34472761	87.4279	34472720	FALSE	0.716327	0.550619	1	1	2426
chr1	34814164	34814164	1	-	chr1:34814164:-	ENSMUSG00000037503.12	Fam168b	34813387-34819963	51.9417		FALSE	0.594156	0.287419	0.519417	0.445886	206
chr1	34843013	34843013	1	-	chr1:34843013:-	ENSMUSG00000037503.12	Fam168b	34819963-34843072	48.0583	34843013	FALSE	0.708434	0.758273	0.480583	0.554114	206
chr1	34879167	34879167	1	+	chr1:34879167:+	ENSMUSG00000026123.11	Plekhb2	34863471-34879429	65.5172	34877656	FALSE	0.66	0.879631	1	1	58
chr1	36244272	36244272	1	-	chr1:36244272:-	ENSMUSG00000037470.14	Uggt1	36210030-36244728	38.961	36244305	FALSE	0.758621	0.937311	1	1	308
chr1	36307754	36307754	1	+	chr1:36307754:+	ENSMUSG00000037447.16	Arid5a	36125127-36317204	93.9189	36307754	FALSE	0.856667	0.408025	1	1	148
chr1	36369143	36369143	1	-	chr1:36369143:-	ENSMUSG00000010453.12	Kansl3	36365652-36369190	57.5221	36369155	FALSE	0.799517	1.12064	1	1	113
chr1	36445255	36445255	1	-	chr1:36445255:-	ENSMUSG00000001143.13	Lman2l	36438832-36445279	78.2609	36445257	FALSE	0.737662	0.721263	1	1	161
chr1	36511872	36511872	1	+	chr1:36511872:+	ENSMUSG00000001138.13	Cnnm3	36127084-36520519	48.9796	36511867	FALSE	0.650794	1.20101	1	1	49
chr1	36691558	36691558	1	+	chr1:36691558:+	ENSMUSG00000061518.11	Cox5b	36691541-36691628	88.8361	36691610	FALSE	0.773395	0.769721	1	1	3789
chr1	36709947	36709947	1	-	chr1:36709947:-	ENSMUSG00000037351.9	Actr1b	36706911-36714428	54.1284	36709947	FALSE	0.778646	0.869239	1	1	218
chr1	36761850	36761850	1	+	chr1:36761850:+	ENSMUSG00000026117.10	Zap70	36761790-36778751	78.7879	36766934	FALSE	0.655827	1.24623	1	1	66
chr1	36939614	36939614	1	-	chr1:36939614:-	ENSMUSG00000026116.11	Tmem131	36854967-36943673	41.0334	36939527	FALSE	0.76383	0.623492	1	1	329
chr1	37299915	37299915	1	+	chr1:37299915:+	ENSMUSG00000026113.17	Inpp4a	37299857-37348398	31.4286	37299915	TRUE	0.53125	0.576243	0.5	0.693148	70
chr1	37410128	37410128	1	+	chr1:37410128:+	ENSMUSG00000026113.17	Inpp4a	37389727-37410159	31.4286		FALSE	0.705882	0.515658	0.5	0.306851	70
chr1	37430035	37430035	1	-	chr1:37430035:-	ENSMUSG00000026112.7	Coa5	37428425-37430111	53.4884	37430103	FALSE	0.678571	0.85627	1	1	172
chr1	37430186	37430186	1	+	chr1:37430186:+	ENSMUSG00000026111.15	Unc50	37430131-37438696	100	37430186	FALSE	0.772176	0.670658	1	1	302
chr1	37865232	37865232	1	-	chr1:37865232:-	ENSMUSG00000060771.15	Tsga10	37835592-37866437	100	37865079	FALSE	0.768293	1.04531	1	1	45
chr1	37890384	37890384	1	-	chr1:37890384:-	ENSMUSG00000026088.15	Mitd1	37881868-37890419	85.2459	37890407	FALSE	0.78712	0.731699	1	1	61
chr1	37890540	37890540	1	+	chr1:37890540:+	ENSMUSG00000026087.11	Mrpl30	37655530-37898070	100	37890543	FALSE	0.862072	0.433561	1	1	810
chr1	37997209	37997209	1	-	chr1:37997209:-	ENSMUSG00000058407.12	Txndc9	37995797-37997898	88.5609	37997224	FALSE	0.74635	0.480986	1	1	271
chr1	37998124	37998124	1	+	chr1:37998124:+	ENSMUSG00000026083.12	Eif5b	37998002-37998289	39.4247	37998129	FALSE	0.813131	0.484819	1	1	591
chr1	38129645	38129645	1	-	chr1:38129645:-	ENSMUSG00000026082.11	Rev1	38108428-38129670	34.5833	38129662	FALSE	0.792982	0.452111	0.568627	0.471934	240
chr1	38129676	38129676	1	-	chr1:38129676:-	ENSMUSG00000026082.11	Rev1	38129670-38129809	29.1667	38129801	FALSE	0.689655	0.568958	0.457516	0.528066	240
chr1	38664968	38664968	1	-	chr1:38664968:-	ENSMUSG00000037138.18	Aff3	38627185-38665045	57.6355	38664955	FALSE	0.653968	0.770731	1	1	203
chr1	38987810	38987810	1	+	chr1:38987810:+	ENSMUSG00000026078.10	Pdcl3	38985600-38994915	86.2944	38987841	FALSE	0.771957	0.648072	1	1	197
chr1	39367842	39367842	1	+	chr1:39367842:+	ENSMUSG00000073702.11	Rpl31	39202846-39367846	3.72112	39367842	TRUE	0.803922	0.485262	0.0414862	0.0534191	4891
chr1	39367909	39367909	1	+	chr1:39367909:+	ENSMUSG00000073702.11	Rpl31	39367886-39368169	85.7698	39367929	FALSE	0.80689	0.54926	0.958514	0.946581	4891
chr1	39478743	39478743	1	-	chr1:39478743:-	ENSMUSG00000003134.10	Tbc1d8	39392254-39478769	69.3252	39478755	FALSE	0.698661	0.674711	1	1	163
chr1	39577303	39577303	1	-	chr1:39577303:-	ENSMUSG00000048234.13	Rnf149	39558411-39577421	73.6842	39577303	FALSE	0.698148	0.702777	1	1	152
chr1	39900913	39900913	1	+	chr1:39900913:+	ENSMUSG00000026074.15	Map4k4	39513876-39900926	14.3979	39900913	FALSE	0.81	0.375061	0.22541	0.272783	382
chr1	39900987	39900987	1	+	chr1:39900987:+	ENSMUSG00000026074.15	Map4k4	39900926-39901224	17.801	39901170	FALSE	0.625	0.400189	0.282787	0.277772	382
chr1	40025435	40025435	1	+	chr1:40025435:+	ENSMUSG00000026074.15	Map4k4	40024671-40026083	31.4136		FALSE	0.713904	0.246766	0.495902	0.449445	382
chr1	40463291	40463291	1	+	chr1:40463291:+	ENSMUSG00000026069.15	Il1rl1	40446530-40464464	31.9149		FALSE	0.764706	0.329932	0.428571	0.533098	141
chr1	40464758	40464758	1	+	chr1:40464758:+	ENSMUSG00000026069.15	Il1rl1	40464464-40465068	42.5532		FALSE	0.7	0.404708	0.6	0.466902	141
chr1	40515405	40515405	1	+	chr1:40515405:+	ENSMUSG00000026068.11	Il18rap	40515354-40537058	49.2891	40515405	FALSE	0.721831	1.0257	0.492891	0.575505	211
chr1	40550124	40550124	1	+	chr1:40550124:+	ENSMUSG00000026068.11	Il18rap	40537058-40551334	50.7109	40541692	FALSE	0.548148	0.299258	0.507109	0.424495	211
chr1	42851271	42851271	1	+	chr1:42851271:+	ENSMUSG00000060679.14	Mrps9	42789823-42879755	68.5484	42851276	FALSE	0.762376	0.656059	1	1	248
chr1	42952958	42952958	1	+	chr1:42952958:+	ENSMUSG00000041907.9	Gpr45	42952864-43032067	100	42952872	FALSE	0.914286	0.210721	1	1	10
chr1	43445795	43445795	1	+	chr1:43445795:+	ENSMUSG00000066877.11	Nck2	43263558-43532405	74.1935	43457273	FALSE	0.644444	0.860656	1	1	31
chr1	43827766	43827766	1	-	chr1:43827766:-	ENSMUSG00000057363.12	Uxs1	43816964-43842519	44.5312	43827774	FALSE	0.82337	0.911125	1	1	128
chr1	43934015	43934015	1	+	chr1:43934015:+	ENSMUSG00000041763.14	Tpp2	43716648-43934041	44.4444	43934015	FALSE	0.867117	0.647633	0.651982	0.880102	333
chr1	43934047	43934047	1	+	chr1:43934047:+	ENSMUSG00000041763.14	Tpp2	43934041-43951107	23.7237	43934045	FALSE	0.782857	0.263474	0.352423	0.119898	333
chr1	44102388	44102388	1	-	chr1:44102388:-	ENSMUSG00000026049.11	Tex30	44100001-44102446	82.5688	44102391	FALSE	0.834442	0.468708	1	1	218
chr1	44118771	44118771	1	-	chr1:44118771:-	ENSMUSG00000026047.13	Poglut2	44110075-44118816	100	44118765	FALSE	0.77484	1.05296	1	1	91
chr1	44147915	44147915	1	+	chr1:44147915:+	ENSMUSG00000026048.16	Ercc5	44147737-44160977	55.3191	44147909	FALSE	0.455357	1.01444	1	1	94
chr1	45795502	45795502	1	+	chr1:45795502:+	ENSMUSG00000025995.16	Wdr75	45795118-45803847	81.1245	45795503	FALSE	0.484848	0.773072	1	1	249
chr1	46853529	46853529	1	-	chr1:46853529:-	ENSMUSG00000025986.6	Slc39a10	46826281-46892858	71.7647	46854046	FALSE	0.557576	0.806363	1	1	85
chr1	51289252	51289252	1	+	chr1:51289252:+	ENSMUSG00000045954.7	Cavin2	51289103-51301938	100	51289126	FALSE	0.698189	0.974332	1	1	102
chr1	51478399	51478399	1	-	chr1:51478399:-	ENSMUSG00000026107.11	Nabp1	51469078-51478433	100	51478399	FALSE	0.84058	0.673743	1	1	69
chr1	52008672	52008672	1	+	chr1:52008672:+	ENSMUSG00000062939.11	Stat4	51987142-52013905	58.871	52008626	FALSE	0.777778	0.491032	1	1	124
chr1	52119490	52119490	1	+	chr1:52119490:+	ENSMUSG00000026104.14	Stat1	52119432-52119559	70.948	52119490	FALSE	0.862874	0.328654	1	1	327
chr1	52186166	52186166	1	-	chr1:52186166:-	ENSMUSG00000026103.14	Gls	52168975-52190910	26.3485	52169145	FALSE	0.731081	0.157631	0.335979	0.19267	482
chr1	52233221	52233221	1	-	chr1:52233221:-	ENSMUSG00000026103.14	Gls	52216021-52326612	52.0747	52233223	FALSE	0.796284	0.735693	0.664021	0.80733	482
chr1	52500418	52500418	1	-	chr1:52500418:-	ENSMUSG00000002881.14	Nab1	52500288-52500687	52.1739	52500315	FALSE	0.691176	0.715769	1	1	115
chr1	52817487	52817487	1	-	chr1:52817487:-	ENSMUSG00000026102.9	Inpp1	52794670-52817696	60.5263	52817451	FALSE	0.593074	0.884767	1	1	76
chr1	52845044	52845044	1	+	chr1:52845044:+	ENSMUSG00000041426.12	Hibch	52844922-52865089	82.6923	52845044	FALSE	0.718487	0.668249	1	1	104
chr1	53297101	53297101	1	+	chr1:53297101:+	ENSMUSG00000026097.9	Ormdl1	53297077-53309087	100	53297095	FALSE	0.765499	0.681604	1	1	81
chr1	53313642	53313642	1	+	chr1:53313642:+	ENSMUSG00000026096.14	Osgepl1	53313616-53326006	100	53313654	FALSE	0.635714	1.1204	1	1	85
chr1	53352664	53352664	1	-	chr1:53352664:-	ENSMUSG00000026095.15	Asnsd1	53352570-53352760	62.6214	53352752	FALSE	0.793135	0.637079	1	1	206
chr1	53785181	53785181	1	-	chr1:53785181:-	ENSMUSG00000026094.14	Stk17b	53776679-53866395	51.8797	53785224	FALSE	0.938758	0.151709	1	1	532
chr1	54438962	54438962	1	-	chr1:54438962:-	ENSMUSG00000041303.7	Gtf3c3	54420499-54438991	70.5882	54438971	FALSE	0.603896	0.925435	1	1	51
chr1	54926347	54926347	1	-	chr1:54926347:-	ENSMUSG00000052331.14	Ankrd44	54766437-54926430	49.5495	54926354	FALSE	0.670868	0.597907	1	1	444
chr1	55027397	55027397	1	-	chr1:55027397:-	ENSMUSG00000025982.13	Sf3b1	55016784-55027440	47.9406	55027394	FALSE	0.757764	0.565925	0.841801	0.767632	1481
chr1	55027481	55027481	1	-	chr1:55027481:-	ENSMUSG00000025982.13	Sf3b1	55027440-55027537	10.5334	55027481	FALSE	0.831343	0.461013	0.180139	0.232368	1481
chr1	55052874	55052874	1	+	chr1:55052874:+	ENSMUSG00000025981.13	Coq10b	55052762-55071641	100	55052869	FALSE	0.601064	0.855534	1	1	77
chr1	55087841	55087841	1	-	chr1:55087841:-	ENSMUSG00000025980.14	Hspd1	55084763-55087868	58.0048		FALSE	0.799003	0.466846	0.870027	0.814251	1674
chr1	55087880	55087880	1	-	chr1:55087880:-	ENSMUSG00000025980.14	Hspd1	55087868-55088044	9.37873	55088024	FALSE	0.808791	0.238664	0.141468	0.185749	1674
chr1	55088310	55088310	1	+	chr1:55088310:+	ENSMUSG00000073676.4	Hspe1	55088121-55088317	46.0416	55088314	FALSE	0.941833	0.0825472	0.468286	0.533389	2261
chr1	55088319	55088319	1	+	chr1:55088319:+	ENSMUSG00000073676.4	Hspe1	55088317-55088329	16.4087		FALSE	0.800645	0.154901	0.186235	0.195452	2261
chr1	55088340	55088340	1	+	chr1:55088340:+	ENSMUSG00000073676.4	Hspe1	55088329-55089192	35.8691		FALSE	0.797788	0.207864	0.365722	0.271159	2261
chr1	55131279	55131279	1	+	chr1:55131279:+	ENSMUSG00000025979.13	Mob4	55131223-55136677	75.6098	55131282	FALSE	0.742985	0.535994	1	1	205
chr1	57406497	57406497	1	-	chr1:57406497:-	ENSMUSG00000048495.16	Tyw5	57393698-57407109	93.4783	57406537	FALSE	0.561538	0.931445	1	1	46
chr1	58018956	58018956	1	-	chr1:58018956:-	ENSMUSG00000054770.16	Kctd18	58002921-58024878	22.807	58018956	TRUE	0.888889	1.78206	1	1	57
chr1	57995971	57995971	1	+	chr1:57995971:+	ENSMUSG00000026039.9	Sgo2a	57954885-58013507	57.5	57995971	TRUE	0.46875	1.91512	1	1	120
chr1	58393133	58393133	1	+	chr1:58393133:+	ENSMUSG00000051223.14	Bzw1	58392890-58394226	71.6837	58393132	FALSE	0.732622	0.90232	1	1	784
chr1	58424034	58424034	1	-	chr1:58424034:-	ENSMUSG00000026034.17	Clk1	58421258-58424081	44.1397	58424066	FALSE	0.793199	0.775575	1	1	401
chr1	58445486	58445486	1	-	chr1:58445486:-	ENSMUSG00000026035.15	Ppil3	58440968-58445592	97.5	58445486	FALSE	0.780719	0.678404	1	1	200
chr1	58445597	58445597	1	+	chr1:58445597:+	ENSMUSG00000026036.17	Nif3l1	58445144-58452089	86.3014	58445628	FALSE	0.681081	0.950704	1	1	73
chr1	58504930	58504930	1	-	chr1:58504930:-	ENSMUSG00000026037.14	Orc2	58493750-58505120	77.5439	58504925	FALSE	0.851064	0.691759	1	1	285
chr1	58505146	58505146	1	+	chr1:58505146:+	ENSMUSG00000085054.2	Gm15834	58505137-58523020	100	58505148	FALSE	0.735294	1.50754	1	1	17
chr1	58586600	58586600	1	+	chr1:58586600:+	ENSMUSG00000026032.8	Ndufb3	58586364-58586607	52.5485	58586384	FALSE	0.64652	0.662208	0.525485	0.671728	824
chr1	58586609	58586609	1	+	chr1:58586609:+	ENSMUSG00000026032.8	Ndufb3	58586607-58595735	47.4515		FALSE	0.726662	0.548183	0.480583	0.328272	824
chr1	58711495	58711495	1	+	chr1:58711495:+	ENSMUSG00000026031.15	Cflar	58711485-58711518	25	58711508	FALSE	0.791383	0.500628	1	1	312
chr1	58795413	58795413	1	+	chr1:58795413:+	ENSMUSG00000026029.14	Casp8	58593793-58795494	36.2805	58795374	FALSE	0.732026	0.644724	1	1	328
chr1	58902241	58902241	1	-	chr1:58902241:-	ENSMUSG00000026028.12	Trak2	58900767-58912262	38.4615	58907212	FALSE	0.648889	0.265064	0.384615	0.19711	182
chr1	58973430	58973430	1	-	chr1:58973430:-	ENSMUSG00000026028.12	Trak2	58912262-58974051	61.5385	58973430	FALSE	0.735795	0.966556	0.615385	0.80289	182
chr1	58973630	58973630	1	+	chr1:58973630:+	ENSMUSG00000026027.13	Stradb	58973514-58988506	78.2609	58973522	FALSE	0.838624	0.467773	1	1	92
chr1	59120068	59120068	1	-	chr1:59120068:-	ENSMUSG00000038079.14	Tmem237	59101198-59120415	100	59119806	FALSE	0.705	0.765736	1	1	30
chr1	59237226	59237226	1	-	chr1:59237226:-	ENSMUSG00000026024.14	Als2	59220452-59237238	19.0476	59237226	TRUE	0.9375		1		42
chr1	59670763	59670763	1	-	chr1:59670763:-	ENSMUSG00000026021.15	Sumo1	59640268-59670784	41.7563	59670739	FALSE	0.743511	0.286236	0.442561	0.351914	558
chr1	59670803	59670803	1	-	chr1:59670803:-	ENSMUSG00000026021.15	Sumo1	59670784-59670842	53.405	59670792	FALSE	0.831481	0.417897	0.561205	0.648086	558
chr1	59684988	59684988	1	+	chr1:59684988:+	ENSMUSG00000026020.9	Nop58	59430602-59695966	75.7353	59684985	FALSE	0.876681	0.466478	1	1	952
chr1	59913014	59913014	1	+	chr1:59913014:+	ENSMUSG00000041040.12	Fam117b	59912983-59974883	74	59913006	FALSE	0.761502	0.711129	1	1	150
chr1	60098175	60098175	1	-	chr1:60098175:-	ENSMUSG00000026019.15	Wdr12	60098135-60346887	20.3673	60098146	FALSE	0.770115	0.677736	1	1	599
chr1	60180593	60180593	1	+	chr1:60180593:+	ENSMUSG00000073664.11	Nbeal1	60121008-60227222	80.1724	60180599	FALSE	0.798507	0.804626	1	1	116
chr1	60343332	60343332	1	+	chr1:60343332:+	ENSMUSG00000049439.13	Cyp20a1	60121008-60387143	100	60343323	FALSE	0.711538	0.950857	1	1	65
chr1	60409683	60409683	1	+	chr1:60409683:+	ENSMUSG00000026782.15	Abi2	60409504-60437207	54.3478	60409619	FALSE	0.735294	1.27863	1	1	46
chr1	63114334	63114334	1	-	chr1:63114334:-	ENSMUSG00000040865.15	Ino80d	63114068-63114869	25.4181	63114334	FALSE	0.728125	0.87129	1	1	299
chr1	63176685	63176685	1	-	chr1:63176685:-	ENSMUSG00000025968.16	Ndufs1	63170914-63176695	40.1786	63176669	FALSE	0.773333	0.571049	0.625	0.507528	224
chr1	63176700	63176700	1	-	chr1:63176700:-	ENSMUSG00000025968.16	Ndufs1	63176695-63289323	27.6786	63176732	FALSE	0.75	0.168166	0.407895	0.492472	224
chr1	63177125	63177125	1	+	chr1:63177125:+	ENSMUSG00000025967.16	Eef1b2	63127719-63177143	91.8939	63177129	FALSE	0.851096	0.377329	1	1	6859
chr1	63730637	63730637	1	+	chr1:63730637:+	ENSMUSG00000025962.15	Fastkd2	63730606-63734732	84	63730614	FALSE	0.886905	0.390816	1	1	50
chr1	64033526	64033526	1	-	chr1:64033526:-	ENSMUSG00000025959.13	Klf7	64030544-64078851	50.4386		FALSE	0.64257	0.735108	1	1	228
chr1	64532848	64532848	1	+	chr1:64532848:+	ENSMUSG00000025958.14	Creb1	64532097-64552561	46.8966	64532859	FALSE	0.621129	0.430796	1	1	290
chr1	64617207	64617207	1	-	chr1:64617207:-	ENSMUSG00000025956.10	Mettl21a	64606641-64617250	100	64617184	FALSE	0.768595	1.17394	1	1	60
chr1	64690629	64690629	1	-	chr1:64690629:-	ENSMUSG00000087213.2	2810408I11Rik	64680380-64690667	100	64690628	FALSE	0.662963	1.92607	1	1	96
chr1	65179075	65179075	1	-	chr1:65179075:-	ENSMUSG00000025950.16	Idh1	65161940-65186502	84.9673	65175564	FALSE	0.708333	0.850242	1	1	153
chr1	65186683	65186683	1	+	chr1:65186683:+	ENSMUSG00000025949.16	Pikfyve	65055249-65205875	56.6265	65186683	FALSE	0.702381	0.904112	1	1	83
chr1	66700859	66700859	1	+	chr1:66700859:+	ENSMUSG00000026005.15	Rpe	66700792-66714655	68.1818	66700831	FALSE	0.780952	0.906943	1	1	132
chr1	66817546	66817546	1	-	chr1:66817546:-	ENSMUSG00000026004.15	Kansl1l	66773619-66817594	77.8481	66817546	FALSE	0.717518	0.829297	1	1	158
chr1	66863278	66863278	1	-	chr1:66863278:-	ENSMUSG00000026003.5	Acadl	66857554-66863296	52.6539	66863277	FALSE	0.842932	0.358435	0.650259	0.623509	471
chr1	66863309	66863309	1	-	chr1:66863309:-	ENSMUSG00000026003.5	Acadl	66863296-66863360	29.2994		FALSE	0.741667	0.547209	0.357513	0.376491	471
chr1	67038854	67038854	1	-	chr1:67038854:-	ENSMUSG00000026000.16	Lancl1	67007050-67038898	97.191	67038865	FALSE	0.578363	0.670733	1	1	178
chr1	69684436	69684436	1	-	chr1:69684436:-	ENSMUSG00000025997.13	Ikzf2	69683417-69685886	29.3722	69684536	FALSE	0.652778	0.609845	1	1	446
chr1	71102938	71102938	1	-	chr1:71102938:-	ENSMUSG00000026196.7	Bard1	71053721-71103154	73.2026	71103146	FALSE	0.707763	0.642678	1	1	153
chr1	71557179	71557179	1	+	chr1:71557179:+	ENSMUSG00000026192.13	Atic	71545240-71557209	41.242	71557179	FALSE	0.728571	0.478093	0.519038	0.533993	628
chr1	71557219	71557219	1	+	chr1:71557219:+	ENSMUSG00000026192.13	Atic	71557209-71559750	38.2166	71557213	FALSE	0.87043	0.224772	0.501002	0.466007	628
chr1	71653172	71653172	1	-	chr1:71653172:-	ENSMUSG00000026193.15	Fn1	71645702-71653208	57.1823	71653172	FALSE	0.979167	0.10915	1	1	362
chr1	72284259	72284259	1	-	chr1:72284259:-	ENSMUSG00000026189.13	Pecr	72267499-72284321	97.5904	72284259	FALSE	0.87	0.377087	1	1	83
chr1	72307427	72307427	1	+	chr1:72307427:+	ENSMUSG00000026187.9	Xrcc5	72143890-72334636	67.1429	72307427	FALSE	0.634921	1.2516	1	1	70
chr1	72711289	72711289	1	+	chr1:72711289:+	ENSMUSG00000046330.10	Rpl37a	72711273-72711315	97.2804	72711290	FALSE	0.948189	0.287024	1	1	16363
chr1	74153994	74153994	1	+	chr1:74153994:+	ENSMUSG00000026180.8	Cxcr2	74153969-74159404	71.25	74153991	FALSE	0.666429	0.92756	1	1	160
chr1	74236546	74236546	1	+	chr1:74236546:+	ENSMUSG00000006304.14	Arpc2	74185899-74236565	49.0438	74236550	FALSE	0.654288	0.601865	0.705726	0.777614	3242
chr1	74236574	74236574	1	+	chr1:74236574:+	ENSMUSG00000006304.14	Arpc2	74236565-74236614	20.4503		FALSE	0.650839	0.283177	0.302708	0.222386	3242
chr1	74284674	74284674	1	-	chr1:74284674:-	ENSMUSG00000006299.13	Aamp	74284041-74284746	78.9116	74284680	FALSE	0.678657	0.639999	1	1	294
chr1	74285054	74285054	1	+	chr1:74285054:+	ENSMUSG00000026179.14	Pnkd	74185899-74351759	100	74285054	FALSE	0.761647	0.650216	1	1	280
chr1	74304173	74304173	1	-	chr1:74304173:-	ENSMUSG00000006301.17	Tmbim1	74291232-74305626	76.6667	74304120	FALSE	0.659004	1.15998	1	1	90
chr1	74391752	74391752	1	+	chr1:74391752:+	ENSMUSG00000026176.13	Ctdsp1	74391501-74394019	65.3846	74391795	FALSE	0.637931	0.681193	1	1	156
chr1	74436273	74436273	1	-	chr1:74436273:-	ENSMUSG00000033364.13	Usp37	74435899-74449703	46.5753		FALSE	0.664865	0.640554	1	1	146
chr1	74506316	74506316	1	+	chr1:74506316:+	ENSMUSG00000026174.9	Cnot9	74506022-74523504	45.6522	74506060	FALSE	0.707143	0.770644	0.456522	0.55307	138
chr1	74530000	74530000	1	+	chr1:74530000:+	ENSMUSG00000026174.9	Cnot9	74523504-74530555	54.3478	74523527	FALSE	0.623256	0.329023	0.543478	0.44693	138
chr1	74588349	74588349	1	+	chr1:74588349:+	ENSMUSG00000026172.12	Bcs1l	74588281-74591825	100	74588300	FALSE	0.615132	0.906886	1	1	61
chr1	74601385	74601385	1	-	chr1:74601385:-	ENSMUSG00000026171.12	Rnf25	74598792-74601413	55.1724	74601377	FALSE	0.855556	0.538587	1	1	29
chr1	74661755	74661755	1	+	chr1:74661755:+	ENSMUSG00000033257.14	Ttll4	74661732-74685956	34.8837	74661750	FALSE	0.74359	0.913855	1	1	86
chr1	75141643	75141643	1	-	chr1:75141643:-	ENSMUSG00000033159.14	Cnppd1	75140960-75142719	63.8968	75141691	FALSE	0.661263	0.796821	1	1	349
chr1	75142788	75142788	1	+	chr1:75142788:+	ENSMUSG00000049339.16	Retreg2	74990336-75143369	65	75142786	FALSE	0.67757	0.511985	1	1	340
chr1	75168649	75168649	1	+	chr1:75168649:+	ENSMUSG00000026197.12	Zfand2b	75168631-75170367	96.1538	75168646	FALSE	0.708182	1.019	1	1	130
chr1	75191969	75191969	1	-	chr1:75191969:-	ENSMUSG00000033124.16	Atg9a	75190877-75192204	49.0196	75192196	FALSE	0.94	0.257458	1	1	51
chr1	75210857	75210857	1	+	chr1:75210857:+	ENSMUSG00000026201.12	Stk16	74990336-75212003	87.9612	75210870	FALSE	0.720112	0.762016	1	1	515
chr1	75219253	75219253	1	-	chr1:75219253:-	ENSMUSG00000026202.13	Tuba4a	75217431-75219872	81.7273	75219243	FALSE	0.979148	0.0476785	1	1	1401
chr1	75236469	75236469	1	+	chr1:75236469:+	ENSMUSG00000026203.16	Dnajb2	75236398-75239108	74.6032	75236469	FALSE	0.872	0.836333	1	1	63
chr1	75317149	75317149	1	-	chr1:75317149:-	ENSMUSG00000026209.15	Dnpep	75316803-75317372	30.5825	75317149	FALSE	0.890625	0.494687	0.453237	0.199886	206
chr1	75317409	75317409	1	-	chr1:75317409:-	ENSMUSG00000026209.15	Dnpep	75317372-75317996	36.8932	75317409	FALSE	0.8	0.998393	0.546763	0.800114	206
chr1	75435958	75435958	1	+	chr1:75435958:+	ENSMUSG00000033021.16	Gmppa	75435922-75438251	70.3125	75435961	FALSE	0.590793	1.03291	1	1	128
chr1	75479174	75479174	1	-	chr1:75479174:-	ENSMUSG00000032997.16	Chpf	75478412-75479402	63.5135	75479271	FALSE	0.741071	0.824882	1	1	74
chr1	78488858	78488858	1	-	chr1:78488858:-	ENSMUSG00000026245.16	Farsb	78482363-78488905	76.9737	78488859	FALSE	0.731765	0.898758	1	1	152
chr1	78657883	78657883	1	+	chr1:78657883:+	ENSMUSG00000032883.15	Acsl3	78657817-78681940	82.9694	78657883	FALSE	0.948671	0.239686	1	1	229
chr1	78657883	78657883	1	+	chr1:78657883:+	ENSMUSG00000079470.8	Utp14b	78657874-78658440	68.4685	78658038	FALSE	0.934211	0.239675	1	1	111
chr1	79671971	79671971	1	-	chr1:79671971:-	ENSMUSG00000054702.14	Ap1s3	79609196-79672009	100	79671972	FALSE	0.625	0.667845	1	1	29
chr1	79776116	79776116	1	+	chr1:79776116:+	ENSMUSG00000026248.9	Mrpl44	79776010-79780973	100	79776116	FALSE	0.706977	0.686438	1	1	196
chr1	80340480	80340480	1	-	chr1:80340480:-	ENSMUSG00000004364.14	Cul3	80321930-80340650	18.9394	80340480	TRUE	0.7	2.29078	1	1	132
chr1	80758497	80758497	1	-	chr1:80758497:-	ENSMUSG00000038608.15	Dock10	80606615-80758514	25.5734	80758487	FALSE	0.741699	0.536774	0.616	0.474695	872
chr1	80758529	80758529	1	-	chr1:80758529:-	ENSMUSG00000038608.15	Dock10	80758514-80909103	17.4312	80758527	FALSE	0.744681	0.569585	0.405333	0.525305	872
chr1	82316597	82316597	1	+	chr1:82316597:+	ENSMUSG00000026142.15	Rhbdd1	82109191-82342730	45.5556	82316452	FALSE	0.75	0.716201	1	1	90
chr1	82724918	82724918	1	+	chr1:82724918:+	ENSMUSG00000026150.14	Mff	82724873-82727228	76.6962	82724918	FALSE	0.842418	0.447608	1	1	339
chr1	82839463	82839463	1	+	chr1:82839463:+	ENSMUSG00000026159.13	Agfg1	82839446-82858356	66.3507	82839483	FALSE	0.632291	0.852589	1	1	211
chr1	84284605	84284605	1	-	chr1:84284605:-	ENSMUSG00000045658.16	Pid1	84116030-84364182	57.5	84284611	FALSE	0.766447	0.978522	1	1	80
chr1	84839356	84839356	1	-	chr1:84839356:-	ENSMUSG00000026219.14	Trip12	84838731-84840523	17.6647	84839311	FALSE	0.675676	0.735057	1	1	334
chr1	85598786	85598786	1	-	chr1:85598786:-	ENSMUSG00000070034.13	Sp110	85595727-85598825	65.3445	85598779	FALSE	0.708161	0.715912	1	1	479
chr1	85601050	85601050	1	+	chr1:85601050:+	ENSMUSG00000070031.11	Sp140	85600370-85610876	75.7485	85600703	FALSE	0.778245	0.387806	1	1	334
chr1	85650014	85650014	1	+	chr1:85650014:+	ENSMUSG00000026222.16	Sp100	85649980-85665279	62.7907	85650014	FALSE	0.823149	0.573648	1	1	688
chr1	85793453	85793453	1	+	chr1:85793453:+	ENSMUSG00000036707.16	Cab39	85793416-85813712	49.2114	85793441	FALSE	0.79803	0.522377	1	1	317
chr1	85894574	85894574	1	+	chr1:85894574:+	ENSMUSG00000026223.15	Itm2c	85894273-85894593	49.5114	85894281	FALSE	0.757658	0.747227	0.569288	0.796948	614
chr1	85894599	85894599	1	+	chr1:85894599:+	ENSMUSG00000026223.15	Itm2c	85894593-85905366	37.4593	85894619	FALSE	0.805646	0.263872	0.432584	0.203052	614
chr1	86064642	86064642	1	+	chr1:86064642:+	ENSMUSG00000026229.17	Psmd1	86064379-86071827	40.8333	86064641	FALSE	0.663781	0.708255	1	1	480
chr1	86154799	86154799	1	+	chr1:86154799:+	ENSMUSG00000062590.13	Armc9	86154775-86178135	60	86154799	FALSE	0.844444		1		15
chr1	86301375	86301375	1	-	chr1:86301375:-	ENSMUSG00000087538.1	Gm16341	86275531-86301403	100	86301375	FALSE	0.796296	1.20592	1	1	28
chr1	86359365	86359365	1	-	chr1:86359365:-	ENSMUSG00000026234.12	Ncl	86359335-86359374	33.1019	86359364	FALSE	0.899626	0.283143	0.658166	0.607404	3169
chr1	86359377	86359377	1	-	chr1:86359377:-	ENSMUSG00000026234.12	Ncl	86359374-86508396	18.8703	86359400	FALSE	0.888614	0.335136	0.363084	0.392596	3169
chr1	86526725	86526725	1	+	chr1:86526725:+	ENSMUSG00000026238.14	Ptma	86526664-86526740	84.0373	86526726	FALSE	0.915703	0.266228	1	1	20717
chr1	86582506	86582506	1	-	chr1:86582506:-	ENSMUSG00000026239.14	Pde6d	86543223-86582524	43.318	86582517	FALSE	0.786517	0.243506	0.456221	0.302114	217
chr1	86582533	86582533	1	-	chr1:86582533:-	ENSMUSG00000026239.14	Pde6d	86582524-86582836	56.682	86582547	FALSE	0.796512	0.510868	0.56682	0.697886	217
chr1	86587137	86587137	1	+	chr1:86587137:+	ENSMUSG00000026240.12	Cops7b	86582896-86605103	100	86587131	FALSE	0.687805	0.820357	1	1	73
chr1	86703808	86703808	1	+	chr1:86703808:+	ENSMUSG00000053333.15	Dis3l2	86703776-86754227	35.7664	86703808	TRUE	0.676471	1.17926	1	1	137
chr1	87213963	87213963	1	+	chr1:87213963:+	ENSMUSG00000026254.17	Eif4e2	87213906-87214286	44.4681	87213979	FALSE	0.747151	0.755609	1	1	470
chr1	87327029	87327029	1	+	chr1:87327029:+	ENSMUSG00000048000.15	Gigyf2	87326991-87334270	34.6369	87327029	FALSE	0.690909	0.987132	1	1	179
chr1	87620351	87620351	1	+	chr1:87620351:+	ENSMUSG00000026288.14	Inpp5d	87394117-87620362	18.0723	87620356	FALSE	0.841667	0.399226	0.325077	0.404978	581
chr1	87620373	87620373	1	+	chr1:87620373:+	ENSMUSG00000026288.14	Inpp5d	87620362-87620627	37.5215	87620362	FALSE	0.754553	0.377006	0.674923	0.595022	581
chr1	87853287	87853287	1	+	chr1:87853287:+	ENSMUSG00000070738.10	Dgkd	87853249-87881859	53.6585	87853287	FALSE	0.731618	0.570784	1	1	246
chr1	88008551	88008551	1	-	chr1:88008551:-	ENSMUSG00000005501.14	Usp40	88007784-88008560	24.3243	88008551	TRUE	0.825397	0.384024	1	1	74
chr1	88095075	88095075	1	+	chr1:88095075:+	ENSMUSG00000090124.7	Ugt1a7c	88095053-88218656	100	88095064	FALSE	0.715278	0.956209	1	1	57
chr1	88277536	88277536	1	-	chr1:88277536:-	ENSMUSG00000044783.16	Hjurp	88270321-88277655	73.2365	88277506	FALSE	0.720026	0.714747	1	1	482
chr1	88702146	88702146	1	-	chr1:88702146:-	ENSMUSG00000049866.12	Arl4c	88701631-88702229	61.4865	88702221	FALSE	0.687719	0.795522	1	1	148
chr1	89930231	89930231	1	+	chr1:89930231:+	ENSMUSG00000092627.2	D130058E05Rik	89930188-89931799	100	89930234	FALSE	0.652344	0.868974	1	1	48
chr1	90603478	90603478	1	+	chr1:90603478:+	ENSMUSG00000034432.11	Cops8	90602973-90609654	80.5825	90603478	FALSE	0.795082	0.621869	1	1	206
chr1	91053428	91053428	1	+	chr1:91053428:+	ENSMUSG00000026305.15	Lrrfip1	90982513-91053441	26.3844	90998779	FALSE	0.853846	0.235951	0.40099	0.501725	614
chr1	91053465	91053465	1	+	chr1:91053465:+	ENSMUSG00000026305.15	Lrrfip1	91053441-91082141	39.4137	91053454	FALSE	0.763636	0.326987	0.608911	0.498275	614
chr1	91180046	91180046	1	+	chr1:91180046:+	ENSMUSG00000034353.14	Ramp1	91180022-91205247	73.9358	91180046	FALSE	0.769304	0.524352	1	1	1527
chr1	91250336	91250336	1	+	chr1:91250336:+	ENSMUSG00000034343.14	Ube2f	91250290-91262267	87.055	91250337	FALSE	0.581967	0.521388	1	1	309
chr1	91298360	91298360	1	+	chr1:91298360:+	ENSMUSG00000026307.12	Scly	91272861-91302769	58.6957	91298360	FALSE	0.673611	0.942552	1	1	138
chr1	91398778	91398778	1	-	chr1:91398778:-	ENSMUSG00000026309.14	Ilkap	91398746-91398796	38.6364	91398778	FALSE	0.813514	0.320958	0.564202	0.657724	352
chr1	91398828	91398828	1	-	chr1:91398828:-	ENSMUSG00000026309.14	Ilkap	91398796-91398865	34.375	91398815	FALSE	0.441441	1.14093	0.470817	0.342276	352
chr1	91413223	91413223	1	-	chr1:91413223:-	ENSMUSG00000067071.8	Hes6	91413202-91414046	52.8571	91413222	FALSE	0.783136	0.564101	1	1	490
chr1	92473777	92473777	1	-	chr1:92473777:-	ENSMUSG00000026260.12	Ndufa10	92470985-92473786	47.4359	92473767	FALSE	0.71895	0.561886	0.650467	0.526725	702
chr1	92473805	92473805	1	-	chr1:92473805:-	ENSMUSG00000026260.12	Ndufa10	92473786-92665841	28.7749	92473860	FALSE	0.597959	0.735594	0.37757	0.473275	702
chr1	92641951	92641951	1	-	chr1:92641951:-	ENSMUSG00000073616.10	Cops9	92637355-92665841	100	92641985	FALSE	0.880113	0.324047	1	1	911
chr1	92831774	92831774	1	+	chr1:92831774:+	ENSMUSG00000034220.7	Gpc1	92831599-92853347	69.6721	92831645	FALSE	0.553571	0.637339	1	1	122
chr1	92910817	92910817	1	+	chr1:92910817:+	ENSMUSG00000026269.14	Rnpepl1	92910775-92915832	43.8849	92910825	FALSE	0.781977	0.732534	0.480315	0.61014	139
chr1	92919662	92919662	1	+	chr1:92919662:+	ENSMUSG00000026269.14	Rnpepl1	92918018-92921880	47.482	92919614	FALSE	0.683951	0.384006	0.519685	0.38986	139
chr1	92934729	92934729	1	+	chr1:92934729:+	ENSMUSG00000026270.11	Capn10	92934368-92940459	72.7273	92934766	FALSE	0.636364	0.846697	1	1	66
chr1	93305870	93305870	1	-	chr1:93305870:-	ENSMUSG00000026273.13	Mterf4	93301579-93475207	100	93305879	FALSE	0.706633	0.730154	1	1	68
chr1	93343642	93343642	1	+	chr1:93343642:+	ENSMUSG00000026275.13	Ppp1r7	93342846-93350982	49.7382	93343655	FALSE	0.704937	0.985405	1	1	191
chr1	93445652	93445652	1	-	chr1:93445652:-	ENSMUSG00000034088.15	Hdlbp	93440534-93445704	41.3333	93445652	FALSE	0.878894	0.530511	1	1	825
chr1	93635667	93635667	1	-	chr1:93635667:-	ENSMUSG00000026277.14	Stk25	93629264-93658666	65.873	93635629	FALSE	0.827536	0.473392	1	1	252
chr1	93754996	93754996	1	+	chr1:93754996:+	ENSMUSG00000026280.17	Atg4b	93751492-93768253	65.8385	93754988	FALSE	0.689286	0.704084	1	1	161
chr1	93801855	93801855	1	-	chr1:93801855:-	ENSMUSG00000026281.15	Dtymk	93800651-93801880	62.8604		FALSE	0.866905	0.193701	0.664234	0.630632	867
chr1	93801893	93801893	1	-	chr1:93801893:-	ENSMUSG00000026281.15	Dtymk	93801880-93801952	31.9493	93801906	FALSE	0.8775	0.188977	0.336983	0.369368	867
chr1	93803975	93803975	1	+	chr1:93803975:+	ENSMUSG00000026283.13	Ing5	93803940-93812407	86.7089	93803983	FALSE	0.727642	0.83684	1	1	158
chr1	93825245	93825245	1	+	chr1:93825245:+	ENSMUSG00000073609.9	D2hgdh	93824901-93829757	69.7368	93825240	FALSE	0.777778	1.26369	1	1	76
chr1	95313652	95313652	1	+	chr1:95313652:+	ENSMUSG00000051185.9	Fam174a	95313607-95334239	100	95313628	FALSE	0.774734	0.694138	1	1	286
chr1	95667571	95667571	1	-	chr1:95667571:-	ENSMUSG00000040710.10	St8sia4	95660995-95667693	50.3876	95667571	FALSE	0.718954	0.817738	1	1	387
chr1	97661972	97661972	1	-	chr1:97661972:-	ENSMUSG00000044768.16	D1Ertd622e	97654689-97662082	47.3118	97661676	FALSE	0.71875	0.809038	1	1	93
chr1	97770042	97770042	1	-	chr1:97770042:-	ENSMUSG00000040648.14	Ppip5k2	97749663-97770419	59.434	97770411	FALSE	0.705882	0.871998	1	1	212
chr1	97770173	97770173	1	+	chr1:97770173:+	ENSMUSG00000026333.14	Gin1	97770152-97773715	76.1905	97770172	FALSE	0.630612	0.969472	1	1	84
chr1	98095616	98095616	1	-	chr1:98095616:-	ENSMUSG00000026335.16	Pam	97975905-98182297	92.7928	98095621	FALSE	0.696759	0.808423	1	1	111
chr1	105663655	105663655	1	-	chr1:105663655:-	ENSMUSG00000056536.14	Pign	105659006-105663686	42.9825	105663662	FALSE	0.765625	0.737887	1	1	114
chr1	105663891	105663891	1	+	chr1:105663891:+	ENSMUSG00000026319.13	Relch	105470594-105686949	46.7391	105663883	FALSE	0.671795	0.819381	0.623188	0.81533	184
chr1	105737052	105737052	1	+	chr1:105737052:+	ENSMUSG00000026319.13	Relch	105730814-105743211	28.2609	105740212	FALSE	0.55	0.289586	0.376812	0.18467	184
chr1	105990706	105990706	1	+	chr1:105990706:+	ENSMUSG00000038866.15	Zcchc2	105990398-106015999	83.6066	105990689	FALSE	0.475806	1.09298	1	1	61
chr1	106714007	106714007	1	-	chr1:106714007:-	ENSMUSG00000057329.7	Bcl2	106713889-106714079	22.2222		FALSE	0.742391	0.665536	1	1	522
chr1	106759681	106759681	1	-	chr1:106759681:-	ENSMUSG00000009905.5	Kdsr	106743860-106759751	80	106759683	FALSE	0.753846	0.529671	1	1	120
chr1	106796641	106796641	1	-	chr1:106796641:-	ENSMUSG00000009907.17	Vps4b	106782794-106997622	78.961	106796667	FALSE	0.786822	0.471525	1	1	385
chr1	118311182	118311182	1	-	chr1:118311182:-	ENSMUSG00000026374.14	Tsn	118304746-118411951	80.1932	118310237	FALSE	0.865314	0.375154	1	1	621
chr1	118321865	118321865	1	+	chr1:118321865:+	ENSMUSG00000026377.12	Nifk	118321830-118323587	76.4444	118321854	FALSE	0.762183	0.711762	1	1	225
chr1	118389446	118389446	1	+	chr1:118389446:+	ENSMUSG00000064302.13	Clasp1	118389051-118419724	15.0943	118389446	TRUE	0.78125	1.72509	0.326531	0.413206	106
chr1	118608746	118608746	1	+	chr1:118608746:+	ENSMUSG00000064302.13	Clasp1	118581273-118609158	31.1321	118604727	FALSE	0.785714	0.359057	0.673469	0.586794	106
chr1	119504772	119504772	1	-	chr1:119504772:-	ENSMUSG00000004451.14	Ralb	119476072-119504802	76.2887	119504794	FALSE	0.673469	0.814945	1	1	97
chr1	119526160	119526160	1	+	chr1:119526160:+	ENSMUSG00000098923.1	Tmem185b	119526122-119527783	100	119526160	FALSE	0.624413	1.03103	1	1	95
chr1	119837613	119837613	1	-	chr1:119837613:-	ENSMUSG00000026384.13	Ptpn4	119773271-119837621	25	119837613	TRUE	0.617284	1.54041	1	1	108
chr1	120121019	120121019	1	-	chr1:120121019:-	ENSMUSG00000026385.16	Dbi	120120138-120121040	49.8054	120121017	FALSE	0.808446	0.316682	0.518717	0.443937	1542
chr1	120121048	120121048	1	-	chr1:120121048:-	ENSMUSG00000026385.16	Dbi	120121040-120121091	47.2114	120121047	FALSE	0.738907	0.374282	0.486631	0.556063	1542
chr1	120121174	120121174	1	+	chr1:120121174:+	ENSMUSG00000026388.15	3110009E18Rik	120121157-120164765	98.7952	120121187	FALSE	0.647887	1.01912	1	1	83
chr1	120265260	120265260	1	-	chr1:120265260:-	ENSMUSG00000026389.16	Steap3	120190818-120272712	100	120265255	FALSE	0.749107	0.651888	1	1	126
chr1	121327758	121327758	1	-	chr1:121327758:-	ENSMUSG00000003721.14	Insig2	121319972-121332595	63.8889	121327765	FALSE	0.673077	0.937362	1	1	108
chr1	121567944	121567944	1	-	chr1:121567944:-	ENSMUSG00000001674.11	Ddx18	121566168-121567997	80.2993	121567722	FALSE	0.753763	0.625942	1	1	401
chr1	125435485	125435485	1	-	chr1:125435485:-	ENSMUSG00000026341.16	Actr3	125435455-125435499	25.0823	125435481	FALSE	0.780769	0.217357	0.440566	0.360727	1822
chr1	125435505	125435505	1	-	chr1:125435505:-	ENSMUSG00000026341.16	Actr3	125435499-125435513	11.6905		FALSE	0.878834	0.0874324	0.207547	0.216797	1822
chr1	125435526	125435526	1	-	chr1:125435526:-	ENSMUSG00000026341.16	Actr3	125435513-125435735	21.405	125435547	FALSE	0.707071	0.532408	0.367925	0.422477	1822
chr1	127205015	127205015	1	+	chr1:127205015:+	ENSMUSG00000036155.13	Mgat5	127204985-127249790	38.4422	127205015	FALSE	0.616848	1.1239	1	1	398
chr1	127774209	127774209	1	+	chr1:127774209:+	ENSMUSG00000026349.14	Ccnt2	127774156-127797403	74.0088	127774164	FALSE	0.672541	0.846641	1	1	227
chr1	127868793	127868793	1	+	chr1:127868793:+	ENSMUSG00000036104.12	Rab3gap1	127868764-127875244	44.7619	127868789	FALSE	0.806922	0.833045	1	1	210
chr1	128103001	128103001	1	-	chr1:128103001:-	ENSMUSG00000036086.16	Zranb3	128058000-128103055	55.3191	128103001	FALSE	0.784314	1.11882	1	1	47
chr1	128103300	128103300	1	+	chr1:128103300:+	ENSMUSG00000056211.13	R3hdm1	127982934-128103321	14.5089	128103301	FALSE	0.766667	0.429449	0.235507	0.328566	448
chr1	128103342	128103342	1	+	chr1:128103342:+	ENSMUSG00000056211.13	R3hdm1	128103321-128153189	47.0982	128103331	FALSE	0.75	0.530267	0.768116	0.671434	448
chr1	128244157	128244157	1	+	chr1:128244157:+	ENSMUSG00000026353.9	Ubxn4	127982934-128244268	26.4059	128244162	FALSE	0.676367	0.53096	0.377622	0.462037	818
chr1	128244301	128244301	1	+	chr1:128244301:+	ENSMUSG00000026353.9	Ubxn4	128244268-128244492	43.5208		FALSE	0.584591	0.436796	0.646853	0.537963	818
chr1	128359641	128359641	1	-	chr1:128359641:-	ENSMUSG00000026355.11	Mcm6	128359532-128359643	19.3487		FALSE	0.794465	0.22773	0.379599	0.276631	1044
chr1	128359653	128359653	1	-	chr1:128359653:-	ENSMUSG00000026355.11	Mcm6	128359643-128627269	37.931	128359664	FALSE	0.651261	0.52451	0.662207	0.723369	1044
chr1	128417327	128417327	1	-	chr1:128417327:-	ENSMUSG00000026356.15	Dars	128412394-128417389	84.2105	128417359	FALSE	0.777582	0.594098	1	1	418
chr1	128592299	128592299	1	-	chr1:128592299:-	ENSMUSG00000045382.6	Cxcr4	128590864-129204470	48.9583	128592293	FALSE	0.929383	0.157724	1	1	480
chr1	130462731	130462731	1	-	chr1:130462731:-	ENSMUSG00000026399.12	Cd55	130456906-130462763	55.1136	130462731	FALSE	0.752564	0.99165	1	1	176
chr1	131097834	131097834	1	-	chr1:131097834:-	ENSMUSG00000016528.10	Mapkapk2	131072526-131097865	48.8701	131097826	FALSE	0.73937	0.691727	1	1	354
chr1	131138254	131138254	1	-	chr1:131138254:-	ENSMUSG00000016526.8	Dyrk3	131128272-131138348	100	131138245	FALSE	0.810458	0.508206	1	1	82
chr1	131153210	131153210	1	+	chr1:131153210:+	ENSMUSG00000026427.16	Eif2d	131153173-131178633	100	131153181	FALSE	0.777344	0.871463	1	1	90
chr1	131177223	131177223	1	-	chr1:131177223:-	ENSMUSG00000026430.16	Rassf5	131176695-131177561	37.8261		FALSE	0.711864	0.348109	0.555556	0.510462	230
chr1	131200115	131200115	1	-	chr1:131200115:-	ENSMUSG00000026430.16	Rassf5	131181451-131245263	33.0435	131200135	FALSE	0.72549	0.720617	0.444444	0.489538	230
chr1	131279606	131279606	1	-	chr1:131279606:-	ENSMUSG00000042349.13	Ikbke	131272218-131279614	31.8182	131279606	TRUE	0.625	2.11768	1	1	44
chr1	131527333	131527333	1	-	chr1:131527333:-	ENSMUSG00000026425.15	Srgap2	131411962-131527353	36.8132	131527347	FALSE	0.72471	0.416922	0.58156	0.457299	182
chr1	131623393	131623393	1	-	chr1:131623393:-	ENSMUSG00000026425.15	Srgap2	131527353-131623402	40.6593		FALSE	0.786036	0.41679	0.524823	0.542701	182
chr1	131638456	131638456	1	+	chr1:131638456:+	ENSMUSG00000004552.16	Ctse	131638253-131638526	53.8177	131638494	FALSE	0.833333	0.533518	0.647407	0.732332	812
chr1	131661925	131661925	1	+	chr1:131661925:+	ENSMUSG00000004552.16	Ctse	131638526-131665044	29.3103	131661911	FALSE	0.722222	0.21547	0.365926	0.267668	812
chr1	131867263	131867263	1	+	chr1:131867263:+	ENSMUSG00000026433.13	Rab29	131867214-131872470	100	131867240	FALSE	0.617647	0.816997	1	1	52
chr1	131910504	131910504	1	+	chr1:131910504:+	ENSMUSG00000026434.12	Nucks1	131910470-131910512	20.3504		FALSE	0.79955	0.731617	0.300199	0.352577	1484
chr1	131910530	131910530	1	+	chr1:131910530:+	ENSMUSG00000026434.12	Nucks1	131910512-131919033	47.4394	131910534	FALSE	0.861522	0.292245	0.700795	0.647423	1484
chr1	132007585	132007585	1	+	chr1:132007585:+	ENSMUSG00000026436.15	Elk4	132007551-132007605	26.5		FALSE	0.5125	0.492274	0.481818	0.541758	200
chr1	132007608	132007608	1	+	chr1:132007608:+	ENSMUSG00000026436.15	Elk4	132007605-132008109	28.5	132007607	FALSE	0.689441	0.539536	0.6	0.458242	200
chr1	132316135	132316135	1	+	chr1:132316135:+	ENSMUSG00000009772.15	Nuak2	132036599-132324953	69.5652	132316126	FALSE	0.79386	0.551977	1	1	138
chr1	132417564	132417564	1	+	chr1:132417564:+	ENSMUSG00000042046.15	Dstyk	132417416-132454061	61.6667	132417555	FALSE	0.709677	1.20109	1	1	60
chr1	132477365	132477365	1	+	chr1:132477365:+	ENSMUSG00000026439.14	Rbbp5	132477335-132485448	45.3704	132477365	FALSE	0.672414	0.927132	0.544444	0.598358	108
chr1	132504689	132504689	1	+	chr1:132504689:+	ENSMUSG00000026439.14	Rbbp5	132503733-132505433	37.963	132503733	FALSE	0.767241	0.322515	0.455556	0.401642	108
chr1	133025342	133025342	1	-	chr1:133025342:-	ENSMUSG00000054387.13	Mdm4	133004692-133025356	29.0404	133025338	FALSE	0.731013	0.380169	0.631868	0.565996	396
chr1	133025382	133025382	1	-	chr1:133025382:-	ENSMUSG00000054387.13	Mdm4	133025356-133030568	16.9192	133025357	FALSE	0.507812	0.910676	0.368132	0.434004	396
chr1	133131305	133131305	1	+	chr1:133131305:+	ENSMUSG00000046062.5	Ppp1r15b	133131135-133131428	48.2759	133131344	FALSE	0.646759	0.95294	1	1	377
chr1	133610237	133610237	1	-	chr1:133610237:-	ENSMUSG00000090553.8	Snrpe	133610171-133610240	17.7251	133610232	FALSE	0.771346	0.13977	0.186448	0.131637	2488
chr1	133610253	133610253	1	-	chr1:133610253:-	ENSMUSG00000090553.8	Snrpe	133610240-133610263	39.8312	133610249	FALSE	0.808327	0.274854	0.423401	0.414129	2488
chr1	133610267	133610267	1	-	chr1:133610267:-	ENSMUSG00000090553.8	Snrpe	133610263-133610277	21.0209		FALSE	0.726372	0.46148	0.220539	0.266835	2488
chr1	133610285	133610285	1	-	chr1:133610285:-	ENSMUSG00000090553.8	Snrpe	133610277-133610308	16.9212	133610291	FALSE	0.784392	0.589725	0.177189	0.1874	2488
chr1	133690086	133690086	1	-	chr1:133690086:-	ENSMUSG00000051998.14	Lax1	133683642-133690117	78.5714	133690086	FALSE	0.627273	0.878805	1	1	196
chr1	133703717	133703717	1	-	chr1:133703717:-	ENSMUSG00000026463.17	Atp2b4	133703204-133717929	39.3564	133717929	FALSE	0.691011	0.248972	0.517915	0.462096	404
chr1	133801012	133801012	1	-	chr1:133801012:-	ENSMUSG00000026463.17	Atp2b4	133753748-133801247	36.6337	133801036	FALSE	0.68595	0.621838	0.482085	0.537904	404
chr1	134079121	134079121	1	-	chr1:134079121:-	ENSMUSG00000020423.6	Btg2	134077221-134079130	90.0369	134079120	FALSE	0.920641	0.361992	1	1	542
chr1	134182457	134182457	1	+	chr1:134182457:+	ENSMUSG00000064246.10	Chil1	134182168-134183801	60.9375	134182404	FALSE	0.669643	1.11278	1	1	64
chr1	134304776	134304776	1	-	chr1:134304776:-	ENSMUSG00000026458.13	Ppfia4	134300538-134316778	78.5276	134304808	FALSE	0.625	0.635994	1	1	163
chr1	134361956	134361956	1	-	chr1:134361956:-	ENSMUSG00000042305.12	Tmem183a	134360791-134361988	57.6271	134361953	FALSE	0.661704	0.919782	1	1	236
chr1	134405995	134405995	1	+	chr1:134405995:+	ENSMUSG00000026456.18	Cyb5r1	134405552-134406313	72.3404	134405995	FALSE	0.820106	0.478488	1	1	94
chr1	134415466	134415466	1	+	chr1:134415466:+	ENSMUSG00000026457.14	Adipor1	134415366-134415530	59.1597	134415456	FALSE	0.733706	0.639022	1	1	595
chr1	134455531	134455531	1	+	chr1:134455531:+	ENSMUSG00000026455.14	Klhl12	134455506-134463827	53.0973	134455531	FALSE	0.677778	0.693488	1	1	113
chr1	134494648	134494648	1	+	chr1:134494648:+	ENSMUSG00000042229.9	Rabif	134494630-134494672	50	134494648	FALSE	0.676471	0.500569	1	1	72
chr1	134560220	134560220	1	+	chr1:134560220:+	ENSMUSG00000042207.17	Kdm5b	134527357-134597582	60.2787	134560207	FALSE	0.796339	0.469278	1	1	287
chr1	134962586	134962586	1	+	chr1:134962586:+	ENSMUSG00000026429.9	Ube2t	134527357-134973930	100	134962591	FALSE	0.67764	1.2342	1	1	169
chr1	135132724	135132724	1	+	chr1:135132724:+	ENSMUSG00000031506.11	Ptpn7	135132616-135137324	42.8144	135132725	FALSE	0.73619	0.759236	1	1	334
chr1	135146819	135146819	1	+	chr1:135146819:+	ENSMUSG00000026426.10	Arl8a	135146773-135154176	65.9091	135146824	FALSE	0.576562	0.966452	1	1	176
chr1	135284054	135284054	1	-	chr1:135284054:-	ENSMUSG00000041926.15	Rnpep	135278907-135284201	77.8571	135284084	FALSE	0.757341	0.795328	1	1	420
chr1	135313737	135313737	1	-	chr1:135313737:-	ENSMUSG00000062580.9	Timm17a	135304540-135313786	93.3993	135313691	FALSE	0.877541	0.546193	1	1	303
chr1	135384744	135384744	1	-	chr1:135384744:-	ENSMUSG00000041879.13	Ipo9	135382454-135388549	50.7143	135387559	FALSE	0.616667	0.428757	0.622807	0.57552	140
chr1	135430451	135430451	1	-	chr1:135430451:-	ENSMUSG00000041879.13	Ipo9	135420077-135430505	30.7143	135430458	FALSE	0.7	0.615864	0.377193	0.42448	140
chr1	135729223	135729223	1	+	chr1:135729223:+	ENSMUSG00000026421.14	Csrp1	135720054-135746720	77.9352	135729147	FALSE	0.879478	0.368585	1	1	494
chr1	135766107	135766107	1	+	chr1:135766107:+	ENSMUSG00000041801.5	Phlda3	135766098-135768486	100	135766119	FALSE	0.8	0.71335	1	1	20
chr1	136018032	136018032	1	+	chr1:136018032:+	ENSMUSG00000026411.17	Tmem9	135997938-136034216	100	136018062	FALSE	0.842105	0.842586	1	1	140
chr1	136117324	136117324	1	+	chr1:136117324:+	ENSMUSG00000026407.17	Cacna1s	136107017-136119048	100	136117256	FALSE	0.461538	0.89531	1	1	44
chr1	136131394	136131394	1	+	chr1:136131394:+	ENSMUSG00000041642.18	Kif21b	136131381-136147734	33.3333	136131389	FALSE	0.66059	1.059	0.428571	0.486717	270
chr1	136177235	136177235	1	+	chr1:136177235:+	ENSMUSG00000041642.18	Kif21b	136169314-136177669	44.4444	136169314	FALSE	0.591667	0.214381	0.571429	0.513283	270
chr1	136627410	136627410	1	+	chr1:136627410:+	ENSMUSG00000041483.14	Zfp281	136625272-136629352	63.9098		FALSE	0.607843	0.680504	1	1	133
chr1	137898589	137898589	1	+	chr1:137898589:+	ENSMUSG00000098243.3	Gm4258	137898533-138000201	100	137898595	FALSE	0.842172	0.441281	1	1	163
chr1	138063807	138063807	1	-	chr1:138063807:-	ENSMUSG00000026395.16	Ptprc	138063560-138063898	9.48012		FALSE	0.779503	0.136434	0.202922	0.0601235	1308
chr1	138175300	138175300	1	-	chr1:138175300:-	ENSMUSG00000026395.16	Ptprc	138175188-138175920	37.5382	138175300	FALSE	0.837302	0.54078	0.797078	0.939877	1308
chr1	138619698	138619698	1	-	chr1:138619698:-	ENSMUSG00000026393.10	Nek7	138516636-138620148	73.6434	138619704	FALSE	0.552632	0.607713	1	1	129
chr1	138856836	138856836	1	-	chr1:138856836:-	ENSMUSG00000079283.2	2310009B15Rik	138852166-138856859	100	138856847	FALSE	0.696192	0.707859	1	1	265
chr1	138963709	138963709	1	+	chr1:138963709:+	ENSMUSG00000056268.15	Dennd1b	138963427-139040000	23.741	138963709	TRUE	0.684211	0.893272	0.270492	0.307271	139
chr1	139172716	139172716	1	+	chr1:139172716:+	ENSMUSG00000056268.15	Dennd1b	139092555-139175793	64.0288	139121755	FALSE	0.607046	0.377716	0.729508	0.692729	139
chr1	139422246	139422246	1	+	chr1:139422246:+	ENSMUSG00000033964.12	Zbtb41	139422200-139430281	81.9672	139422288	FALSE	0.572414	0.958296	1	1	61
chr1	139454761	139454761	1	+	chr1:139454761:+	ENSMUSG00000033952.14	Aspm	139443091-139454773	21.7993	139454772	FALSE	0.55	0.976103	0.364162	0.357985	289
chr1	139454806	139454806	1	+	chr1:139454806:+	ENSMUSG00000033952.14	Aspm	139454773-139469336	38.0623	139454819	FALSE	0.696015	0.35691	0.635838	0.642015	289
chr1	140183295	140183295	1	-	chr1:140183295:-	ENSMUSG00000026365.15	Cfh	140120053-140183769	45.1613	140183280	FALSE	0.644737	1.09506	1	1	62
chr1	143702893	143702893	1	-	chr1:143702893:-	ENSMUSG00000026361.9	Cdc73	143691327-143702901	23.3083	143702893	TRUE	0.616129	1.99389	1	1	133
chr1	143739591	143739591	1	+	chr1:143739591:+	ENSMUSG00000018196.18	Glrx2	143716334-143739606	40.2204	143739566	FALSE	0.8425	0.383281	0.445122	0.497201	363
chr1	143739612	143739612	1	+	chr1:143739612:+	ENSMUSG00000018196.18	Glrx2	143739606-143742642	50.1377	143739615	FALSE	0.741558	0.263592	0.560976	0.502799	363
chr1	143777273	143777273	1	+	chr1:143777273:+	ENSMUSG00000018189.12	Uchl5	143691568-143777280	17.8261	143777276	FALSE	0.846154	0.468106	0.20197	0.384371	460
chr1	143777297	143777297	1	+	chr1:143777297:+	ENSMUSG00000018189.12	Uchl5	143777280-143794277	70.4348	143777305	FALSE	0.627114	0.844227	0.800493	0.615629	460
chr1	144004149	144004149	1	-	chr1:144004149:-	ENSMUSG00000026360.9	Rgs2	144004015-144004169	59.2437	144004161	FALSE	0.940603	0.186851	1	1	238
chr1	144249059	144249059	1	-	chr1:144249059:-	ENSMUSG00000026358.13	Rgs1	144248559-144249250	74.1497	144249059	FALSE	0.928226	0.152536	1	1	294
chr1	144775427	144775427	1	-	chr1:144775427:-	ENSMUSG00000026357.3	Rgs18	144753934-144775457	83.8275	144775435	FALSE	0.869256	0.349377	1	1	371
chr1	149961270	149961270	1	-	chr1:149961270:-	ENSMUSG00000056220.14	Pla2g4a	149902199-149961312	70.8955	149961258	FALSE	0.677469	0.674855	1	1	134
chr1	150392740	150392740	1	-	chr1:150392740:-	ENSMUSG00000006010.14	Odr4	150384535-150393138	62.0968	150392743	FALSE	0.836601	0.704754	1	1	124
chr1	150392838	150392838	1	+	chr1:150392838:+	ENSMUSG00000006005.18	Tpr	149819440-150392992	6.94074	150392838	FALSE	0.822857	0.350836	0.255403	0.297433	1873
chr1	150393297	150393297	1	+	chr1:150393297:+	ENSMUSG00000006005.18	Tpr	150392992-150393323	20.2349	150393250	FALSE	0.68436	0.467628	0.776031	0.702567	1873
chr1	151344509	151344509	1	+	chr1:151344509:+	ENSMUSG00000023150.14	Ivns1abp	150845070-151344515	15.8126	151344509	FALSE	1	0.650845	0.339623	0.428853	683
chr1	151344542	151344542	1	+	chr1:151344542:+	ENSMUSG00000023150.14	Ivns1abp	151344515-151349513	30.7467	151344518	FALSE	0.793924	0.394199	0.754717	0.571147	683
chr1	151428358	151428358	1	-	chr1:151428358:-	ENSMUSG00000052748.14	Swt1	151422120-151428467	72.766	151428436	FALSE	0.640553	0.6925	1	1	235
chr1	151428658	151428658	1	+	chr1:151428658:+	ENSMUSG00000053286.11	Trmt1l	151357174-151442610	82.5893	151428667	FALSE	0.770599	0.618951	1	1	224
chr1	151500811	151500811	1	-	chr1:151500811:-	ENSMUSG00000026484.13	Rnf2	151476355-151501000	72.3404	151500811	FALSE	0.817949	0.649871	1	1	94
chr1	151571464	151571464	1	+	chr1:151571464:+	ENSMUSG00000026483.13	Fam129a	151571178-151649279	44.6281	151571496	FALSE	0.949248	0.250111	0.618321	0.727687	363
chr1	151718466	151718466	1	+	chr1:151718466:+	ENSMUSG00000026483.13	Fam129a	151705987-151719224	27.5482		FALSE	0.659498	0.24684	0.381679	0.272313	363
chr1	151755351	151755351	1	+	chr1:151755351:+	ENSMUSG00000043019.12	Edem3	151755339-151755369	25.4753		FALSE	0.698413	0.836506	0.426752	0.609737	263
chr1	151755374	151755374	1	+	chr1:151755374:+	ENSMUSG00000043019.12	Edem3	151755369-151782373	34.2205	151755374	FALSE	0.678454	0.554381	0.585987	0.390263	263
chr1	151891069	151891069	1	-	chr1:151891069:-	ENSMUSG00000032666.16	1700025G04Rik	151854335-152006658	79.5181	151921227	FALSE	0.5125	0.686479	1	1	83
chr1	152386620	152386620	1	-	chr1:152386620:-	ENSMUSG00000014980.14	Tsen15	152371280-152386695	100	152386620	FALSE	0.804545	0.635128	1	1	152
chr1	152625162	152625162	1	-	chr1:152625162:-	ENSMUSG00000026482.13	Rgl1	152537817-152766374	80.2326	152625217	FALSE	0.696825	0.975013	1	1	86
chr1	152766634	152766634	1	+	chr1:152766634:+	ENSMUSG00000008475.13	Arpc5	152274157-152766636	14.5805	152766542	FALSE	0.75	0.250955	0.208661	0.248176	1454
chr1	152766653	152766653	1	+	chr1:152766653:+	ENSMUSG00000008475.13	Arpc5	152766636-152766667	28.0605		FALSE	0.605845	0.393121	0.426181	0.443791	1454
chr1	152766675	152766675	1	+	chr1:152766675:+	ENSMUSG00000008475.13	Arpc5	152766667-152768499	27.2352	152768499	FALSE	0.729301	0.282976	0.397638	0.308033	1454
chr1	152807863	152807863	1	+	chr1:152807863:+	ENSMUSG00000026480.12	Ncf2	152292912-152807877	30.8668	152807837	FALSE	0.803279	0.336479	0.401099	0.537651	473
chr1	152807896	152807896	1	+	chr1:152807896:+	ENSMUSG00000026480.12	Ncf2	152807877-152824217	46.0888	152807890	FALSE	0.709184	0.440277	0.601648	0.462349	473
chr1	152902651	152902651	1	-	chr1:152902651:-	ENSMUSG00000042772.15	Smg7	152870791-152902787	26.3514	152902646	FALSE	0.413333	1.6607	1	1	148
chr1	153487654	153487654	1	-	chr1:153487654:-	ENSMUSG00000042699.11	Dhx9	153487608-153487697	64.2553	153487658	FALSE	0.959419	0.137498	1	1	940
chr1	153899944	153899944	1	+	chr1:153899944:+	ENSMUSG00000026473.16	Glul	153899935-153906043	77.6567	153899944	FALSE	0.928509	0.577666	1	1	367
chr1	155158730	155158730	1	+	chr1:155158730:+	ENSMUSG00000026470.14	Stx6	155158697-155191503	74.0741	155158719	FALSE	0.675481	0.985837	1	1	54
chr1	155277172	155277172	1	-	chr1:155277172:-	ENSMUSG00000026469.14	Xpr1	155276085-155283434	36.5979		FALSE	0.647727	0.38762	0.533835	0.444221	194
chr1	155417417	155417417	1	-	chr1:155417417:-	ENSMUSG00000026469.14	Xpr1	155417267-155417441	31.9588	155417415	FALSE	0.751323	0.719444	0.466165	0.555779	194
chr1	155558122	155558122	1	+	chr1:155558122:+	ENSMUSG00000033701.13	Acbd6	155558110-155558129	22.9979	155558122	FALSE	0.875706	0.301462	0.245614	0.321139	487
chr1	155558152	155558152	1	+	chr1:155558152:+	ENSMUSG00000033701.13	Acbd6	155558129-155558187	29.1581		FALSE	0.686084	0.392133	0.313596	0.337805	487
chr1	155558233	155558233	1	+	chr1:155558233:+	ENSMUSG00000033701.13	Acbd6	155558187-155567248	41.4784	155563117	FALSE	0.664275	0.38147	0.486842	0.341055	487
chr1	155812889	155812889	1	-	chr1:155812889:-	ENSMUSG00000033684.14	Qsox1	155791126-155902178	74.5614	155812889	FALSE	0.573077	1.10741	1	1	114
chr1	155973186	155973186	1	-	chr1:155973186:-	ENSMUSG00000033671.18	Cep350	155961161-155973264	33.6557	155973184	FALSE	0.876543	0.204203	1	1	517
chr1	156035941	156035941	1	-	chr1:156035941:-	ENSMUSG00000026466.16	Tor1aip1	156034817-156036612	49.8258	156036050	FALSE	0.73224	0.479082	1	1	287
chr1	156035729	156035729	1	+	chr1:156035729:+	ENSMUSG00000050565.16	Tor1aip2	156033770-156036133	46.9595	156035726	FALSE	0.561828	0.747447	0.491166	0.548811	296
chr1	156040890	156040890	1	+	chr1:156040890:+	ENSMUSG00000050565.16	Tor1aip2	156036133-156062117	48.6486	156040890	FALSE	0.729123	0.346397	0.508834	0.451189	296
chr1	156474261	156474261	1	-	chr1:156474261:-	ENSMUSG00000026600.12	Soat1	156439782-156474338	84.1379	156474264	FALSE	0.7375	0.840412	1	1	145
chr1	156558987	156558987	1	+	chr1:156558987:+	ENSMUSG00000026596.13	Abl2	156516567-156635065	39.8148	156558987	TRUE	0.717593	0.922425	1	1	108
chr1	156674339	156674339	1	-	chr1:156674339:-	ENSMUSG00000060519.11	Tor3a	156666730-156835617	72.0339	156674335	FALSE	0.736296	0.603737	1	1	118
chr1	156679316	156679316	1	-	chr1:156679316:-	ENSMUSG00000033557.17	Fam20b	156678815-156698885	66.6667	156698885	FALSE	0.700758	0.606749	1	1	114
chr1	156939602	156939602	1	-	chr1:156939602:-	ENSMUSG00000026594.14	Ralgps2	156901890-156940042	53.9216	156939602	FALSE	0.690476	0.627229	1	1	102
chr1	157458566	157458566	1	+	chr1:157458566:+	ENSMUSG00000033488.11	Cryzl2	157458536-157465712	95.8333	157458577	FALSE	0.820513	0.714811	1	1	48
chr1	159232286	159232286	1	+	chr1:159232286:+	ENSMUSG00000040782.12	Cop1	159232175-159232311	35.8779		FALSE	0.410256	0.478715	0.643836	0.656703	262
chr1	159232327	159232327	1	+	chr1:159232327:+	ENSMUSG00000040782.12	Cop1	159232311-159249202	19.8473	159232326	FALSE	0.648352	0.419671	0.5	0.343297	262
chr1	160044658	160044658	1	+	chr1:160044658:+	ENSMUSG00000090394.8	4930523C07Rik	160044384-160047525	67.3846	160044447	FALSE	0.80463	0.348736	1	1	325
chr1	160195255	160195255	1	+	chr1:160195255:+	ENSMUSG00000058267.13	Mrps14	160195181-160199846	100	160195215	FALSE	0.878422	0.305859	1	1	735
chr1	160212806	160212806	1	-	chr1:160212806:-	ENSMUSG00000014226.10	Cacybp	160212726-160212809	22.4839	160212805	FALSE	0.65288	0.252813	0.335385	0.166387	934
chr1	160212821	160212821	1	-	chr1:160212821:-	ENSMUSG00000014226.10	Cacybp	160212809-160212854	46.1456		FALSE	0.802004	0.511414	0.676923	0.833613	934
chr1	160307439	160307439	1	-	chr1:160307439:-	ENSMUSG00000026721.16	Rabgap1l	160289013-160307786	44.6894	160307777	FALSE	0.642424	0.82248	0.821168	0.628903	499
chr1	160792938	160792938	1	-	chr1:160792938:-	ENSMUSG00000026721.16	Rabgap1l	160735758-160793218	9.81964	160792938	TRUE	0.517857	2.67565	0.178832	0.371097	499
chr1	160906438	160906438	1	+	chr1:160906438:+	ENSMUSG00000040423.11	Rc3h1	160361600-160941925	39.8625	160906418	FALSE	0.671494	0.834448	1	1	291
chr1	161035164	161035164	1	+	chr1:161035164:+	ENSMUSG00000053332.13	Gas5	161034414-161035754	96.7751	161035166	FALSE	0.936031	0.56757	1	1	3721
chr1	161070643	161070643	1	-	chr1:161070643:-	ENSMUSG00000026709.10	Dars2	161060091-161070665	62.5	161070642	FALSE	0.863636	0.286202	1	1	24
chr1	161070969	161070969	1	+	chr1:161070969:+	ENSMUSG00000026708.16	Cenpl	161070707-161076025	87.1429	161070966	FALSE	0.701754	0.492252	1	1	70
chr1	161251138	161251138	1	-	chr1:161251138:-	ENSMUSG00000026701.15	Prdx6	161249467-161251150	25.7127	161251121	FALSE	0.795243	0.137362	0.291918	0.158736	1824
chr1	161251166	161251166	1	-	chr1:161251166:-	ENSMUSG00000026701.15	Prdx6	161251150-161251241	65.1864	161251166	FALSE	0.821545	0.563722	0.717129	0.841264	1824
chr1	161788478	161788478	1	-	chr1:161788478:-	ENSMUSG00000000817.10	Fasl	161781786-161788503	100	161788495	FALSE	0.608333	1.03371	1	1	36
chr1	161876631	161876631	1	-	chr1:161876631:-	ENSMUSG00000040297.12	Suco	161857452-161876638	29.4271	161857452	FALSE	0.75356	0.318183	0.43617	0.2834	384
chr1	161876670	161876670	1	-	chr1:161876670:-	ENSMUSG00000040297.12	Suco	161876638-162151014	44.0104	161876682	FALSE	0.75945	0.446368	0.599291	0.7166	384
chr1	161969188	161969188	1	+	chr1:161969188:+	ENSMUSG00000026698.8	Pigc	161776151-161970245	100	161969188	FALSE	0.555556	1.07429	1	1	37
chr1	162548522	162548522	1	-	chr1:162548522:-	ENSMUSG00000026694.19	Eef1aknmt	162548256-162548559	26.4706	162548522	TRUE	0.833333		1		34
chr1	162570630	162570630	1	+	chr1:162570630:+	ENSMUSG00000026696.15	Vamp4	162570507-162574298	79.7794	162570627	FALSE	0.685211	0.645005	1	1	272
chr1	162740518	162740518	1	-	chr1:162740518:-	ENSMUSG00000040225.15	Prrc2c	162730721-162740564	46.6628	162740525	FALSE	0.769224	0.611875	1	1	1708
chr1	163779670	163779670	1	+	chr1:163779670:+	ENSMUSG00000026585.13	Kifap3	163779575-163825688	67.6056	163779583	FALSE	0.823529	0.429943	1	1	71
chr1	163930053	163930053	1	+	chr1:163930053:+	ENSMUSG00000026584.14	Scyl3	163929093-163944796	68.1818	163929805	FALSE	0.712355	0.728628	1	1	154
chr1	163994774	163994774	1	-	chr1:163994774:-	ENSMUSG00000041406.14	BC055324	163986167-163994804	75.6098	163994796	FALSE	0.533333	0.791634	1	1	41
chr1	164062079	164062079	1	+	chr1:164062079:+	ENSMUSG00000026581.14	Sell	164061974-164062125	43.5366	164062085	FALSE	0.860184	0.504534	1	1	820
chr1	164115357	164115357	1	+	chr1:164115357:+	ENSMUSG00000026580.16	Selp	164115256-164133867	44.2857	164115264	FALSE	0.708333	1.12773	1	1	70
chr1	164151805	164151805	1	+	chr1:164151805:+	ENSMUSG00000026579.8	F5	164151770-164181612	65.5172	164151838	FALSE	0.798319	0.912932	1	1	29
chr1	164458004	164458004	1	-	chr1:164458004:-	ENSMUSG00000026576.12	Atp1b1	164443340-164458050	50.3958	164458022	FALSE	0.864754	0.377192	0.653061	0.590709	379
chr1	164458356	164458356	1	-	chr1:164458356:-	ENSMUSG00000026576.12	Atp1b1	164458050-164458365	27.1768	164458355	FALSE	0.907767	0.360183	0.35034	0.409291	379
chr1	165194329	165194329	1	-	chr1:165194329:-	ENSMUSG00000040848.11	Sft2d2	165185089-165343628	60.3604	165194438	FALSE	0.713675	0.761218	1	1	111
chr1	165236937	165236937	1	-	chr1:165236937:-	ENSMUSG00000040843.10	Tiprl	165222660-165343628	84.8921	165236943	FALSE	0.57541	0.784834	1	1	278
chr1	165460448	165460448	1	-	chr1:165460448:-	ENSMUSG00000026571.12	Dcaf6	165420224-165460483	81.1765	165460465	FALSE	0.819608	0.69128	1	1	85
chr1	165461259	165461259	1	+	chr1:165461259:+	ENSMUSG00000026568.6	Mpc2	165293350-165461314	86.2253	165461224	FALSE	0.840545	0.441721	1	1	1314
chr1	165708068	165708068	1	-	chr1:165708068:-	ENSMUSG00000040723.14	Rcsd1	165705787-165708086	43.6047	165708048	FALSE	0.799099	0.553681	1	1	516
chr1	165763759	165763759	1	+	chr1:165763759:+	ENSMUSG00000040713.12	Creg1	165614709-165769871	91.1182	165763746	FALSE	0.82864	0.46228	1	1	1261
chr1	165788723	165788723	1	+	chr1:165788723:+	ENSMUSG00000005763.15	Cd247	165788659-165855166	42.8571	165788723	TRUE	0.673077	0.512256	1	1	63
chr1	166002629	166002629	1	-	chr1:166002629:-	ENSMUSG00000026565.18	Pou2f1	165935098-166002686	10.7383	166002629	TRUE	0.944444	0.129077	1	1	149
chr1	166379306	166379306	1	+	chr1:166379306:+	ENSMUSG00000026563.13	Tada1	166379089-166379329	63.9098	166379317	FALSE	0.778689	0.61288	1	1	133
chr1	167285061	167285061	1	-	chr1:167285061:-	ENSMUSG00000026558.13	Uck2	167243158-167285328	74.9254	167284884	FALSE	0.830769	0.599503	1	1	335
chr1	167308738	167308738	1	+	chr1:167308738:+	ENSMUSG00000052428.10	Tmco1	167026742-167309344	67.6923	167308736	FALSE	0.699087	0.751125	1	1	325
chr1	167350220	167350220	1	+	chr1:167350220:+	ENSMUSG00000026687.14	Aldh9a1	167350021-167353917	50	167350236	FALSE	0.659524	0.720814	1	1	238
chr1	167393792	167393792	1	-	chr1:167393792:-	ENSMUSG00000026688.5	Mgst3	167372633-167393854	100	167393841	FALSE	0.775566	0.445769	1	1	458
chr1	168432169	168432169	1	-	chr1:168432169:-	ENSMUSG00000052534.15	Pbx1	168431504-168432278	24.581	168432169	TRUE	0.619444	1.68768	1	1	179
chr1	170174916	170174916	1	-	chr1:170174916:-	ENSMUSG00000026670.15	Uap1	170169985-170174965	53.9683	170174946	FALSE	0.656566	0.857515	1	1	126
chr1	170215393	170215393	1	-	chr1:170215393:-	ENSMUSG00000026667.14	Uhmk1	170211222-170215400	28.5714	170215397	FALSE	0.723684	0.57633	0.576577	0.414459	210
chr1	170215405	170215405	1	-	chr1:170215405:-	ENSMUSG00000026667.14	Uhmk1	170215400-170253172	24.2857		FALSE	0.833333	0.163356	0.459459	0.585541	210
chr1	170589806	170589806	1	-	chr1:170589806:-	ENSMUSG00000038473.14	Nos1ap	170454914-170602365	68.0851	170589849	FALSE	0.730769	0.755188	1	1	94
chr1	170867768	170867768	1	-	chr1:170867768:-	ENSMUSG00000026663.6	Atf6	170841812-170867847	62.6794	170867771	FALSE	0.935337	0.329181	1	1	209
chr1	170885438	170885438	1	-	chr1:170885438:-	ENSMUSG00000026659.13	Dusp12	170881041-170885547	88.6076	170885457	FALSE	0.64527	0.82661	1	1	79
chr1	170927558	170927558	1	-	chr1:170927558:-	ENSMUSG00000038421.13	Fcrla	170921784-170927590	80.2817	170927555	FALSE	0.763158	0.71903	1	1	71
chr1	170976055	170976055	1	-	chr1:170976055:-	ENSMUSG00000026656.15	Fcgr2b	170966700-170976072	59.6195		FALSE	0.642072	0.438393	0.757426	0.637429	473
chr1	170976073	170976073	1	-	chr1:170976073:-	ENSMUSG00000026656.15	Fcgr2b	170976072-170976553	25.7928	170976127	FALSE	0.612903	0.438107	0.30198	0.362571	473
chr1	171018951	171018951	1	+	chr1:171018951:+	ENSMUSG00000059089.4	Fcgr4	171018912-171029143	100	171018920	FALSE	0.666667	1.07601	1	1	30
chr1	171059363	171059363	1	-	chr1:171059363:-	ENSMUSG00000059498.13	Fcgr3	171057948-171064942	82.5112	171059403	FALSE	0.865468	0.569579	1	1	669
chr1	171150603	171150603	1	-	chr1:171150603:-	ENSMUSG00000058076.12	Sdhc	171136156-171150619	89.2308	171150603	FALSE	0.799302	0.610846	1	1	520
chr1	171222452	171222452	1	-	chr1:171222452:-	ENSMUSG00000005674.9	Tomm40l	171220185-171222521	97.0297	171222451	FALSE	0.834325	0.981024	1	1	101
chr1	171234309	171234309	1	-	chr1:171234309:-	ENSMUSG00000058715.11	Fcer1g	171234252-171234373	96.9014	171234307	FALSE	0.83463	0.408106	1	1	5099
chr1	171247111	171247111	1	-	chr1:171247111:-	ENSMUSG00000013593.12	Ndufs2	171238897-171251395	79.5144	171247122	FALSE	0.753497	0.554353	1	1	659
chr1	171270328	171270328	1	+	chr1:171270328:+	ENSMUSG00000052423.14	B4galt3	171270318-171270992	70	171270328	FALSE	0.660477	1.10002	1	1	130
chr1	171281132	171281132	1	-	chr1:171281132:-	ENSMUSG00000062729.11	Ppox	171280001-171281196	80.8333	171281119	FALSE	0.650433	1.13462	1	1	120
chr1	171287945	171287945	1	-	chr1:171287945:-	ENSMUSG00000053483.13	Usp21	171286806-171287998	49.3506	171287955	FALSE	0.793103	0.565829	1	1	77
chr1	171294772	171294772	1	-	chr1:171294772:-	ENSMUSG00000062963.10	Ufc1	171288780-171294941	83.3962	171294940	FALSE	0.854307	0.538494	1	1	795
chr1	171329391	171329391	1	+	chr1:171329391:+	ENSMUSG00000013973.12	Dedd	171329137-171329399	39.1304	171329399	FALSE	0.65	0.745351	0.424528	0.53076	115
chr1	171329590	171329590	1	+	chr1:171329590:+	ENSMUSG00000013973.12	Dedd	171329399-171337901	53.0435	171329569	FALSE	0.846491	0.506189	0.575472	0.46924	115
chr1	171345642	171345642	1	-	chr1:171345642:-	ENSMUSG00000013997.10	Nit1	171344539-171345657	81.4607	171345645	FALSE	0.746414	0.824544	1	1	178
chr1	171345699	171345699	1	+	chr1:171345699:+	ENSMUSG00000006412.10	Pfdn2	171345662-171356530	95.8606	171345670	FALSE	0.91319	0.366531	1	1	459
chr1	171388978	171388978	1	+	chr1:171388978:+	ENSMUSG00000048865.16	Arhgap30	171388917-171389064	24.6377	171388999	FALSE	0.703252	0.656212	1	1	552
chr1	171411310	171411310	1	+	chr1:171411310:+	ENSMUSG00000026641.13	Usf1	171263508-171411334	36.3014	171411313	FALSE	0.660714	0.620961	1	1	146
chr1	171559254	171559254	1	+	chr1:171559254:+	ENSMUSG00000004709.14	Cd244a	171559095-171609054	100	171559194	FALSE	0.671446	0.732456	1	1	242
chr1	171607360	171607360	1	-	chr1:171607360:-	ENSMUSG00000004707.14	Ly9	171607358-171607418	17.6471	171607360	TRUE	1	0.0975803	1	1	119
chr1	171648972	171648972	1	-	chr1:171648972:-	ENSMUSG00000038179.13	Slamf7	171641267-171653043	83.4483	171649007	FALSE	0.770079	0.549634	1	1	290
chr1	171682053	171682053	1	+	chr1:171682053:+	ENSMUSG00000015355.13	Cd48	171681994-171695664	88.7097	171682010	FALSE	0.798015	0.503249	1	1	744
chr1	171767127	171767127	1	+	chr1:171767127:+	ENSMUSG00000015316.11	Slamf1	171767118-171799581	100	171767127	FALSE	0.884259	1.07398	1	1	24
chr1	171840616	171840616	1	+	chr1:171840616:+	ENSMUSG00000038147.13	Cd84	171839690-171852462	78.5047	171840621	FALSE	0.708145	0.682372	1	1	214
chr1	171919356	171919356	1	-	chr1:171919356:-	ENSMUSG00000104413.1	Gm37065	171911469-171919365	100	171919356	FALSE	0.630435	2.68747	1	1	23
chr1	171917682	171917682	1	+	chr1:171917682:+	ENSMUSG00000015314.10	Slamf6	171917432-171942578	100	171917682	TRUE	0.928571	1.29901	1	1	11
chr1	172082696	172082696	1	-	chr1:172082696:-	ENSMUSG00000003458.12	Ncstn	172074418-172082803	61.165	172082795	FALSE	0.866	0.755335	1	1	206
chr1	172082811	172082811	1	+	chr1:172082811:+	ENSMUSG00000026553.17	Copa	172082522-172082855	41.4035	172082805	FALSE	0.756369	0.545297	1	1	570
chr1	172126759	172126759	1	+	chr1:172126759:+	ENSMUSG00000003464.13	Pex19	172037994-172129906	51.6484	172126762	FALSE	0.764368	0.551773	1	1	91
chr1	172148162	172148162	1	+	chr1:172148162:+	ENSMUSG00000026554.15	Dcaf8	172148077-172149249	49.0291	172148142	FALSE	0.768519	0.416454	1	1	412
chr1	172206736	172206736	1	-	chr1:172206736:-	ENSMUSG00000013698.12	Pea15a	172199217-172441311	78.6885	172206804	FALSE	0.85679	1.35315	1	1	61
chr1	172312385	172312385	1	+	chr1:172312385:+	ENSMUSG00000038034.15	Igsf8	172261638-172318554	83.3333	172312367	FALSE	0.642857	0.964861	1	1	162
chr1	172500278	172500278	1	+	chr1:172500278:+	ENSMUSG00000026547.15	Tagln2	172500039-172505122	88.799	172500245	FALSE	0.894233	0.35379	1	1	4080
chr1	172632977	172632977	1	-	chr1:172632977:-	ENSMUSG00000026544.6	Dusp23	172631644-172633031	100	172632962	FALSE	0.825784	0.835296	1	1	51
chr1	173227200	173227200	1	-	chr1:173227200:-	ENSMUSG00000005339.10	Fcer1a	173227149-173227219	64.2138	173227194	FALSE	0.797306	0.374251	0.810853	0.781371	1590
chr1	173227229	173227229	1	-	chr1:173227229:-	ENSMUSG00000005339.10	Fcer1a	173227219-173227340	16.9182		FALSE	0.60381	0.494609	0.208527	0.218629	1590
chr1	173420609	173420609	1	+	chr1:173420609:+	ENSMUSG00000037860.15	Aim2	173350872-173455334	72.7273	173420598	FALSE	0.651235	0.579623	1	1	176
chr1	173491100	173491100	1	-	chr1:173491100:-	ENSMUSG00000037849.8	Ifi206	173468791-173491225	100	173491041	FALSE	0.694444	0.910676	1	1	13
chr1	173630864	173630864	1	+	chr1:173630864:+	ENSMUSG00000043263.13	Ifi209	173630820-173641337	79.4393	173630917	FALSE	0.717566	0.958763	1	1	107
chr1	173673659	173673659	1	+	chr1:173673659:+	ENSMUSG00000066677.12	Ifi208	173673650-173678930	79.5455	173673675	FALSE	0.885714	0.59732	1	1	44
chr1	173741781	173741781	1	-	chr1:173741781:-	ENSMUSG00000073490.11	Ifi207	173736260-173741861	70.6897	173741747	FALSE	0.799228	1.00137	1	1	58
chr1	173880158	173880158	1	-	chr1:173880158:-	ENSMUSG00000090272.9	Mndal	173879990-173880888	36.9159	173880187	FALSE	0.63	0.594329	1	1	428
chr1	173942454	173942454	1	-	chr1:173942454:-	ENSMUSG00000039997.16	Ifi203	173937991-173942470	54.4118	173942454	FALSE	0.934234	0.197349	0.772334	0.753476	476
chr1	173942478	173942478	1	-	chr1:173942478:-	ENSMUSG00000039997.16	Ifi203	173942470-173942680	18.4874	173942480	FALSE	0.712903	0.747897	0.253602	0.246524	476
chr1	175625566	175625566	1	-	chr1:175625566:-	ENSMUSG00000026526.14	Fh1	175619178-175625581	28.3208	175625573	FALSE	0.875556	0.259846	0.377483	0.342826	399
chr1	175625594	175625594	1	-	chr1:175625594:-	ENSMUSG00000026526.14	Fh1	175625581-175625643	47.3684	175625635	FALSE	0.589491	0.693874	0.625828	0.657174	399
chr1	175632114	175632114	1	+	chr1:175632114:+	ENSMUSG00000039783.15	Kmo	175620373-175649152	81.8182	175632026	FALSE	0.507937	0.520613	1	1	66
chr1	175692658	175692658	1	-	chr1:175692658:-	ENSMUSG00000078185.3	Chml	175688353-175692909	66.0377	175692630	FALSE	0.85	0.48077	1	1	53
chr1	175880796	175880796	1	+	chr1:175880796:+	ENSMUSG00000039748.11	Exo1	175880573-175887578	27.1739	175880796	TRUE	0.907407	1.2151	1	1	92
chr1	176814097	176814097	1	-	chr1:176814097:-	ENSMUSG00000057335.11	Cep170	176793619-176814136	45.5357	176814067	FALSE	0.688596	1.12112	1	1	224
chr1	176814879	176814879	1	+	chr1:176814879:+	ENSMUSG00000026504.17	Sdccag8	176814652-176853764	80	176814660	FALSE	0.711538	1.07651	1	1	45
chr1	177258347	177258347	1	-	chr1:177258347:-	ENSMUSG00000019699.16	Akt3	177109738-177258455	59.2105	177258203	FALSE	0.733974	0.762334	1	1	76
chr1	177442351	177442351	1	+	chr1:177442351:+	ENSMUSG00000063659.11	Zbtb18	177442329-177444737	44.1176	177442351	FALSE	1	0.913517	1	1	68
chr1	177796470	177796470	1	-	chr1:177796470:-	ENSMUSG00000015961.8	Adss	177784117-177796476	22.0297		FALSE	0.683884	0.28284	0.34106	0.202926	404
chr1	177796489	177796489	1	-	chr1:177796489:-	ENSMUSG00000015961.8	Adss	177796476-177796519	52.7228	177796501	FALSE	0.647523	0.553324	0.705298	0.797074	404
chr1	178187685	178187685	1	+	chr1:178187685:+	ENSMUSG00000026502.13	Desi2	178187409-178218454	83.9286	178187532	FALSE	0.694716	0.522568	1	1	168
chr1	178319151	178319151	1	+	chr1:178319151:+	ENSMUSG00000026500.6	Cox20	178077847-178322490	100	178319130	FALSE	0.86868	0.39066	1	1	413
chr1	178337728	178337728	1	-	chr1:178337728:-	ENSMUSG00000039630.10	Hnrnpu	178337704-178337743	25.2406	178337728	FALSE	0.814581	0.241991	0.470421	0.368059	3221
chr1	178337752	178337752	1	-	chr1:178337752:-	ENSMUSG00000039630.10	Hnrnpu	178337743-178337766	8.56877		FALSE	0.774958	0.129702	0.157565	0.165053	3221
chr1	178337786	178337786	1	-	chr1:178337786:-	ENSMUSG00000039630.10	Hnrnpu	178337766-178337805	20.7699	178337797	FALSE	0.878465	0.369969	0.380546	0.466888	3221
chr1	178393199	178393199	1	+	chr1:178393199:+	ENSMUSG00000026495.8	Efcab2	178393190-178481314	100	178406085	FALSE	0.844444	0.466302	1	1	18
chr1	179518019	179518019	1	-	chr1:179518019:-	ENSMUSG00000055067.15	Smyd3	179405419-179518049	73.2026	179518034	FALSE	0.846512	0.408407	1	1	153
chr1	179546250	179546250	1	-	chr1:179546250:-	ENSMUSG00000026492.11	Tfb2m	179533722-179546326	83.3333	179546267	FALSE	0.639428	0.713982	1	1	180
chr1	179546484	179546484	1	+	chr1:179546484:+	ENSMUSG00000038949.8	Cnst	179467360-179604519	48	179546499	FALSE	0.623188	0.896049	1	1	75
chr1	179753383	179753383	1	-	chr1:179753383:-	ENSMUSG00000026491.13	Ahctf1	179747256-179755654	23.7569	179753580	FALSE	0.674487	0.344584	0.483146	0.330909	362
chr1	179803682	179803682	1	-	chr1:179803682:-	ENSMUSG00000026491.13	Ahctf1	179803611-179803874	25.4144	179803680	FALSE	0.695385	0.869148	0.516854	0.669091	362
chr1	180196020	180196020	1	-	chr1:180196020:-	ENSMUSG00000026489.13	Coq8a	180182800-180199609	44.4444	180196020	FALSE	1	1.75094	1	1	54
chr1	180256246	180256246	1	-	chr1:180256246:-	ENSMUSG00000010609.15	Psen2	180240945-180263444	61.1607	180256244	FALSE	0.694158	1.11499	1	1	224
chr1	180330521	180330521	1	+	chr1:180330521:+	ENSMUSG00000038855.10	Itpkb	180330477-180333379	40.2439	180330485	FALSE	0.756614	0.828512	0.532258	0.711376	164
chr1	180336775	180336775	1	+	chr1:180336775:+	ENSMUSG00000038855.10	Itpkb	180333379-180418154	35.3659	180333866	FALSE	0.688372	0.314675	0.5	0.288624	164
chr1	180568918	180568918	1	+	chr1:180568918:+	ENSMUSG00000026496.11	Parp1	180568878-180568936	35.7013	180568924	FALSE	0.833791	0.585707	0.569767	0.663016	549
chr1	180568944	180568944	1	+	chr1:180568944:+	ENSMUSG00000026496.11	Parp1	180568936-180577583	26.9581	180569226	FALSE	0.676486	0.405992	0.465116	0.336984	549
chr1	180641336	180641336	1	+	chr1:180641336:+	ENSMUSG00000058729.13	Lin9	180641069-180661477	77.7778	180641334	FALSE	0.652381	0.950955	1	1	99
chr1	180726072	180726072	1	+	chr1:180726072:+	ENSMUSG00000026499.5	Acbd3	180642712-180729857	68.2482	180726043	FALSE	0.796543	0.358755	1	1	274
chr1	180813560	180813560	1	-	chr1:180813560:-	ENSMUSG00000060743.12	H3f3a	180813542-180813643	88.6844	180813547	FALSE	0.75417	0.476829	1	1	6955
chr1	180851152	180851152	1	+	chr1:180851152:+	ENSMUSG00000038806.7	Sde2	180642712-180859901	93.8953	180851127	FALSE	0.69862	0.585727	1	1	344
chr1	180904293	180904293	1	+	chr1:180904293:+	ENSMUSG00000026520.8	Pycr2	180904284-180907484	100	180904293	FALSE	0.773861	0.866723	1	1	257
chr1	180936961	180936961	1	+	chr1:180936961:+	ENSMUSG00000038793.8	Lefty1	180935016-180937620	100	180936871	FALSE	0.519231	0.90497	1	1	88
chr1	180942459	180942459	1	+	chr1:180942459:+	ENSMUSG00000026519.16	Tmem63a	180942336-180945962	42.2222	180942459	FALSE	0.764706	0.7488	1	1	90
chr1	181144157	181144157	1	-	chr1:181144157:-	ENSMUSG00000026516.8	Nvl	181135064-181144214	72.6277	181144204	FALSE	0.741331	0.398067	1	1	274
chr1	181150965	181150965	1	+	chr1:181150965:+	ENSMUSG00000062169.13	Cnih4	181144686-181166190	100	181150931	FALSE	0.841809	0.471393	1	1	424
chr1	181211955	181211955	1	-	chr1:181211955:-	ENSMUSG00000038733.14	Wdr26	181203251-181212010	26.6289	181211978	FALSE	0.632353	0.977961	1	1	353
chr1	181842354	181842354	1	-	chr1:181842354:-	ENSMUSG00000004880.11	Lbr	181838556-181843054	61.0112	181842361	FALSE	0.791861	0.544337	1	1	890
chr1	182124789	182124789	1	+	chr1:182124789:+	ENSMUSG00000026511.7	Srp9	182124730-182131347	97.8247	182124781	FALSE	0.833436	0.719707	1	1	1563
chr1	182282766	182282766	1	-	chr1:182282766:-	ENSMUSG00000038633.5	Degs1	182276125-182282812	100	182282224	FALSE	0.760509	0.657034	1	1	341
chr1	182341618	182341618	1	-	chr1:182341618:-	ENSMUSG00000047539.9	Fbxo28	182318387-182341637	74.7475	182341618	FALSE	0.8	1.0636	1	1	99
chr1	182409172	182409172	1	+	chr1:182409172:+	ENSMUSG00000026510.10	Trp53bp2	182409163-182442133	51.5789	182409172	FALSE	0.841837	0.654614	1	1	95
chr1	182517524	182517524	1	-	chr1:182517524:-	ENSMUSG00000026509.15	Capn2	182491675-182517617	41.25	182517524	TRUE	0.661905	1.11441	1	1	80
chr1	182954775	182954775	1	+	chr1:182954775:+	ENSMUSG00000079164.8	Tlr5	182954766-182973172	100	182954788	FALSE	0.897436	0.334108	1	1	13
chr1	183277207	183277207	1	-	chr1:183277207:-	ENSMUSG00000046836.13	Brox	183276629-183284222	44.8819		FALSE	0.71875	0.387231	0.59375	0.556991	127
chr1	183297269	183297269	1	-	chr1:183297269:-	ENSMUSG00000046836.13	Brox	183294864-183297298	30.7087	183297269	TRUE	0.756614	0.975149	0.40625	0.443009	127
chr1	183297343	183297343	1	+	chr1:183297343:+	ENSMUSG00000042901.10	Aida	183296583-183304678	53.0303	183297327	FALSE	0.5	0.942519	1	1	66
chr1	183345443	183345443	1	-	chr1:183345443:-	ENSMUSG00000056050.13	Mia3	183339387-183353991	20.1102	183345514	FALSE	0.766484	0.242034	0.385417	0.309354	363
chr1	183369553	183369553	1	-	chr1:183369553:-	ENSMUSG00000056050.13	Mia3	183362131-183369587	32.5069	183369553	FALSE	0.814394	0.442157	0.614583	0.690646	363
chr1	185204170	185204170	1	+	chr1:185204170:+	ENSMUSG00000039318.12	Rab3gap2	185204108-185235431	60.241	185204178	FALSE	0.785061	0.496093	1	1	249
chr1	185329379	185329379	1	-	chr1:185329379:-	ENSMUSG00000026618.11	Iars2	185323235-185329424	69.6429	185329396	FALSE	0.775689	0.724056	1	1	224
chr1	185332173	185332173	1	+	chr1:185332173:+	ENSMUSG00000026617.16	Bpnt1	185332140-185348744	87.5	185332173	FALSE	1	3.31646	1	1	24
chr1	185363085	185363085	1	+	chr1:185363085:+	ENSMUSG00000026615.14	Eprs	185363019-185367597	48.5337	185363058	FALSE	0.719485	0.504873	1	1	682
chr1	186749331	186749331	1	-	chr1:186749331:-	ENSMUSG00000001305.5	Rrp15	186721537-186749366	100	186749325	FALSE	0.74596	0.664449	1	1	254
chr1	187215522	187215522	1	+	chr1:187215522:+	ENSMUSG00000039210.16	Gpatch2	187215501-187215554	50.6024	187215522	FALSE	0.853571	0.603782	1	1	83
chr1	189688081	189688081	1	-	chr1:189688081:-	ENSMUSG00000026605.14	Cenpf	189683964-189688128	45.3427	189688086	FALSE	0.79021	0.678916	1	1	569
chr1	189922291	189922291	1	-	chr1:189922291:-	ENSMUSG00000026603.13	Smyd2	189889002-189922397	93.75	189922363	FALSE	0.627397	0.606438	1	1	160
chr1	190911755	190911755	1	-	chr1:190911755:-	ENSMUSG00000089872.10	Rps6kc1	190844602-190911778	81.4815	190911747	FALSE	0.76	0.636907	1	1	27
chr1	190928584	190928584	1	+	chr1:190928584:+	ENSMUSG00000026634.16	Angel2	190925106-190937444	50	190928492	FALSE	0.605189	1.11353	0.5	0.766361	288
chr1	190945795	190945795	1	+	chr1:190945795:+	ENSMUSG00000026634.16	Angel2	190937444-190946801	50		FALSE	0.547368	0.30302	0.5	0.233639	288
chr1	191063012	191063012	1	+	chr1:191063012:+	ENSMUSG00000062510.12	Nsl1	191063004-191071178	70.7317	191063012	TRUE	0.793103	0.488635	1	1	41
chr1	191098357	191098357	1	+	chr1:191098357:+	ENSMUSG00000026630.9	Batf3	191097840-191108560	100	191098383	FALSE	0.681818	0.850897	1	1	82
chr1	191224488	191224488	1	+	chr1:191224488:+	ENSMUSG00000073478.6	D730003I15Rik	191224435-191225218	100	191224474	FALSE	0.702041	0.734522	1	1	73
chr1	191318113	191318113	1	-	chr1:191318113:-	ENSMUSG00000037499.9	Nenf	191307082-191318202	100	191318194	FALSE	0.667327	0.734373	1	1	348
chr1	191352807	191352807	1	-	chr1:191352807:-	ENSMUSG00000026626.11	Ppp2r5a	191352115-191356387	39.9225		FALSE	0.681911	0.24914	0.419552	0.287689	516
chr1	191396605	191396605	1	-	chr1:191396605:-	ENSMUSG00000026626.11	Ppp2r5a	191368714-191396620	24.031	191396319	FALSE	0.663793	0.300306	0.260692	0.306495	516
chr1	191397033	191397033	1	-	chr1:191397033:-	ENSMUSG00000026626.11	Ppp2r5a	191396620-191403277	31.2016	191397041	FALSE	0.663912	0.841077	0.327902	0.405816	516
chr1	191575521	191575521	1	-	chr1:191575521:-	ENSMUSG00000037474.13	Dtl	191575413-191575578	55.814	191575521	FALSE	0.688753	0.831008	1	1	387
chr1	191575759	191575759	1	+	chr1:191575759:+	ENSMUSG00000037461.10	Ints7	191575628-191583179	49.6933	191575762	FALSE	0.868852	0.31303	1	1	163
chr1	191718389	191718389	1	+	chr1:191718389:+	ENSMUSG00000026623.16	Lpgat1	191717826-191719377	59.589	191718389	TRUE	0.650298	1.03436	1	1	146
chr1	191821510	191821510	1	+	chr1:191821510:+	ENSMUSG00000026622.15	Nek2	191821436-191825483	58.3333	191821510	FALSE	0.729167	0.772376	1	1	84
chr1	192138021	192138021	1	-	chr1:192138021:-	ENSMUSG00000037395.15	Rcor3	192124285-192263605	56.8421	192138024	FALSE	0.811688	0.68887	1	1	95
chr1	193130236	193130236	1	-	chr1:193130236:-	ENSMUSG00000016181.9	Utp25	193120720-193130279	60.9756	193130244	FALSE	0.690476	1.12733	1	1	82
chr1	193201479	193201479	1	-	chr1:193201479:-	ENSMUSG00000037318.10	Traf3ip3	193201457-193201710	35.4478	193201498	FALSE	0.68547	0.711589	1	1	268
chr1	193207718	193207718	1	+	chr1:193207718:+	ENSMUSG00000026639.18	Lamb3	193207685-193302243	100	193207725	FALSE	0.672619	0.458845	1	1	39
chr1	193242362	193242362	1	-	chr1:193242362:-	ENSMUSG00000016194.14	Hsd11b1	193222226-193264083	100	193242629	FALSE	0.680365	0.736474	1	1	116
chr1	194861060	194861060	1	+	chr1:194861060:+	ENSMUSG00000016494.9	Cd34	194654496-194938897	68.9474	194938819	FALSE	0.9255	0.176923	1	1	380
chr1	195131355	195131355	1	-	chr1:195131355:-	ENSMUSG00000016481.15	Cr1l	195130009-195131542	49.0617	195131355	FALSE	0.771591	0.622524	1	1	373
chr10	3973119	3973119	1	+	chr10:3973119:+	ENSMUSG00000040675.17	Mthfd1l	3973047-3978653	51.9553	3973118	FALSE	0.678571	0.804233	1	1	179
chr10	4432337	4432337	1	-	chr10:4432337:-	ENSMUSG00000019763.11	Rmnd1	4413745-4432396	88.6667	4432334	FALSE	0.635417	0.900584	1	1	150
chr10	4432617	4432617	1	+	chr10:4432617:+	ENSMUSG00000061759.15	Armt1	4432460-4434904	77.1084	4432620	FALSE	0.746212	0.894803	1	1	83
chr10	5550692	5550692	1	-	chr10:5550692:-	ENSMUSG00000096054.3	Syne1	5426275-5551490	5.19159	5550692	TRUE	0.550926	0.840151	1	1	809
chr10	5593792	5593792	1	+	chr10:5593792:+	ENSMUSG00000046916.9	Myct1	5593717-5606516	100	5593775	FALSE	0.640301	0.938285	1	1	92
chr10	5805423	5805423	1	-	chr10:5805423:-	ENSMUSG00000019773.7	Fbxo5	5804600-5805608	76.3006	5804600	FALSE	0.723906	0.762637	1	1	173
chr10	5823906	5823906	1	-	chr10:5823906:-	ENSMUSG00000019774.8	Mtrf1l	5813398-5823929	100	5823910	FALSE	0.660465	0.911267	1	1	69
chr10	7212213	7212213	1	-	chr10:7212213:-	ENSMUSG00000015202.13	Cnksr3	7140438-7212248	70.2703	7212237	FALSE	0.6625	0.993594	1	1	37
chr10	7663276	7663276	1	-	chr10:7663276:-	ENSMUSG00000019795.17	Pcmt1	7640130-7681149	89.2916	7663264	FALSE	0.741087	0.528418	1	1	607
chr10	7667540	7667540	1	+	chr10:7667540:+	ENSMUSG00000040034.15	Nup43	7667495-7671044	95.1724	7667540	FALSE	0.833898	0.526404	1	1	145
chr10	7715547	7715547	1	+	chr10:7715547:+	ENSMUSG00000040021.13	Lats1	7705460-7716231	54.3478		FALSE	0.701613	0.743376	1	1	92
chr10	7726007	7726007	1	+	chr10:7726007:+	ENSMUSG00000019794.13	Katna1	7725964-7748875	72.973	7726008	FALSE	0.692771	0.811173	1	1	185
chr10	7792913	7792913	1	+	chr10:7792913:+	ENSMUSG00000015757.10	Ppil4	7792883-7799561	77.4194	7792921	FALSE	0.87585	0.627278	1	1	217
chr10	7919612	7919612	1	-	chr10:7919612:-	ENSMUSG00000015755.16	Tab2	7911182-7933208	46.4286	7911486	FALSE	0.595588	0.593797	1	1	308
chr10	10558184	10558184	1	-	chr10:10558184:-	ENSMUSG00000019832.5	Rab32	10550956-10630066	82.2581	10558181	FALSE	0.710859	0.705604	1	1	186
chr10	11149487	11149487	1	+	chr10:11149487:+	ENSMUSG00000090112.8	Shprh	11149384-11181512	78.4314	11149473	FALSE	0.789526	0.81198	1	1	153
chr10	12383027	12383027	1	-	chr10:12383027:-	ENSMUSG00000019820.11	Utrn	12382642-12448092	20.5063	12403075	FALSE	0.63125	0.430513	0.6	0.551122	395
chr10	12813564	12813564	1	-	chr10:12813564:-	ENSMUSG00000019820.11	Utrn	12748241-12861705	13.6709	12813549	FALSE	0.803922	0.87606	0.4	0.448878	395
chr10	13193135	13193135	1	-	chr10:13193135:-	ENSMUSG00000019814.5	Ltv1	13182996-13193176	77.1429	13193168	FALSE	0.679307	0.892825	1	1	140
chr10	13474400	13474400	1	-	chr10:13474400:-	ENSMUSG00000062866.16	Phactr2	13388731-13474525	47.6596	13474412	FALSE	0.629032	0.715015	1	1	235
chr10	13501086	13501086	1	+	chr10:13501086:+	ENSMUSG00000019810.15	Fuca2	13499535-13506037	75.7009	13501084	FALSE	0.826203	0.520478	1	1	214
chr10	13553034	13553034	1	-	chr10:13553034:-	ENSMUSG00000019809.16	Pex3	13536067-13553148	76.1905	13552864	FALSE	0.681159	0.926597	1	1	42
chr10	13553220	13553220	1	+	chr10:13553220:+	ENSMUSG00000019808.8	Adat2	13552886-13562820	100	13552894	FALSE	0.682143	0.672444	1	1	77
chr10	13868872	13868872	1	-	chr10:13868872:-	ENSMUSG00000019806.13	Aig1	13829398-13868987	94.5122	13868957	FALSE	0.621505	0.820711	1	1	164
chr10	13966100	13966100	1	+	chr10:13966100:+	ENSMUSG00000015501.10	Hivep2	13965235-14110665	53.6585	13966075	FALSE	0.6875	1.28224	1	1	41
chr10	14705487	14705487	1	-	chr10:14705487:-	ENSMUSG00000019868.16	Vta1	14686443-14705568	71.0383	14705500	FALSE	0.800654	0.543592	1	1	183
chr10	17326688	17326688	1	-	chr10:17326688:-	ENSMUSG00000112478.1	Gm47761	17318746-17326697	100	17323228	FALSE	0.792453	0.74951	1	1	53
chr10	17723224	17723224	1	+	chr10:17723224:+	ENSMUSG00000039910.10	Cited2	17723209-17723418	75.7273	17723218	FALSE	0.868248	0.571172	1	1	1100
chr10	18023128	18023128	1	-	chr10:18023128:-	ENSMUSG00000078453.3	Abracl	18018901-18023141	22.5675	18023090	FALSE	0.758013	0.152671	0.236364	0.125052	1223
chr10	18023154	18023154	1	-	chr10:18023154:-	ENSMUSG00000078453.3	Abracl	18023141-18197910	76.3696	18023218	FALSE	0.898313	0.258606	0.771901	0.874948	1223
chr10	18055861	18055861	1	+	chr10:18055861:+	ENSMUSG00000019854.17	Reps1	18055759-18055940	5.43478	18055861	TRUE			1		92
chr10	19001809	19001809	1	-	chr10:19001809:-	ENSMUSG00000019850.11	Tnfaip3	19001168-19008335	31.1688		FALSE	0.733333	0.155892	0.311688	0.172427	231
chr10	19015368	19015368	1	-	chr10:19015368:-	ENSMUSG00000019850.11	Tnfaip3	19008335-19015665	68.8312	19015376	FALSE	0.633352	0.904209	0.688312	0.827573	231
chr10	19592012	19592012	1	+	chr10:19592012:+	ENSMUSG00000020009.13	Ifngr1	19591900-19592051	63.1676	19591958	FALSE	0.659779	0.497689	0.754675	0.90536	1086
chr10	19592065	19592065	1	+	chr10:19592065:+	ENSMUSG00000020009.13	Ifngr1	19592051-19603853	20.5341	19592062	FALSE	0.717772	0.177707	0.255226	0.0946399	1086
chr10	19718789	19718789	1	-	chr10:19718789:-	ENSMUSG00000110958.1	Gm33332	19716748-19718798	100	19718704	FALSE	0.772727	1.10422	1	1	11
chr10	19907664	19907664	1	-	chr10:19907664:-	ENSMUSG00000020003.16	Pex7	19894358-19907697	91.6968	19907651	FALSE	0.694162	0.893887	1	1	277
chr10	20148995	20148995	1	+	chr10:20148995:+	ENSMUSG00000019996.17	Map7	20148464-20172007	12.2699	20148995	TRUE	0.824561	0.575364	1	1	163
chr10	20312472	20312472	1	+	chr10:20312472:+	ENSMUSG00000037608.16	Bclaf1	20312458-20312484	8.06979	20312472	FALSE	0.902439	0.228821	0.154489	0.248983	917
chr10	20312512	20312512	1	+	chr10:20312512:+	ENSMUSG00000037608.16	Bclaf1	20312484-20312527	18.5387	20312484	FALSE	0.75	0.476246	0.354906	0.42236	917
chr10	20312530	20312530	1	+	chr10:20312530:+	ENSMUSG00000037608.16	Bclaf1	20312527-20317708	14.831	20312529	FALSE	0.667623	0.294885	0.294363	0.228833	917
chr10	20323312	20323312	1	+	chr10:20323312:+	ENSMUSG00000037608.16	Bclaf1	20322095-20323748	10.4689	20323720	FALSE	0.736508	0.106228	0.206681	0.0998241	917
chr10	20347820	20347820	1	+	chr10:20347820:+	ENSMUSG00000019992.8	Mtfr2	20347762-20352824	65.3465	20347819	FALSE	0.785	0.649123	1	1	101
chr10	20725078	20725078	1	-	chr10:20725078:-	ENSMUSG00000019990.15	Pde7b	20440828-20725120	100	20725078	FALSE	0.619048	1.29901	1	1	12
chr10	20952625	20952625	1	+	chr10:20952625:+	ENSMUSG00000019986.17	Ahi1	20952539-20970849	72.9323	20952625	FALSE	0.677083	0.862604	1	1	133
chr10	21160827	21160827	1	-	chr10:21160827:-	ENSMUSG00000019982.15	Myb	21156503-21160848	17.6197	21156645	FALSE	0.793907	0.169081	0.340102	0.275964	1504
chr10	21160854	21160854	1	-	chr10:21160854:-	ENSMUSG00000019982.15	Myb	21160848-21160862	9.9734	21160850	FALSE	0.752119	0.305472	0.267767	0.321338	1504
chr10	21160903	21160903	1	-	chr10:21160903:-	ENSMUSG00000019982.15	Myb	21160862-21161111	24.8005	21160905	FALSE	0.671798	0.484479	0.47335	0.402698	1504
chr10	21296019	21296019	1	+	chr10:21296019:+	ENSMUSG00000019977.16	Hbs1l	21295971-21307585	70.6422	21296018	FALSE	0.758995	0.682137	1	1	218
chr10	21994683	21994683	1	+	chr10:21994683:+	ENSMUSG00000019970.15	Sgk1	21882184-21996559	70.2381	21994683	FALSE	0.78	0.933239	1	1	84
chr10	22302527	22302527	1	-	chr10:22302527:-	ENSMUSG00000097705.1	Gm26740	22265234-22302843	84	22302512	FALSE	0.711462	0.77967	1	1	175
chr10	23787203	23787203	1	-	chr10:23787203:-	ENSMUSG00000061983.7	Rps12	23787175-23901175	98.0156	23787202	FALSE	0.987049	0.0530041	1	1	26406
chr10	24149320	24149320	1	+	chr10:24149320:+	ENSMUSG00000019998.6	Stx7	24149294-24179117	88.9855	24149327	FALSE	0.719655	0.831422	1	1	345
chr10	24870012	24870012	1	+	chr10:24870012:+	ENSMUSG00000019984.16	Med23	24869978-24873473	48.5714	24869986	FALSE	0.683794	0.917338	1	1	70
chr10	25359870	25359870	1	+	chr10:25359870:+	ENSMUSG00000019978.16	Epb41l2	25359789-25441573	23.8095	25359856	FALSE	0.790123	0.462045	1	1	147
chr10	26772528	26772528	1	+	chr10:26772528:+	ENSMUSG00000039031.16	Arhgap18	26753414-26850098	66.4706	26772547	FALSE	0.775758	0.873056	1	1	170
chr10	28668397	28668397	1	+	chr10:28668397:+	ENSMUSG00000049109.15	Themis	28668352-28880956	100	28668397	FALSE	0.838843	1.3557	1	1	23
chr10	29313543	29313543	1	+	chr10:29313543:+	ENSMUSG00000019883.11	Echdc1	29313158-29347148	100	29313500	FALSE	0.633333	0.857954	1	1	100
chr10	29362044	29362044	1	-	chr10:29362044:-	ENSMUSG00000038876.12	Rnf146	29354447-29362450	70.297	29362047	FALSE	0.652482	0.772957	1	1	101
chr10	30200514	30200514	1	-	chr10:30200514:-	ENSMUSG00000075266.5	Cenpw	30197217-30200525	60.5201	30200492	FALSE	0.739107	0.36706	0.607565	0.611305	423
chr10	30200546	30200546	1	-	chr10:30200546:-	ENSMUSG00000075266.5	Cenpw	30200525-30331751	39.4799	30200560	FALSE	0.546479	0.714709	0.394799	0.388695	423
chr10	30618378	30618378	1	-	chr10:30618378:-	ENSMUSG00000019791.12	Hint3	30613372-30629639	96.4602	30618365	FALSE	0.740509	0.79823	1	1	226
chr10	30803141	30803141	1	-	chr10:30803141:-	ENSMUSG00000039697.16	Ncoa7	30722705-30803362	74.5536	30803107	FALSE	0.73133	0.656789	1	1	224
chr10	31313399	31313399	1	+	chr10:31313399:+	ENSMUSG00000000295.13	Hddc2	31313370-31320268	95.935	31313405	FALSE	0.714159	0.602967	1	1	246
chr10	33951222	33951222	1	-	chr10:33951222:-	ENSMUSG00000039531.8	Zup1	33949498-33951285	75.2768	33951222	FALSE	0.731554	0.555681	1	1	271
chr10	34019518	34019518	1	-	chr10:34019518:-	ENSMUSG00000019782.10	Rwdd1	34009061-34019534	31.7708		FALSE	0.788596	0.191543	0.373225	0.351128	576
chr10	34019569	34019569	1	-	chr10:34019569:-	ENSMUSG00000019782.10	Rwdd1	34019534-34019581	21.875		FALSE	0.585271	0.333513	0.279919	0.331846	576
chr10	34019600	34019600	1	-	chr10:34019600:-	ENSMUSG00000019782.10	Rwdd1	34019581-34287577	31.9444	34019586	FALSE	0.519095	0.829159	0.373225	0.317026	576
chr10	34207635	34207635	1	-	chr10:34207635:-	ENSMUSG00000039497.8	Dse	34151713-34287577	100	34207635	FALSE	0.68381	1.29626	1	1	51
chr10	34418522	34418522	1	-	chr10:34418522:-	ENSMUSG00000039480.14	Nt5dc1	34398198-34418558	50.9434	34418528	FALSE	0.837255	0.549579	0.585106	0.563184	106
chr10	34418586	34418586	1	-	chr10:34418586:-	ENSMUSG00000039480.14	Nt5dc1	34418558-34584792	37.7358		FALSE	0.9	0.0506356	0.425532	0.436816	106
chr10	34299249	34299249	1	+	chr10:34299249:+	ENSMUSG00000039485.8	Tspyl4	34297434-34300919	100	34299256	FALSE	0.67619	0.665222	1	1	55
chr10	36974546	36974546	1	+	chr10:36974546:+	ENSMUSG00000019777.16	Hdac2	36974490-36991757	86.036	36974544	FALSE	0.777655	0.631722	1	1	444
chr10	37138906	37138906	1	-	chr10:37138906:-	ENSMUSG00000069662.5	Marcks	37136610-37138947	57.554	37138920	FALSE	0.764151	0.700463	1	1	139
chr10	39134023	39134023	1	+	chr10:39134023:+	ENSMUSG00000019845.8	Tube1	39133968-39136967	34.375	39134023	TRUE	1	0.636907	1	1	32
chr10	39369792	39369792	1	+	chr10:39369792:+	ENSMUSG00000019843.14	Fyn	39368848-39454915	50.4425	39369798	FALSE	0.679487	0.98147	1	1	226
chr10	39732006	39732006	1	-	chr10:39732006:-	ENSMUSG00000087177.7	E130307A14Rik	39681549-39732015	71.7391	39732006	FALSE	0.742424	1.26241	1	1	46
chr10	39732118	39732118	1	+	chr10:39732118:+	ENSMUSG00000019841.15	Rev3l	39732103-39732490	37.2014	39732118	FALSE	0.770769	0.507949	1	1	293
chr10	40247003	40247003	1	-	chr10:40247003:-	ENSMUSG00000038510.12	Rpf2	40236204-40247032	57.3913	40247003	FALSE	0.777551	0.680635	1	1	230
chr10	40257668	40257668	1	-	chr10:40257668:-	ENSMUSG00000019837.8	Gtf3c6	40254464-40258116	84.5161	40257671	FALSE	0.846386	0.424893	1	1	310
chr10	40302187	40302187	1	-	chr10:40302187:-	ENSMUSG00000075232.6	Amd1	40294307-40302199	50.1859	40302186	FALSE	0.737395	1.39111	1	1	269
chr10	40349378	40349378	1	+	chr10:40349378:+	ENSMUSG00000038481.13	Cdk19	40339556-40469579	62.2581	40349358	FALSE	0.621593	0.679207	0.622581	0.777218	310
chr10	40481503	40481503	1	+	chr10:40481503:+	ENSMUSG00000038481.13	Cdk19	40469579-40483488	37.7419		FALSE	0.625616	0.279634	0.377419	0.222782	310
chr10	40883098	40883098	1	-	chr10:40883098:-	ENSMUSG00000038446.8	Cdc40	40851002-40883318	78.5992	40883109	FALSE	0.82753	0.56264	1	1	514
chr10	41450383	41450383	1	+	chr10:41450383:+	ENSMUSG00000019826.11	Zbtb24	41450359-41455211	69.4444	41450383	FALSE	0.833333	0.486739	1	1	36
chr10	41476362	41476362	1	+	chr10:41476362:+	ENSMUSG00000019823.17	Mical1	41476306-41478963	44.7917	41476368	FALSE	0.625	0.7114	1	1	96
chr10	41490363	41490363	1	-	chr10:41490363:-	ENSMUSG00000019822.12	Smpd2	41489560-41490377	40	41490369	FALSE	0.675	2.09964	1	1	50
chr10	41519499	41519499	1	+	chr10:41519499:+	ENSMUSG00000019818.15	Cd164	41519406-41524053	47.2527	41519501	FALSE	0.867133	0.522457	0.472527	0.441564	364
chr10	41530561	41530561	1	+	chr10:41530561:+	ENSMUSG00000019818.15	Cd164	41524053-41530826	52.7473		FALSE	0.793062	0.159087	0.532967	0.558436	364
chr10	41809634	41809634	1	-	chr10:41809634:-	ENSMUSG00000019813.16	Cep57l1	41731116-41810082	87.6543	41809630	FALSE	0.706433	0.743748	1	1	81
chr10	41887436	41887436	1	+	chr10:41887436:+	ENSMUSG00000038332.13	Sesn1	41809927-41894820	72.1429	41887439	FALSE	0.711688	0.745246	1	1	140
chr10	42276697	42276697	1	-	chr10:42276697:-	ENSMUSG00000048756.11	Foxo3	42258366-42276764	62.3003	42276696	FALSE	0.794715	0.640395	1	1	313
chr10	42502241	42502241	1	+	chr10:42502241:+	ENSMUSG00000019804.12	Snx3	42502193-42502251	46.1101		FALSE	0.811111	0.222044	0.63577	0.765693	1054
chr10	42502258	42502258	1	+	chr10:42502258:+	ENSMUSG00000019804.12	Snx3	42502251-42526004	26.4706	42502290	FALSE	0.731054	0.297035	0.369452	0.234307	1054
chr10	42678937	42678937	1	+	chr10:42678937:+	ENSMUSG00000038280.12	Ostm1	42583818-42700483	80.9524	42678916	FALSE	0.511671	0.99358	1	1	210
chr10	42761613	42761613	1	+	chr10:42761613:+	ENSMUSG00000019802.13	Sec63	42761488-42796206	52.7778	42761615	FALSE	0.771111	0.390029	1	1	216
chr10	42860667	42860667	1	+	chr10:42860667:+	ENSMUSG00000044770.14	Scml4	42860363-42934141	85.7143	42860667	FALSE	0.708333	1.61646	1	1	21
chr10	43221494	43221494	1	+	chr10:43221494:+	ENSMUSG00000038240.13	Pdss2	43221472-43393921	97.1429	43221486	FALSE	0.693878	0.920592	1	1	70
chr10	43479140	43479140	1	+	chr10:43479140:+	ENSMUSG00000038214.15	Bend3	43478824-43493165	58.3333	43479140	TRUE	0.857143		1		12
chr10	43579170	43579170	1	+	chr10:43579170:+	ENSMUSG00000047139.9	Cd24a	43578277-43582798	79.0257	43579169	FALSE	0.884046	0.413877	1	1	1478
chr10	43824211	43824211	1	+	chr10:43824211:+	ENSMUSG00000111342.1	4933404K13Rik	43824192-43832677	100	43824200	FALSE	0.75	1.38629	1	1	26
chr10	43901743	43901743	1	-	chr10:43901743:-	ENSMUSG00000019863.7	Qrsl1	43889136-43901759	89.6552	43901745	FALSE	0.652174	1.66323	1	1	29
chr10	44268470	44268470	1	+	chr10:44268470:+	ENSMUSG00000038160.7	Atg5	44268387-44286032	49.2611	44268415	FALSE	0.670433	0.748507	1	1	203
chr10	45067211	45067211	1	+	chr10:45067211:+	ENSMUSG00000019849.11	Prep	45067162-45097393	81.5385	45067203	FALSE	0.696078	0.860011	1	1	195
chr10	45577868	45577868	1	+	chr10:45577868:+	ENSMUSG00000038822.15	Hace1	45577821-45590268	63.0137	45577829	FALSE	0.7	1.10561	1	1	73
chr10	50592682	50592682	1	+	chr10:50592682:+	ENSMUSG00000038774.9	Ascc3	50592659-50592707	42.5339	50592669	FALSE	0.672666	0.67443	0.616393	0.664709	442
chr10	50592721	50592721	1	+	chr10:50592721:+	ENSMUSG00000038774.9	Ascc3	50592707-50604772	26.4706	50596816	FALSE	0.669173	0.39477	0.390164	0.335291	442
chr10	51480665	51480665	1	+	chr10:51480665:+	ENSMUSG00000112023.1	Lilr4b	51480624-51480686	38.6946	51480669	FALSE	0.831541	0.881259	1	1	429
chr10	51490967	51490967	1	+	chr10:51490967:+	ENSMUSG00000112148.1	Lilrb4a	51490922-51491005	65.0746	51490963	FALSE	0.752755	0.541138	1	1	335
chr10	52382105	52382105	1	-	chr10:52382105:-	ENSMUSG00000019861.15	Gopc	52350696-52382153	80	52382119	FALSE	0.627404	0.64801	1	1	125
chr10	52351855	52351855	1	+	chr10:52351855:+	ENSMUSG00000023068.16	Nus1	52351846-52429193	56.4516	52417547	FALSE	0.783673	0.484739	1	1	124
chr10	53379947	53379947	1	-	chr10:53379947:-	ENSMUSG00000038594.9	Cep85l	53367435-53379955	38.6555	53379947	TRUE	0.582609	1.80093	1	1	119
chr10	53629959	53629959	1	-	chr10:53629959:-	ENSMUSG00000058298.10	Mcm9	53612952-53630446	53.2847	53629959	TRUE	0.561813	1.19294	1	1	137
chr10	53596994	53596994	1	+	chr10:53596994:+	ENSMUSG00000019857.7	Asf1a	53596749-53607799	100	53596952	FALSE	0.75619	0.722845	1	1	242
chr10	54075737	54075737	1	-	chr10:54075737:-	ENSMUSG00000003746.16	Man1a	54075712-54076617	22.0779	54075737	TRUE	0.815	0.342281	1	1	231
chr10	56228680	56228680	1	-	chr10:56228680:-	ENSMUSG00000038122.9	Tbc1d32	56187833-56614463	42.2222	56228689	FALSE	0.763889	0.907912	1	1	45
chr10	56377330	56377330	1	+	chr10:56377330:+	ENSMUSG00000050953.10	Gja1	56377264-56398852	100	56377330	FALSE	0.777778	0.749387	1	1	16
chr10	57486406	57486406	1	+	chr10:57486406:+	ENSMUSG00000019878.8	Hsf2	57486378-57499416	62.069	57486396	FALSE	0.87037	0.384024	1	1	29
chr10	57532473	57532473	1	-	chr10:57532473:-	ENSMUSG00000019877.10	Serinc1	57524399-57532552	73.5751	57532477	FALSE	0.778022	0.533045	1	1	193
chr10	57632092	57632092	1	+	chr10:57632092:+	ENSMUSG00000019876.15	Pkib	57631973-57650981	84.6154	57632094	FALSE	0.805556	0.564172	1	1	182
chr10	57794614	57794614	1	+	chr10:57794614:+	ENSMUSG00000019872.13	Smpdl3a	57794329-57802420	76.7176	57794568	FALSE	0.641975	0.959052	1	1	262
chr10	58255508	58255508	1	+	chr10:58255508:+	ENSMUSG00000038039.13	Gcc2	58255469-58256747	35.2041	58255508	FALSE	0.593567	0.944291	1	1	196
chr10	58323537	58323537	1	+	chr10:58323537:+	ENSMUSG00000019920.18	Lims1	58265279-58351936	64	58323466	FALSE	0.713201	0.802323	1	1	475
chr10	58446892	58446892	1	+	chr10:58446892:+	ENSMUSG00000003226.7	Ranbp2	58265279-58463819	29.8097	58446920	FALSE	0.83774	0.582102	1	1	473
chr10	58497929	58497929	1	+	chr10:58497929:+	ENSMUSG00000038010.9	Ccdc138	58497916-58527342	100	58497948	FALSE	0.735294	1.19567	1	1	20
chr10	59447847	59447847	1	-	chr10:59447847:-	ENSMUSG00000009647.13	Mcu	59447285-59458160	46.2121	59458160	FALSE	0.566667	0.37232	0.516949	0.388069	132
chr10	59616679	59616679	1	-	chr10:59616679:-	ENSMUSG00000009647.13	Mcu	59603177-59616700	43.1818	59616679	FALSE	0.844444	0.416224	0.483051	0.611931	132
chr10	59702614	59702614	1	+	chr10:59702614:+	ENSMUSG00000020111.15	Micu1	59593791-59727992	63.7255	59702599	FALSE	0.838542	0.505794	1	1	204
chr10	59879583	59879583	1	+	chr10:59879583:+	ENSMUSG00000020109.13	Dnajb12	59879549-59879641	45.1128	59879575	FALSE	0.89701	0.396295	1	1	133
chr10	59951836	59951836	1	-	chr10:59951836:-	ENSMUSG00000020108.4	Ddit4	59951720-59951845	79.4749	59951834	FALSE	0.943277	0.156893	1	1	419
chr10	60003076	60003076	1	-	chr10:60003076:-	ENSMUSG00000020107.10	Anapc16	59996614-60003099	62.9496	60003086	FALSE	0.737866	0.466692	0.686538	0.60191	556
chr10	60003111	60003111	1	-	chr10:60003111:-	ENSMUSG00000020107.10	Anapc16	60003099-60003149	30.5755	60003111	FALSE	0.681004	0.540177	0.326923	0.39809	556
chr10	60002839	60002839	1	+	chr10:60002839:+	ENSMUSG00000044475.14	Ascc1	60002797-60042121	88.5167	60002839	FALSE	0.805353	0.687538	1	1	209
chr10	60277714	60277714	1	+	chr10:60277714:+	ENSMUSG00000004207.14	Psap	60277656-60292505	67.9051	60284461	FALSE	0.892743	0.365147	1	1	3499
chr10	60346905	60346905	1	+	chr10:60346905:+	ENSMUSG00000020101.14	Vsir	60346843-60358045	57.4803	60346905	FALSE	0.84466	0.770328	1	1	254
chr10	60752786	60752786	1	-	chr10:60752786:-	ENSMUSG00000020100.15	Slc29a3	60724316-60752802	44.9761	60752783	FALSE	0.7	0.715205	1	1	209
chr10	61089331	61089331	1	+	chr10:61089331:+	ENSMUSG00000020098.7	Pcbd1	60940588-61093939	100	61089331	FALSE	0.911197	0.953486	1	1	65
chr10	61099688	61099688	1	-	chr10:61099688:-	ENSMUSG00000020097.14	Sgpl1	61098999-61102714	32.7103		FALSE	0.72	0.307355	0.368421	0.240329	107
chr10	61147633	61147633	1	-	chr10:61147633:-	ENSMUSG00000020097.14	Sgpl1	61112290-61147711	56.0748	61147604	FALSE	0.707031	0.623345	0.631579	0.759671	107
chr10	61297786	61297786	1	+	chr10:61297786:+	ENSMUSG00000037202.6	Prf1	61297762-61299911	56.338	61297833	FALSE	0.580247	1.23732	1	1	71
chr10	61429077	61429077	1	-	chr10:61429077:-	ENSMUSG00000020091.15	Eif4ebp2	61428822-61429717	27.5964		FALSE	0.661885	0.324222	0.558011	0.475601	337
chr10	61452788	61452788	1	-	chr10:61452788:-	ENSMUSG00000020091.15	Eif4ebp2	61452751-61452850	23.7389		FALSE	0.830688	0.335975	0.441989	0.524399	337
chr10	61475801	61475801	1	+	chr10:61475801:+	ENSMUSG00000037151.8	Lrrc20	61475793-61482336	50	61475801	TRUE	0.684211	1.70054	1	1	38
chr10	61648562	61648562	1	+	chr10:61648562:+	ENSMUSG00000020089.8	Ppa1	61648512-61648594	34.3035	61648552	FALSE	0.791667	0.468249	0.37844	0.527099	481
chr10	61648625	61648625	1	+	chr10:61648625:+	ENSMUSG00000020089.8	Ppa1	61648594-61660912	56.341	61648621	FALSE	0.621272	0.566311	0.633028	0.472901	481
chr10	61680322	61680322	1	+	chr10:61680322:+	ENSMUSG00000020088.10	Sar1a	61680291-61684234	72.9167	61680330	FALSE	0.538352	0.820727	1	1	240
chr10	61695557	61695557	1	+	chr10:61695557:+	ENSMUSG00000020087.5	Tysnd1	61695505-61698342	85.6287	61695514	FALSE	0.736413	0.696121	1	1	167
chr10	62269652	62269652	1	-	chr10:62269652:-	ENSMUSG00000037012.18	Hk1	62269485-62275691	31.4978		FALSE	0.722222	0.205794	0.486667	0.437238	454
chr10	62340151	62340151	1	-	chr10:62340151:-	ENSMUSG00000037012.18	Hk1	62327651-62374806	33.9207	62327767	FALSE	0.795918	0.539367	0.513333	0.562762	454
chr10	62449728	62449728	1	-	chr10:62449728:-	ENSMUSG00000020079.15	Supv3l1	62439051-62449761	69.8113	62449738	FALSE	0.722857	0.846577	1	1	106
chr10	62486755	62486755	1	-	chr10:62486755:-	ENSMUSG00000020078.16	Vps26a	62486733-62486813	45.3704	62486805	FALSE	0.717391	0.429943	1	1	108
chr10	62507757	62507757	1	-	chr10:62507757:-	ENSMUSG00000020077.14	Srgn	62507722-62507784	90.2938	62507755	FALSE	0.927127	0.29709	1	1	8407
chr10	62602271	62602271	1	-	chr10:62602271:-	ENSMUSG00000020075.8	Ddx21	62598891-62602283	44.3869	62602281	FALSE	0.912288	0.235015	0.751429	0.720288	579
chr10	62602286	62602286	1	-	chr10:62602286:-	ENSMUSG00000020075.8	Ddx21	62602283-62785672	16.0622		FALSE	0.698113	0.828544	0.265714	0.279712	579
chr10	62651184	62651184	1	-	chr10:62651184:-	ENSMUSG00000020076.7	Ddx50	62647643-62651212	53.2189	62651173	FALSE	0.653202	0.558356	0.765217	0.642426	466
chr10	62651218	62651218	1	-	chr10:62651218:-	ENSMUSG00000020076.7	Ddx50	62651212-62883523	20.8155	62651218	FALSE	0.78744	0.5126	0.281159	0.357574	466
chr10	62792259	62792259	1	-	chr10:62792259:-	ENSMUSG00000020074.7	Ccar1	62783927-62883523	29.6053	62792256	FALSE	0.773707	0.56151	1	1	456
chr10	62920667	62920667	1	+	chr10:62920667:+	ENSMUSG00000071253.8	Slc25a16	62920601-62937928	81.6	62920667	FALSE	0.822115	0.909666	1	1	125
chr10	62947026	62947026	1	+	chr10:62947026:+	ENSMUSG00000036875.15	Dna2	62947011-62949183	40.2174	62947026	FALSE	0.731266	0.864274	1	1	184
chr10	63023894	63023894	1	-	chr10:63023894:-	ENSMUSG00000020069.16	Hnrnph3	63018138-63024225	88.8889	63023894	FALSE	0.867603	0.62608	1	1	405
chr10	63243923	63243923	1	+	chr10:63243923:+	ENSMUSG00000020064.9	Herc4	63243251-63264014	69.6078	63243923	FALSE	0.80018	0.519204	1	1	306
chr10	67010437	67010437	1	-	chr10:67010437:-	ENSMUSG00000019873.8	Reep3	67009454-67034113	50		FALSE	0.619565	0.341041	0.548387	0.457062	170
chr10	67096945	67096945	1	-	chr10:67096945:-	ENSMUSG00000019873.8	Reep3	67063071-67096981	41.1765	67096945	FALSE	0.707143	0.80123	0.451613	0.542938	170
chr10	67096405	67096405	1	+	chr10:67096405:+	ENSMUSG00000037876.17	Jmjd1c	67096117-67096492	7.43243	67096405	TRUE	0.882353	0.998788	0.23741	0.323879	444
chr10	67226689	67226689	1	+	chr10:67226689:+	ENSMUSG00000037876.17	Jmjd1c	67218038-67238148	23.8739	67238148	FALSE	0.65	0.462536	0.76259	0.676121	444
chr10	67285256	67285256	1	-	chr10:67285256:-	ENSMUSG00000075000.11	Nrbf2	67271446-67285316	88.2979	67285305	FALSE	0.776491	0.616369	1	1	282
chr10	67979598	67979598	1	+	chr10:67979598:+	ENSMUSG00000037846.18	Rtkn2	67979563-67987307	23.5294	67979598	TRUE	1		1		34
chr10	69352876	69352876	1	-	chr10:69352876:-	ENSMUSG00000019942.13	Cdk1	69346209-69352901	40.7407	69350830	FALSE	0.835624	0.383851	0.490654	0.27237	513
chr10	69352915	69352915	1	-	chr10:69352915:-	ENSMUSG00000019942.13	Cdk1	69352901-69378274	42.6901	69352910	FALSE	0.938462	0.178393	0.511682	0.72763	513
chr10	70191346	70191346	1	+	chr10:70191346:+	ENSMUSG00000048701.13	Ccdc6	70175011-70192936	64.9351	70175047	FALSE	0.655172	0.80924	1	1	77
chr10	71238070	71238070	1	-	chr10:71238070:-	ENSMUSG00000003923.14	Tfam	71235613-71238288	78.6047	71238280	FALSE	0.654016	0.779768	1	1	215
chr10	71285255	71285255	1	-	chr10:71285255:-	ENSMUSG00000019927.6	Ube2d1	71285218-71540918	50	71285262	FALSE	0.840523	0.497813	1	1	202
chr10	71344853	71344853	1	-	chr10:71344853:-	ENSMUSG00000037710.8	Cisd1	71331065-71540918	100	71344954	FALSE	0.698146	0.802859	1	1	325
chr10	71347810	71347810	1	+	chr10:71347810:+	ENSMUSG00000060733.13	Ipmk	71347701-71372708	53.2847	71347836	FALSE	0.737179	1.03103	1	1	137
chr10	72105209	72105209	1	+	chr10:72105209:+	ENSMUSG00000019923.14	Zwint	72105200-72654898	63.4328	72654845	FALSE	0.881513	0.376184	0.641509	0.773374	268
chr10	72654906	72654906	1	+	chr10:72654906:+	ENSMUSG00000019923.14	Zwint	72654898-72657046	35.4478	72655443	FALSE	0.78839	0.385203	0.381132	0.226626	268
chr10	75060597	75060597	1	+	chr10:75060597:+	ENSMUSG00000009681.10	Bcr	75060560-75143082	34.0659	75060592	FALSE	0.807692	0.46329	1	1	91
chr10	75212098	75212098	1	+	chr10:75212098:+	ENSMUSG00000033444.14	Specc1l	75212065-75229855	42.735	75212095	FALSE	0.507692	0.857516	1	1	117
chr10	75317102	75317102	1	+	chr10:75317102:+	ENSMUSG00000020178.6	Adora2a	75316869-75323120	42.8571	75317102	TRUE	0.55	1.83696	1	1	35
chr10	75517381	75517381	1	-	chr10:75517381:-	ENSMUSG00000033416.15	Gucd1	75517289-75517977	6.97674	75517381	TRUE	1		1		43
chr10	75518015	75518015	1	+	chr10:75518015:+	ENSMUSG00000020180.10	Snrpd3	75445136-75535270	100	75518014	FALSE	0.863878	0.512115	1	1	1201
chr10	75589382	75589382	1	+	chr10:75589382:+	ENSMUSG00000006344.17	Ggt5	75589332-75602974	65.625	75589382	TRUE	0.666667	1.89178	1	1	32
chr10	75764215	75764215	1	-	chr10:75764215:-	ENSMUSG00000020196.10	Cabin1	75751616-75764359	52.4324	75764270	FALSE	0.796078	0.409328	1	1	370
chr10	75773383	75773383	1	-	chr10:75773383:-	ENSMUSG00000001666.8	Ddt	75771497-75773411	77.6423	75773034	FALSE	0.687879	0.477098	1	1	246
chr10	75781414	75781414	1	-	chr10:75781414:-	ENSMUSG00000001665.11	Gstt3	75778188-75781441	66.6667	75781414	FALSE	0.9	0.953195	1	1	15
chr10	75834448	75834448	1	-	chr10:75834448:-	ENSMUSG00000033318.7	Gstt2	75832091-75837430	100	75834463	FALSE	0.641791	0.904663	1	1	119
chr10	75860221	75860221	1	-	chr10:75860221:-	ENSMUSG00000033307.7	Mif	75860183-75860238	44.0446	75860192	FALSE	0.862818	0.179751	0.480707	0.428214	3501
chr10	75860245	75860245	1	-	chr10:75860245:-	ENSMUSG00000033307.7	Mif	75860238-75860257	31.591	75860240	FALSE	0.772406	0.338137	0.337555	0.383547	3501
chr10	75860273	75860273	1	-	chr10:75860273:-	ENSMUSG00000033307.7	Mif	75860257-76084064	21.3368		FALSE	0.589719	0.724109	0.220029	0.188238	3501
chr10	75893413	75893413	1	+	chr10:75893413:+	ENSMUSG00000009092.5	Derl3	75893399-75893788	75.7576	75893413	FALSE	0.777778	0.830738	1	1	198
chr10	75921578	75921578	1	-	chr10:75921578:-	ENSMUSG00000000902.13	Smarcb1	75915164-75921629	88.0407	75921589	FALSE	0.694473	0.424617	1	1	393
chr10	75935859	75935859	1	+	chr10:75935859:+	ENSMUSG00000049422.7	Chchd10	75933124-75935872	37.9771	75935573	FALSE	0.588997	0.807671	1	1	524
chr10	75948301	75948301	1	+	chr10:75948301:+	ENSMUSG00000000903.3	Vpreb3	75943049-75949152	100	75948300	FALSE	0.65625	0.760351	1	1	106
chr10	76442757	76442757	1	-	chr10:76442757:-	ENSMUSG00000001151.10	Pcnt	76434040-76442924	53.405	76442726	FALSE	0.655639	0.922637	1	1	279
chr10	76531620	76531620	1	+	chr10:76531620:+	ENSMUSG00000033105.12	Lss	76531581-76539785	51.2195	76531612	FALSE	0.789474	0.80358	1	1	41
chr10	76961943	76961943	1	-	chr10:76961943:-	ENSMUSG00000001120.15	Pcbp3	76822797-76961952	60.8696	76961887	FALSE	0.607143	3.08089	1	1	23
chr10	77033244	77033244	1	+	chr10:77033244:+	ENSMUSG00000001436.15	Slc19a1	77032234-77038350	58.0247	77033212	FALSE	0.702206	0.916535	1	1	81
chr10	77259300	77259300	1	+	chr10:77259300:+	ENSMUSG00000020260.9	Pofut2	76771498-77262448	78.5714	77259218	FALSE	0.852528	0.435239	1	1	126
chr10	77515797	77515797	1	-	chr10:77515797:-	ENSMUSG00000032977.9	Fam207a	77503914-77515860	88.2353	77515785	FALSE	0.677469	0.830334	1	1	153
chr10	77530371	77530371	1	+	chr10:77530371:+	ENSMUSG00000000290.13	Itgb2	77530343-77547248	41.7504	77530370	FALSE	0.674194	0.660349	1	1	697
chr10	77581756	77581756	1	+	chr10:77581756:+	ENSMUSG00000009291.13	Pttg1ip	77581692-77587251	68.2143	77581756	FALSE	0.657027	0.957931	1	1	280
chr10	77606229	77606229	1	+	chr10:77606229:+	ENSMUSG00000020265.16	Sumo3	77606089-77606585	73.724	77606225	FALSE	0.803557	0.517298	1	1	529
chr10	77622332	77622332	1	+	chr10:77622332:+	ENSMUSG00000009293.17	Ube2g2	77622267-77641186	38.9222	77622323	FALSE	0.63587	1.03906	0.389222	0.371318	167
chr10	77645382	77645382	1	+	chr10:77645382:+	ENSMUSG00000009293.17	Ube2g2	77641186-77645615	61.0778	77641186	FALSE	0.700617	0.345074	0.610778	0.628682	167
chr10	77978650	77978650	1	+	chr10:77978650:+	ENSMUSG00000020284.16	Cfap410	77978516-77981584	94.2529	77978654	FALSE	0.61	0.707485	1	1	87
chr10	78009750	78009750	1	-	chr10:78009750:-	ENSMUSG00000020277.10	Pfkl	77993445-78010090	87.8641	78009736	FALSE	0.88	0.665285	1	1	206
chr10	78169755	78169755	1	-	chr10:78169755:-	ENSMUSG00000053329.7	Gatd3a	78162710-78169808	100	78169774	FALSE	0.842361	0.592836	1	1	289
chr10	78185123	78185123	1	-	chr10:78185123:-	ENSMUSG00000032834.11	Pwp2	78179785-78185158	73.5294	78185149	FALSE	0.515385	0.742292	1	1	68
chr10	78244645	78244645	1	-	chr10:78244645:-	ENSMUSG00000000374.8	Trappc10	78207546-78244671	65.1741	78244641	FALSE	0.828734	0.820425	1	1	201
chr10	78352442	78352442	1	-	chr10:78352442:-	ENSMUSG00000001211.15	Agpat3	78351700-78352497	37.037	78352442	TRUE	0.571429	1.56249	1	1	54
chr10	78412979	78412979	1	-	chr10:78412979:-	ENSMUSG00000061032.9	Rrp1	78411019-78412992	40.4624	78412990	FALSE	0.720779	0.406911	0.55336	0.441953	692
chr10	78413006	78413006	1	-	chr10:78413006:-	ENSMUSG00000061032.9	Rrp1	78412992-78413051	32.659	78412992	FALSE	0.824277	0.51099	0.44664	0.558047	692
chr10	78425696	78425696	1	+	chr10:78425696:+	ENSMUSG00000005054.7	Cstb	78394632-78425702	45.7854	78425669	FALSE	0.483146	0.634212	0.457854	0.426926	522
chr10	78425716	78425716	1	+	chr10:78425716:+	ENSMUSG00000005054.7	Cstb	78425702-78427415	54.2146		FALSE	0.832919	0.318967	0.651341	0.573074	522
chr10	78438423	78438423	1	-	chr10:78438423:-	ENSMUSG00000032788.15	Pdxk	78437102-78446995	57.7586		FALSE	0.662879	0.739659	1	1	116
chr10	79097579	79097579	1	-	chr10:79097579:-	ENSMUSG00000060301.6	2610008E11Rik	79092504-79097622	71.1864	79097579	FALSE	0.708333	0.970888	1	1	59
chr10	79533784	79533784	1	-	chr10:79533784:-	ENSMUSG00000052151.12	Plpp2	79527241-79533806	100	79533792	FALSE	0.619883	1.19535	1	1	44
chr10	79555091	79555091	1	-	chr10:79555091:-	ENSMUSG00000042570.14	Mier2	79555077-79555205	2.5641	79555091	TRUE			1		39
chr10	79669435	79669435	1	+	chr10:79669435:+	ENSMUSG00000020308.7	Tpgs1	79669361-79675704	100	79669410	FALSE	0.797649	0.633944	1	1	266
chr10	79682192	79682192	1	+	chr10:79682192:+	ENSMUSG00000020307.15	Cdc34	79682142-79682195	27.512	79682195	FALSE	0.964286	0.107168	0.40636	0.576608	418
chr10	79682203	79682203	1	+	chr10:79682203:+	ENSMUSG00000020307.15	Cdc34	79682195-79682304	40.1914	79682195	FALSE	0.734091	0.438499	0.59364	0.423392	418
chr10	79704483	79704483	1	+	chr10:79704483:+	ENSMUSG00000023175.15	Bsg	79571233-79704484	33.4572		FALSE	0.978261	0.0358754	0.376254	0.444672	1345
chr10	79704505	79704505	1	+	chr10:79704505:+	ENSMUSG00000023175.15	Bsg	79704484-79709669	55.4647	79704500	FALSE	0.875215	0.361934	0.630435	0.555328	1345
chr10	79766913	79766913	1	-	chr10:79766913:-	ENSMUSG00000035890.9	Rnf126	79762329-79767038	74.3169	79766910	FALSE	0.601996	0.900512	1	1	183
chr10	79788948	79788948	1	-	chr10:79788948:-	ENSMUSG00000020323.14	Prss57	79784565-79790968	91.2473	79788985	FALSE	0.73582	0.680474	1	1	457
chr10	79793591	79793591	1	+	chr10:79793591:+	ENSMUSG00000035863.14	Palm	79571233-79807578	47.619	79793572	FALSE	0.628571	0.732272	0.47619	0.564173	231
chr10	79819718	79819718	1	+	chr10:79819718:+	ENSMUSG00000035863.14	Palm	79807578-79820669	52.381	79814670	FALSE	0.68961	0.273192	0.52381	0.435827	231
chr10	79854666	79854666	1	+	chr10:79854666:+	ENSMUSG00000006498.16	Ptbp1	79854631-79857579	31.7614	79854667	FALSE	0.804225	0.816816	1	1	721
chr10	79865675	79865675	1	-	chr10:79865675:-	ENSMUSG00000035835.14	Plppr3	79861586-79866988	50.6536		FALSE	0.615278	0.354284	0.527211	0.432314	306
chr10	79874386	79874386	1	-	chr10:79874386:-	ENSMUSG00000035835.14	Plppr3	79874155-79874643	45.4248	79874389	FALSE	0.704545	0.561798	0.472789	0.567686	306
chr10	79879663	79879663	1	+	chr10:79879663:+	ENSMUSG00000057729.12	Prtn3	79874572-79879684	74.4798	79879614	FALSE	0.904806	0.355714	0.8693	0.951472	11822
chr10	79880993	79880993	1	+	chr10:79880993:+	ENSMUSG00000057729.12	Prtn3	79880932-79880999	11.1741	79880980	FALSE	0.882482	0.030059	0.1307	0.0485279	11822
chr10	79886307	79886307	1	+	chr10:79886307:+	ENSMUSG00000020125.7	Elane	79886233-79886721	95.9129	79886247	FALSE	0.90855	0.272721	1	1	15708
chr10	79908921	79908921	1	-	chr10:79908921:-	ENSMUSG00000013833.15	Med16	79907656-79908932	32.0312	79908921	TRUE	0.573333	1.01062	1	1	128
chr10	79916921	79916921	1	-	chr10:79916921:-	ENSMUSG00000035781.14	R3hdm4	79914255-79921214	78.0528	79916919	FALSE	0.782157	0.707303	1	1	606
chr10	79927139	79927139	1	+	chr10:79927139:+	ENSMUSG00000019564.12	Arid3a	79927035-79927676	21.978	79927139	TRUE	0.582609	1.11233	1	1	182
chr10	79960151	79960151	1	+	chr10:79960151:+	ENSMUSG00000035754.8	Wdr18	79960131-79965980	95.6667	79960152	FALSE	0.897403	0.455178	1	1	300
chr10	79988606	79988606	1	+	chr10:79988606:+	ENSMUSG00000004665.10	Cnn2	79909061-79988621	23.3424	79988584	FALSE	0.678571	0.757852	0.293118	0.241364	1478
chr10	79988636	79988636	1	+	chr10:79988636:+	ENSMUSG00000004665.10	Cnn2	79988621-79991393	56.2923	79988623	FALSE	0.858932	0.256971	0.740867	0.758636	1478
chr10	79996498	79996498	1	+	chr10:79996498:+	ENSMUSG00000035722.15	Abca7	79996460-79999381	24.8521	79996494	FALSE	0.813889	0.618269	1	1	169
chr10	80016717	80016717	1	+	chr10:80016717:+	ENSMUSG00000035697.14	Arhgap45	80016645-80017599	57.788	80016739	FALSE	0.76012	0.693253	1	1	1085
chr10	80039672	80039672	1	-	chr10:80039672:-	ENSMUSG00000004667.18	Polr2e	80039588-80039699	44.6756	80039650	FALSE	0.735312	0.31764	0.575923	0.474005	817
chr10	80039710	80039710	1	-	chr10:80039710:-	ENSMUSG00000004667.18	Polr2e	80039699-80039873	44.798	80039710	FALSE	0.597101	0.382306	0.500684	0.525995	817
chr10	80053640	80053640	1	+	chr10:80053640:+	ENSMUSG00000075706.10	Gpx4	80047160-80053645	20.4647	80053488	FALSE	0.75	0.0187501	0.238856	0.254769	3142
chr10	80053659	80053659	1	+	chr10:80053659:+	ENSMUSG00000075706.10	Gpx4	80053645-80053674	65.2132		FALSE	0.699762	0.383093	0.763373	0.745231	3142
chr10	80075419	80075419	1	-	chr10:80075419:-	ENSMUSG00000035673.10	Sbno2	80068880-80086432	34.6821	80075426	FALSE	0.748188	0.968146	1	1	173
chr10	80115806	80115806	1	+	chr10:80115806:+	ENSMUSG00000003068.17	Stk11	80115753-80116876	78.0488	80115803	FALSE	0.788795	0.610493	1	1	328
chr10	80142365	80142365	1	+	chr10:80142365:+	ENSMUSG00000003072.15	Atp5d	80063941-80142370	28.521	80142370	FALSE	0.592391	0.480117	0.288149	0.32815	2549
chr10	80142387	80142387	1	+	chr10:80142387:+	ENSMUSG00000003072.15	Atp5d	80142370-80145486	70.459	80142370	FALSE	0.827376	0.325181	0.711851	0.67185	2549
chr10	80149112	80149112	1	+	chr10:80149112:+	ENSMUSG00000035621.13	Midn	80148263-80151238	17.2932	80149112	TRUE	0.793651	2.14341	1	1	133
chr10	80167839	80167839	1	+	chr10:80167839:+	ENSMUSG00000045193.13	Cirbp	80165978-80170102	91.1548	80167840	FALSE	0.939782	0.259914	1	1	407
chr10	80226674	80226674	1	+	chr10:80226674:+	ENSMUSG00000020156.16	Pwwp3a	80226427-80230057	57.0588	80226680	FALSE	0.856594	0.655697	1	1	170
chr10	80249459	80249459	1	+	chr10:80249459:+	ENSMUSG00000020153.14	Ndufs7	80249113-80253079	96.628	80249460	FALSE	0.792342	0.591677	1	1	949
chr10	80260920	80260920	1	-	chr10:80260920:-	ENSMUSG00000020150.13	Gamt	80258454-80261020	100	80260918	FALSE	0.440476	1.03405	1	1	34
chr10	80265017	80265017	1	+	chr10:80265017:+	ENSMUSG00000069565.12	Dazap1	80261500-80265075	30.1932	80265016	FALSE	0.708861	0.641863	0.444056	0.544369	414
chr10	80265099	80265099	1	+	chr10:80265099:+	ENSMUSG00000069565.12	Dazap1	80265075-80280423	38.4058	80265124	FALSE	0.719308	0.467768	0.587413	0.455631	414
chr10	80292459	80292459	1	+	chr10:80292459:+	ENSMUSG00000063457.14	Rps15	80063941-80292773	95.3794	80292453	FALSE	0.899012	0.349739	1	1	6471
chr10	80320531	80320531	1	-	chr10:80320531:-	ENSMUSG00000020133.8	2310011J03Rik	80318458-80320557	100	80320537	FALSE	0.732362	0.748282	1	1	228
chr10	80399460	80399460	1	-	chr10:80399460:-	ENSMUSG00000035478.14	Mbd3	80399421-80399499	45.5185	80399422	FALSE	0.793525	0.450362	1	1	569
chr10	80406800	80406800	1	-	chr10:80406800:-	ENSMUSG00000020163.12	Uqcr11	80406778-80456665	83.4197	80406795	FALSE	0.802587	0.487626	1	1	1737
chr10	80433631	80433631	1	-	chr10:80433631:-	ENSMUSG00000020167.14	Tcf3	80420088-80433685	66.5672	80433635	FALSE	0.71467	0.680336	1	1	335
chr10	80561550	80561550	1	-	chr10:80561550:-	ENSMUSG00000047417.18	Rexo1	80547921-80561578	81.9178	80561560	FALSE	0.728252	0.765256	1	1	365
chr10	80590313	80590313	1	-	chr10:80590313:-	ENSMUSG00000003346.14	Abhd17a	80585750-80590354	92.5996	80590315	FALSE	0.824497	0.527399	1	1	527
chr10	80602885	80602885	1	+	chr10:80602885:+	ENSMUSG00000113949.1	Scamp4	80602858-80606585	60.2871	80602892	FALSE	0.830303	0.610207	1	1	209
chr10	80602884	80602884	1	+	chr10:80602884:+	ENSMUSG00000113640.1	Adat3	80602861-80606595	100	80602880	FALSE	0.807692	0.841654	1	1	39
chr10	80602885	80602885	1	+	chr10:80602885:+	ENSMUSG00000035370.9	Gm49322	80602858-80606815	60.1942	80606021	FALSE	0.780822	0.607319	1	1	206
chr10	80622718	80622718	1	+	chr10:80622718:+	ENSMUSG00000003345.16	Csnk1g2	80622674-80622838	34.8571	80622838	FALSE	0.742424	0.650915	1	1	175
chr10	80656507	80656507	1	-	chr10:80656507:-	ENSMUSG00000003344.14	Btbd2	80645537-80657079	55.6522	80656494	FALSE	0.642424	1.87135	1	1	115
chr10	80666735	80666735	1	-	chr10:80666735:-	ENSMUSG00000020190.13	Mknk2	80665509-80668996	43.0147		FALSE	0.684389	0.638768	1	1	272
chr10	80701835	80701835	1	-	chr10:80701835:-	ENSMUSG00000003348.10	Mob3a	80700109-80701985	56.0241	80701828	FALSE	0.805291	0.409707	1	1	332
chr10	80702715	80702715	1	+	chr10:80702715:+	ENSMUSG00000055862.7	Izumo4	80702176-80703209	92.0455	80702724	FALSE	0.642857	0.670548	1	1	88
chr10	80742246	80742246	1	-	chr10:80742246:-	ENSMUSG00000020198.8	Ap3d1	80730058-80818723	27.6515	80742264	FALSE	0.816667	0.649871	1	1	264
chr10	80755213	80755213	1	+	chr10:80755213:+	ENSMUSG00000061589.14	Dot1l	80755188-80773706	33.1461	80755208	FALSE	0.808943	0.528524	1	1	178
chr10	80798239	80798239	1	-	chr10:80798239:-	ENSMUSG00000035278.9	Plekhj1	80798194-80798459	45.1748	80798194	FALSE	0.561047	0.447062	0.82398	0.78898	715
chr10	80798626	80798626	1	-	chr10:80798626:-	ENSMUSG00000035278.9	Plekhj1	80798568-80818723	9.65035	80798626	TRUE	0.633333	0.439099	0.17602	0.21102	715
chr10	80798679	80798679	1	+	chr10:80798679:+	ENSMUSG00000020211.15	Sf3a2	80798190-80798697	35.9281	80798198	FALSE	0.794643	0.656021	0.506329	0.569093	334
chr10	80804240	80804240	1	+	chr10:80804240:+	ENSMUSG00000020211.15	Sf3a2	80802430-80804645	33.5329	80802500	FALSE	0.659864	0.242995	0.493671	0.430907	334
chr10	80826685	80826685	1	+	chr10:80826685:+	ENSMUSG00000035242.15	Oaz1	80591020-80826704	93.166	80826686	FALSE	0.914695	0.504797	1	1	6614
chr10	80855204	80855204	1	-	chr10:80855204:-	ENSMUSG00000035215.9	Lsm7	80853074-80855227	100	80855209	FALSE	0.877051	0.469113	1	1	938
chr10	80855302	80855302	1	+	chr10:80855302:+	ENSMUSG00000035206.10	Sppl2b	80692568-80862739	37.8947	80855281	FALSE	0.781818	0.845938	1	1	95
chr10	80900792	80900792	1	-	chr10:80900792:-	ENSMUSG00000020219.7	Timm13	80899784-80900977	100	80900785	FALSE	0.814866	0.607572	1	1	1117
chr10	80918242	80918242	1	-	chr10:80918242:-	ENSMUSG00000062075.13	Lmnb2	80905011-80918254	73.0539	80918245	FALSE	0.701863	0.771158	1	1	167
chr10	81037314	81037314	1	-	chr10:81037314:-	ENSMUSG00000046822.14	Slc39a3	81035009-81037434	66.6667	81037426	FALSE	1	0	1	1	15
chr10	81060176	81060176	1	-	chr10:81060176:-	ENSMUSG00000004937.6	Sgta	81048976-81060226	84.1509	81060178	FALSE	0.713362	0.578678	1	1	265
chr10	81070106	81070106	1	+	chr10:81070106:+	ENSMUSG00000004929.12	Thop1	81070027-81073279	57.1429	81070127	FALSE	0.522727	0.889307	1	1	70
chr10	81105967	81105967	1	+	chr10:81105967:+	ENSMUSG00000035027.18	Map2k2	81105888-81105986	55	81105972	FALSE	0.769417	0.558571	0.723356	0.889782	580
chr10	81105989	81105989	1	+	chr10:81105989:+	ENSMUSG00000035027.18	Map2k2	81105986-81108755	21.0345	81106345	FALSE	0.78347	0.232959	0.303855	0.110218	580
chr10	81136566	81136566	1	+	chr10:81136566:+	ENSMUSG00000035011.15	Zbtb7a	81135212-81137953	47.5524	81136566	FALSE	0.807971	0.487537	1	1	429
chr10	81167737	81167737	1	-	chr10:81167737:-	ENSMUSG00000004934.14	Pias4	81157259-81167931	72.807	81167714	FALSE	0.588362	1.09149	1	1	114
chr10	81176643	81176643	1	+	chr10:81176643:+	ENSMUSG00000034994.10	Eef2	80954125-81176662	52.8461	81176631	FALSE	0.981167	0.0700352	1	1	6623
chr10	81183018	81183018	1	+	chr10:81183018:+	ENSMUSG00000034974.13	Dapk3	81182973-81183976	66.3102	81183017	FALSE	0.727778	0.696605	1	1	187
chr10	81257500	81257500	1	+	chr10:81257500:+	ENSMUSG00000004933.17	Matk	81252931-81259174	60.8974	81257830	FALSE	0.704261	0.879341	1	1	156
chr10	81266918	81266918	1	-	chr10:81266918:-	ENSMUSG00000034932.4	Mrpl54	81264988-81266943	100	81266924	FALSE	0.824284	0.513798	1	1	707
chr10	81268198	81268198	1	+	chr10:81268198:+	ENSMUSG00000004931.11	Apba3	81266956-81271006	76.1194	81268185	FALSE	0.685714	0.816997	1	1	67
chr10	81291215	81291215	1	-	chr10:81291215:-	ENSMUSG00000034917.8	Tjp3	81280565-81291589	52.381	81291215	FALSE	0.708333	1.12444	1	1	21
chr10	81292990	81292990	1	+	chr10:81292990:+	ENSMUSG00000034902.17	Pip5k1c	81292956-81305186	31.25	81292988	FALSE	0.666667	0.976103	0.431655	0.447039	192
chr10	81319271	81319271	1	+	chr10:81319271:+	ENSMUSG00000034902.17	Pip5k1c	81315879-81319709	41.1458	81316842	FALSE	0.642857	0.359711	0.568345	0.552961	192
chr10	81321211	81321211	1	+	chr10:81321211:+	ENSMUSG00000034889.8	Cactin	81321095-81323619	77.4194	81321103	FALSE	0.666667	1.14583	1	1	93
chr10	81350361	81350361	1	-	chr10:81350361:-	ENSMUSG00000020232.17	Hmg20b	81349602-81350488	58.7692	81350369	FALSE	0.667071	0.540075	1	1	325
chr10	81378446	81378446	1	-	chr10:81378446:-	ENSMUSG00000020235.16	Fzr1	81371102-81378531	67.1196	81378451	FALSE	0.683217	0.729491	1	1	368
chr10	81384431	81384431	1	+	chr10:81384431:+	ENSMUSG00000078440.10	Dohh	81384418-81384467	57.8723	81384428	FALSE	0.853659	0.621819	0.578723	0.682393	235
chr10	81384488	81384488	1	+	chr10:81384488:+	ENSMUSG00000078440.10	Dohh	81384467-81388097	42.1277	81384895	FALSE	0.762602	0.336381	0.421277	0.317607	235
chr10	81393635	81393635	1	+	chr10:81393635:+	ENSMUSG00000078439.9	Smim24	81393042-81395065	100	81393627	FALSE	0.689356	0.753291	1	1	162
chr10	81427162	81427162	1	-	chr10:81427162:-	ENSMUSG00000055053.18	Nfic	81409682-81430816	25.7143	81427173	FALSE	0.680851	0.702421	1	1	455
chr10	81496353	81496353	1	-	chr10:81496353:-	ENSMUSG00000020238.14	Ncln	81491273-81496400	55.0265	81496342	FALSE	0.558036	1.03074	1	1	189
chr10	81524275	81524275	1	-	chr10:81524275:-	ENSMUSG00000034792.8	Gna15	81512639-81524395	57.8035	81524225	FALSE	0.629464	0.654788	1	1	173
chr10	81559460	81559460	1	+	chr10:81559460:+	ENSMUSG00000054452.10	Tle5	81559406-81559466	18.5389		FALSE	0.724227	0.492506	0.267662	0.334432	1451
chr10	81559486	81559486	1	+	chr10:81559486:+	ENSMUSG00000054452.10	Tle5	81559466-81559517	28.8077	81559488	FALSE	0.65524	0.480058	0.416915	0.406177	1451
chr10	81559554	81559554	1	+	chr10:81559554:+	ENSMUSG00000054452.10	Tle5	81559517-81561218	21.9159	81561044	FALSE	0.72758	0.161561	0.323383	0.259391	1451
chr10	81627567	81627567	1	-	chr10:81627567:-	ENSMUSG00000034748.16	Sirt6	81622078-81627805	100	81627566	FALSE	0.594595	1.09701	1	1	50
chr10	82048116	82048116	1	+	chr10:82048116:+	ENSMUSG00000061371.7	Zfp873	82048107-82064197	100	82048123	FALSE	0.892857	0.65166	1	1	14
chr10	82623163	82623163	1	-	chr10:82623163:-	ENSMUSG00000063320.11	1190007I07Rik	82620209-82623236	100	82623137	FALSE	0.685882	0.728875	1	1	262
chr10	82629868	82629868	1	+	chr10:82629868:+	ENSMUSG00000034674.18	Tdg	82629820-82641162	82.967	82629876	FALSE	0.687328	0.987696	1	1	182
chr10	82764073	82764073	1	-	chr10:82764073:-	ENSMUSG00000020248.18	Nfyb	82761913-82764172	76.3393	82764101	FALSE	0.765152	0.591337	1	1	224
chr10	82859206	82859206	1	+	chr10:82859206:+	ENSMUSG00000020250.10	Txnrd1	82833944-82859259	46.5789	82859207	FALSE	0.892651	0.274932	1	1	380
chr10	83337882	83337882	1	-	chr10:83337882:-	ENSMUSG00000034591.5	Slc41a2	83301306-83337890	56.25	83337882	TRUE	1		1		16
chr10	83360221	83360221	1	+	chr10:83360221:+	ENSMUSG00000020255.8	D10Wsu102e	83360189-83365704	82.1229	83360221	FALSE	0.746556	0.900469	1	1	179
chr10	83543983	83543983	1	+	chr10:83543983:+	ENSMUSG00000034560.6	Washc4	83543745-83556001	39.9083	83543941	FALSE	0.826797	0.596093	1	1	218
chr10	84534001	84534001	1	-	chr10:84534001:-	ENSMUSG00000046841.5	Ckap4	84528293-84534004	42.1708		FALSE	0.664282	0.57785	0.53159	0.337289	562
chr10	84534022	84534022	1	-	chr10:84534022:-	ENSMUSG00000046841.5	Ckap4	84534004-84534073	39.5018	84534036	FALSE	0.785176	0.619245	0.48366	0.662711	562
chr10	84046325	84046325	1	+	chr10:84046325:+	ENSMUSG00000020034.7	Tcp11l2	84046316-84604507	97.8022	84576626	FALSE	0.905618	0.210563	1	1	91
chr10	84046325	84046325	1	+	chr10:84046325:+	ENSMUSG00000034453.8	Polr3b	84046316-84632455	73.7705	84622292	FALSE	0.808081	0.535974	1	1	122
chr10	84917629	84917629	1	+	chr10:84917629:+	ENSMUSG00000035620.15	Ric8b	84917578-84937393	81.5385	84917616	FALSE	0.714844	0.780489	1	1	65
chr10	85102775	85102775	1	+	chr10:85102775:+	ENSMUSG00000060935.6	Tmem263	85102597-85120230	100	85102743	FALSE	0.728614	0.847811	1	1	142
chr10	85185053	85185053	1	-	chr10:85185053:-	ENSMUSG00000020038.10	Cry1	85146876-85185080	82.5758	85185064	FALSE	0.516667	0.808862	1	1	132
chr10	85871857	85871857	1	+	chr10:85871857:+	ENSMUSG00000001785.13	Pwp1	85829487-85882003	90.9091	85871831	FALSE	0.712766	0.750073	1	1	154
chr10	85957763	85957763	1	-	chr10:85957763:-	ENSMUSG00000001783.3	Rtcb	85949622-85957794	46.4286	85955779	FALSE	0.815104	0.429837	0.613475	0.592229	364
chr10	85957797	85957797	1	-	chr10:85957797:-	ENSMUSG00000001783.3	Rtcb	85957794-86136841	31.044	85957823	FALSE	0.645833	0.741836	0.400709	0.407771	364
chr10	86021969	86021969	1	+	chr10:86021969:+	ENSMUSG00000001786.14	Fbxo7	86021883-86030928	87.8981	86021972	FALSE	0.787179	0.583194	1	1	157
chr10	86300554	86300554	1	+	chr10:86300554:+	ENSMUSG00000020044.13	Timp3	86300554-86300554	100	86300554	FALSE	1		1	1	12
chr10	86705462	86705462	1	-	chr10:86705462:-	ENSMUSG00000020048.13	Hsp90b1	86705435-86705509	63.2044	86705509	FALSE	0.932794	0.188421	1	1	4862
chr10	88146896	88146896	1	-	chr10:88146896:-	ENSMUSG00000035365.15	Parpbp	88126327-88146949	90.7975	88146933	FALSE	0.581059	0.756954	1	1	163
chr10	88147005	88147005	1	+	chr10:88147005:+	ENSMUSG00000035351.16	Nup37	88146984-88153524	89.1156	88146992	FALSE	0.845567	0.549706	1	1	147
chr10	88201129	88201129	1	+	chr10:88201129:+	ENSMUSG00000020056.16	Washc3	88201078-88201152	36.5854	88201093	FALSE	0.802817	0.498809	0.428571	0.518538	246
chr10	88201196	88201196	1	+	chr10:88201196:+	ENSMUSG00000020056.16	Washc3	88201152-88213179	48.7805	88201184	FALSE	0.677249	0.428682	0.590476	0.481462	246
chr10	88357063	88357063	1	-	chr10:88357063:-	ENSMUSG00000020057.2	Dram1	88324782-88379087	100	88357075	FALSE	0.580645	0.863046	1	1	50
chr10	88379266	88379266	1	+	chr10:88379266:+	ENSMUSG00000035311.16	Gnptab	88379126-88429461	44.2211	88379226	FALSE	0.752551	0.839349	1	1	199
chr10	88503925	88503925	1	-	chr10:88503925:-	ENSMUSG00000060002.14	Chpt1	88503755-88504080	50.8475	88503925	TRUE	0.846154	0.811097	1	1	59
chr10	88731410	88731410	1	+	chr10:88731410:+	ENSMUSG00000060904.14	Arl1	88730852-88735926	85.8289	88731068	FALSE	0.76399	0.44575	1	1	374
chr10	88826804	88826804	1	-	chr10:88826804:-	ENSMUSG00000004356.8	Utp20	88821015-88826833	19.9153	88826804	TRUE	0.47619	0.546098	1	1	236
chr10	89686272	89686272	1	-	chr10:89686272:-	ENSMUSG00000069539.11	Scyl2	89660161-89686309	66.3366	89686268	FALSE	0.71131	0.676591	1	1	101
chr10	89732295	89732295	1	-	chr10:89732295:-	ENSMUSG00000019948.4	Actr6	89725658-89732320	88.6598	89732295	FALSE	0.848485	1.17502	1	1	97
chr10	89745005	89745005	1	+	chr10:89745005:+	ENSMUSG00000019951.10	Uhrf1bp1l	89744977-89772704	61.4719	89744991	FALSE	0.785789	0.714515	1	1	231
chr10	90990197	90990197	1	-	chr10:90990197:-	ENSMUSG00000019979.12	Apaf1	90989689-90997337	36.0169	90991590	FALSE	0.75	0.365069	0.508982	0.402878	236
chr10	91082710	91082710	1	-	chr10:91082710:-	ENSMUSG00000019979.12	Apaf1	91079638-91299461	34.7458	91082704	FALSE	0.672727	0.740904	0.491018	0.597122	236
chr10	91083063	91083063	1	+	chr10:91083063:+	ENSMUSG00000019975.12	Ikbip	91082060-91101763	100	91083057	FALSE	0.786036	0.555089	1	1	94
chr10	91123970	91123970	1	-	chr10:91123970:-	ENSMUSG00000061904.12	Slc25a3	91123941-91124004	82.0061	91123957	FALSE	0.940932	0.239973	1	1	2951
chr10	91171543	91171543	1	-	chr10:91171543:-	ENSMUSG00000019961.17	Tmpo	91171046-91171552	13.3866	91171552	FALSE	0.72973	0.143887	0.203957	0.17899	1001
chr10	91171580	91171580	1	-	chr10:91171580:-	ENSMUSG00000019961.17	Tmpo	91171552-92078860	52.2478	91171582	FALSE	0.65693	0.643837	0.796043	0.82101	1001
chr10	92722404	92722404	1	-	chr10:92722404:-	ENSMUSG00000019988.7	Nedd1	92711311-92904020	50	92722404	TRUE	0.770833	1.10053	1	1	56
chr10	93160875	93160875	1	+	chr10:93160875:+	ENSMUSG00000020015.10	Cdk17	93160670-93216457	31.7919	93160875	TRUE	0.520408	0.625576	0.398551	0.4373	173
chr10	93240553	93240553	1	+	chr10:93240553:+	ENSMUSG00000020015.10	Cdk17	93238966-93265372	47.9769	93239023	FALSE	0.769231	0.262211	0.601449	0.5627	173
chr10	93248280	93248280	1	-	chr10:93248280:-	ENSMUSG00000008398.16	Elk3	93248033-93250108	38.1188		FALSE	0.651163	0.312735	0.557971	0.454985	202
chr10	93310867	93310867	1	-	chr10:93310867:-	ENSMUSG00000008398.16	Elk3	93284919-93310941	29.703	93310811	FALSE	0.76834	0.667757	0.442029	0.545015	202
chr10	93336226	93336226	1	+	chr10:93336226:+	ENSMUSG00000110647.2	Gm17745	93335385-93348288	100	93335393	FALSE	0.652174	0.787464	1	1	78
chr10	93453448	93453448	1	+	chr10:93453448:+	ENSMUSG00000015889.8	Lta4h	93339754-93453623	66.8067	93453451	FALSE	0.758685	0.563375	1	1	714
chr10	93589658	93589658	1	-	chr10:93589658:-	ENSMUSG00000020018.6	Snrpf	93589639-93589714	90.7019	93589706	FALSE	0.730041	0.800127	1	1	2194
chr10	93685375	93685375	1	-	chr10:93685375:-	ENSMUSG00000085723.2	Gm15915	93679463-93685387	71.2121	93683322	FALSE	0.707317	0.856655	1	1	66
chr10	93889800	93889800	1	-	chr10:93889800:-	ENSMUSG00000036112.15	Metap2	93889746-93897098	58.124	93889808	FALSE	0.780829	0.678771	1	1	1194
chr10	94035777	94035777	1	-	chr10:94035777:-	ENSMUSG00000036099.16	Vezt	93995012-94035825	59.375	94035777	FALSE	0.694444	0.895225	1	1	32
chr10	94199035	94199035	1	+	chr10:94199035:+	ENSMUSG00000020022.17	Ndufa12	93920605-94220730	100	94199037	FALSE	0.926646	0.368635	1	1	616
chr10	94688670	94688670	1	+	chr10:94688670:+	ENSMUSG00000020024.7	Cep83	94688619-94688672	14.9606	94688670	FALSE	1	0.262057	0.244635	0.274654	381
chr10	94688767	94688767	1	+	chr10:94688767:+	ENSMUSG00000020024.7	Cep83	94688672-94719592	46.1942	94688718	FALSE	0.70751	0.466238	0.785408	0.725346	381
chr10	94792487	94792487	1	-	chr10:94792487:-	ENSMUSG00000074785.5	Plxnc1	94791189-94793384	26.0606		FALSE	0.573333	0.318563	0.391304	0.252222	165
chr10	94944845	94944845	1	-	chr10:94944845:-	ENSMUSG00000074785.5	Plxnc1	94854703-94944990	42.4242	94944835	FALSE	0.657407	0.938609	0.608696	0.747778	165
chr10	95324108	95324108	1	-	chr10:95324108:-	ENSMUSG00000045867.10	Cradd	95322889-95324148	76.1905	95324108	FALSE	0.884615	1.95485	1	1	21
chr10	95416857	95416857	1	-	chr10:95416857:-	ENSMUSG00000020027.18	Socs2	95413110-95495977	92.1875	95416857	FALSE	0.675	0.981336	1	1	64
chr10	95501937	95501937	1	-	chr10:95501937:-	ENSMUSG00000062981.5	Mrpl42	95480968-95651717	100	95501939	FALSE	0.7711	0.811239	1	1	746
chr10	95515136	95515136	1	+	chr10:95515136:+	ENSMUSG00000074781.5	Ube2n	95514957-95541638	90	95515145	FALSE	0.736626	0.848198	1	1	660
chr10	95564143	95564143	1	-	chr10:95564143:-	ENSMUSG00000020029.6	Nudt4	95549860-95564236	82.716	95564146	FALSE	0.643098	0.596943	1	1	162
chr10	95940726	95940726	1	+	chr10:95940726:+	ENSMUSG00000036499.9	Eea1	95940642-95990255	54.5752	95940750	FALSE	0.595611	0.73778	1	1	306
chr10	96617008	96617008	1	+	chr10:96617008:+	ENSMUSG00000036478.8	Btg1	96616959-96617554	68.2243	96617006	FALSE	0.813018	0.438543	1	1	749
chr10	98914671	98914671	1	+	chr10:98914671:+	ENSMUSG00000019943.10	Atp2b1	98914398-98968694	46.6851	98915152	FALSE	0.6404	0.981938	1	1	362
chr10	99107126	99107126	1	+	chr10:99107126:+	ENSMUSG00000019952.15	Poc1b	99107030-99144235	61.2069	99107103	FALSE	0.835351	0.740743	1	1	116
chr10	99263235	99263235	1	+	chr10:99263235:+	ENSMUSG00000019960.8	Dusp6	99263219-99265641	68.1159	99263231	FALSE	0.5	0.749988	1	1	69
chr10	100487339	100487339	1	-	chr10:100487339:-	ENSMUSG00000036676.14	Tmtc3	100472030-100554147	58.6957	100487339	FALSE	0.644444	1.19429	1	1	46
chr10	100487558	100487558	1	+	chr10:100487558:+	ENSMUSG00000019971.10	Cep290	100487452-100495641	19.8276	100487558	TRUE	0.652778	1.83533	1	1	116
chr10	100589253	100589253	1	-	chr10:100589253:-	ENSMUSG00000046567.10	4930430F08Rik	100578431-100590430	94.4444	100589248	FALSE	0.771429	0.536528	1	1	18
chr10	105841345	105841345	1	-	chr10:105841345:-	ENSMUSG00000036009.16	Mettl25	105826591-105841396	98.4375	105841371	FALSE	0.832143	0.631633	1	1	64
chr10	105841479	105841479	1	+	chr10:105841479:+	ENSMUSG00000019897.8	Ccdc59	105841059-105847564	100	105841067	FALSE	0.782637	0.671542	1	1	269
chr10	108162197	108162197	1	+	chr10:108162197:+	ENSMUSG00000019907.10	Ppp1r12a	108162160-108162279	24.6452	108162193	FALSE	0.741228	0.555269	0.531856	0.596963	775
chr10	108162384	108162384	1	+	chr10:108162384:+	ENSMUSG00000019907.10	Ppp1r12a	108162279-108214501	21.8065	108162400	FALSE	0.742611	0.304136	0.484765	0.403037	775
chr10	110745439	110745439	1	+	chr10:110745439:+	ENSMUSG00000020185.16	E2f7	110520028-110746332	37.2549	110745439	TRUE	0.5	0.397425	1	1	51
chr10	110920177	110920177	1	+	chr10:110920177:+	ENSMUSG00000020186.7	Csrp2	110919781-110938637	100	110919789	FALSE	0.70471	1.28484	1	1	166
chr10	111010066	111010066	1	-	chr10:111010066:-	ENSMUSG00000035798.14	Zdhhc17	110974421-111010282	31.3253	111010066	TRUE	0.666667	2.54685	1	1	83
chr10	111164802	111164802	1	+	chr10:111164802:+	ENSMUSG00000020189.15	Osbpl8	110988344-111164841	40.6632	111164802	FALSE	0.835556	0.478574	0.579602	0.638067	573
chr10	111164857	111164857	1	+	chr10:111164857:+	ENSMUSG00000020189.15	Osbpl8	111164841-111233675	29.4939	111233629	FALSE	0.750811	0.284206	0.432836	0.361933	573
chr10	111473223	111473223	1	+	chr10:111473223:+	ENSMUSG00000058799.16	Nap1l1	111215248-111473237	17.407	111473223	FALSE	0.821138	0.642483	0.260634	0.295047	1936
chr10	111473266	111473266	1	+	chr10:111473266:+	ENSMUSG00000058799.16	Nap1l1	111473237-111473273	26.7045	111473242	FALSE	0.780075	0.292746	0.403712	0.47079	1936
chr10	111473281	111473281	1	+	chr10:111473281:+	ENSMUSG00000058799.16	Nap1l1	111473273-111481280	22.6756	111473281	FALSE	0.762531	0.254218	0.340294	0.234163	1936
chr10	111972778	111972778	1	+	chr10:111972778:+	ENSMUSG00000063334.16	Krr1	111939529-111977112	63.2	111972775	FALSE	0.857843	0.491816	1	1	125
chr10	111997214	111997214	1	-	chr10:111997214:-	ENSMUSG00000056888.11	Glipr1	111995579-112002596	80.5695	111997264	FALSE	0.778017	0.52817	1	1	597
chr10	112929006	112929006	1	-	chr10:112929006:-	ENSMUSG00000074748.3	Atxn7l3b	112928603-113182699	85.8425	112929001	FALSE	0.773979	0.682596	1	1	1003
chr10	115251429	115251429	1	-	chr10:115251429:-	ENSMUSG00000020130.9	Tbc1d15	115219280-115251475	80.9783	115251467	FALSE	0.81745	0.552819	1	1	184
chr10	115315558	115315558	1	-	chr10:115315558:-	ENSMUSG00000020132.10	Rab21	115298866-115315609	67.2794	115315591	FALSE	0.719444	0.589252	1	1	272
chr10	115362247	115362247	1	-	chr10:115362247:-	ENSMUSG00000069520.6	Tmem19	115349064-115362517	70.5128	115362247	TRUE	0.545455	1.05001	1	1	78
chr10	115384412	115384412	1	-	chr10:115384412:-	ENSMUSG00000020137.5	Thap2	115369430-115384505	100	115384410	FALSE	0.535343	0.953126	1	1	121
chr10	115384972	115384972	1	+	chr10:115384972:+	ENSMUSG00000034163.10	Zfc3h1	115384901-115385013	55	115384959	FALSE	0.641667	0.559344	0.788845	0.930769	360
chr10	115385015	115385015	1	+	chr10:115385015:+	ENSMUSG00000034163.10	Zfc3h1	115385013-115390643	14.7222		FALSE	0.664151	0.219976	0.250996	0.0692313	360
chr10	116581485	116581485	1	-	chr10:116581485:-	ENSMUSG00000020166.15	Cnot2	116549175-116581493	29.4118	116581485	FALSE	0.919444	0.133735	0.520833	0.487339	170
chr10	116581500	116581500	1	-	chr10:116581500:-	ENSMUSG00000020166.15	Cnot2	116581493-116581517	27.0588	116581500	FALSE	0.963768	0.101523	0.479167	0.512661	170
chr10	116950425	116950425	1	-	chr10:116950425:-	ENSMUSG00000064181.6	Rab3ip	116914209-116950775	93.1818	116950431	FALSE	0.798291	0.985388	1	1	44
chr10	117063778	117063778	1	-	chr10:117063778:-	ENSMUSG00000034024.8	Cct2	117063737-117063785	50.9905	117063763	FALSE	0.838534	0.350441	0.637668	0.569744	1363
chr10	117063788	117063788	1	-	chr10:117063788:-	ENSMUSG00000034024.8	Cct2	117063785-117063882	30.8144	117063814	FALSE	0.773333	0.40747	0.376682	0.430256	1363
chr10	117148520	117148520	1	-	chr10:117148520:-	ENSMUSG00000020170.4	Frs2	117099967-117148542	61.8557	117148510	FALSE	0.677419	0.661364	1	1	97
chr10	117224491	117224491	1	-	chr10:117224491:-	ENSMUSG00000020171.8	Yeats4	117220400-117224521	79.9486	117224490	FALSE	0.795203	0.774147	1	1	389
chr10	117282272	117282272	1	-	chr10:117282272:-	ENSMUSG00000069516.8	Lyz2	117282242-117502684	80.6937	117282321	FALSE	0.947235	0.185832	1	1	3056
chr10	117376931	117376931	1	-	chr10:117376931:-	ENSMUSG00000055531.12	Cpsf6	117363233-117502684	46.2	117376929	FALSE	0.697861	0.386792	1	1	500
chr10	117710696	117710696	1	-	chr10:117710696:-	ENSMUSG00000020184.15	Mdm2	117705229-117710766	52.8455	117710685	FALSE	0.566993	0.735813	1	1	246
chr10	117792690	117792690	1	-	chr10:117792690:-	ENSMUSG00000052798.13	Nup107	117776289-117792719	63.2353	117792698	FALSE	0.797403	0.724247	1	1	204
chr10	117845972	117845972	1	-	chr10:117845972:-	ENSMUSG00000052681.8	Rap1b	117821646-117845977	28.3439		FALSE	0.711725	0.317508	0.374507	0.275802	942
chr10	117845995	117845995	1	-	chr10:117845995:-	ENSMUSG00000052681.8	Rap1b	117845977-117846053	52.4416	117846035	FALSE	0.831549	0.416179	0.649146	0.724198	942
chr10	118141813	118141813	1	+	chr10:118141813:+	ENSMUSG00000020212.14	Mdm1	118141799-118151995	65	118141811	FALSE	0.53125	0.971016	1	1	20
chr10	118556546	118556546	1	-	chr10:118556546:-	ENSMUSG00000112230.2	Ifngas1	118502362-118556555	100	118556525	FALSE	0.735294	1.50754	1	1	17
chr10	118857236	118857236	1	-	chr10:118857236:-	ENSMUSG00000028630.9	Dyrk2	118855814-118868298	70.5128		FALSE	0.768817	0.514816	1	1	78
chr10	119240046	119240046	1	-	chr10:119240046:-	ENSMUSG00000020114.12	Cand1	119215347-119240094	56.4854	119240055	FALSE	0.812605	0.50531	1	1	239
chr10	120112905	120112905	1	-	chr10:120112905:-	ENSMUSG00000020228.11	Helb	120098336-120113008	68.0272	120112865	FALSE	0.776353	0.788369	1	1	147
chr10	120201534	120201534	1	-	chr10:120201534:-	ENSMUSG00000020227.10	Irak3	120165211-120202136	75.5396	120201498	FALSE	0.789886	0.788624	1	1	139
chr10	120208789	120208789	1	+	chr10:120208789:+	ENSMUSG00000020225.10	Tmbim4	120202102-120208800	53.9645	120208793	FALSE	0.690625	0.386861	0.580892	0.668005	845
chr10	120208816	120208816	1	+	chr10:120208816:+	ENSMUSG00000020225.10	Tmbim4	120208800-120220751	38.9349	120220688	FALSE	0.802067	0.251464	0.420382	0.331995	845
chr10	120227078	120227078	1	+	chr10:120227078:+	ENSMUSG00000020224.15	Llph	120227031-120227972	85.4206	120227070	FALSE	0.782892	0.533887	1	1	535
chr10	120364170	120364170	1	+	chr10:120364170:+	ENSMUSG00000034764.15	1700006J14Rik	120364150-120369875	55.3191	120364170	TRUE	0.508547	1.7519	1	1	94
chr10	121365090	121365090	1	+	chr10:121365090:+	ENSMUSG00000034707.7	Gns	121251028-121379687	69.7802	121365090	FALSE	0.629518	0.852151	1	1	182
chr10	121476347	121476347	1	-	chr10:121476347:-	ENSMUSG00000025795.8	Rassf3	121417192-121476355	42.1053	121476347	TRUE	0.694444	1.26111	1	1	114
chr10	121586758	121586758	1	-	chr10:121586758:-	ENSMUSG00000020115.3	Tbk1	121570791-121586794	65.8537	121586777	FALSE	0.728291	0.586369	1	1	123
chr10	121589035	121589035	1	-	chr10:121589035:-	ENSMUSG00000034667.8	Xpot	121587623-121599634	38.9474		FALSE	0.638158	0.662354	1	1	190
chr10	122097136	122097136	1	-	chr10:122097136:-	ENSMUSG00000034620.17	Rxylt1	122097099-122097156	37.037	122097156	FALSE	0.6625	0.562666	0.576923	0.404735	162
chr10	122097170	122097170	1	-	chr10:122097170:-	ENSMUSG00000034620.17	Rxylt1	122097156-122097379	27.1605	122097156	FALSE	0.916667	0.19062	0.423077	0.595265	162
chr10	122678782	122678782	1	+	chr10:122678782:+	ENSMUSG00000034613.12	Ppm1h	122678734-122815646	64.3312	122678782	FALSE	0.701525	0.799834	1	1	157
chr10	123076381	123076381	1	-	chr10:123076381:-	ENSMUSG00000034602.15	Mon2	123036136-123076513	35	123076383	FALSE	0.765	0.944979	1	1	100
chr10	123196932	123196932	1	-	chr10:123196932:-	ENSMUSG00000020124.10	Usp15	123171106-123196944	47.048	123196927	FALSE	0.790886	0.425663	0.688654	0.607267	542
chr10	123196953	123196953	1	-	chr10:123196953:-	ENSMUSG00000020124.10	Usp15	123196944-123197003	22.8782	123196953	FALSE	0.801932	0.47784	0.327177	0.392733	542
chr10	126901350	126901350	1	-	chr10:126901350:-	ENSMUSG00000025436.12	Atp23	126868716-126901392	100	126901350	FALSE	0.75662	0.690711	1	1	116
chr10	126978717	126978717	1	+	chr10:126978717:+	ENSMUSG00000078429.9	Ctdsp2	126978709-126980342	11.6564	126978717	TRUE	0.715789	1.44709	0.126667	0.168806	163
chr10	126998952	126998952	1	+	chr10:126998952:+	ENSMUSG00000078429.9	Ctdsp2	126995613-126999567	80.3681	126995613	FALSE	0.684034	0.532422	0.873333	0.831194	163
chr10	127030811	127030811	1	-	chr10:127030811:-	ENSMUSG00000040521.11	Tsfm	127028487-127030848	94.7674	127030803	FALSE	0.847126	0.824563	1	1	172
chr10	127041955	127041955	1	+	chr10:127041955:+	ENSMUSG00000006732.14	Mettl1	127041406-127045666	100	127041957	FALSE	0.697222	0.972893	1	1	185
chr10	127063587	127063587	1	+	chr10:127063587:+	ENSMUSG00000006728.12	Cdk4	127059318-127063605	22.0196	127063603	FALSE	0.689571	0.577996	0.252006	0.266478	1426
chr10	127063637	127063637	1	+	chr10:127063637:+	ENSMUSG00000006728.12	Cdk4	127063605-127064031	65.3576	127063616	FALSE	0.805808	0.300281	0.748796	0.733522	1426
chr10	127070264	127070264	1	-	chr10:127070264:-	ENSMUSG00000006736.9	Tspan31	127069400-127070334	74.5562	127070264	FALSE	0.859819	0.705743	1	1	338
chr10	127075300	127075300	1	+	chr10:127075300:+	ENSMUSG00000025422.10	Agap2	127075268-127082364	80	127075284	FALSE	0.629779	1.06279	1	1	115
chr10	127121134	127121134	1	-	chr10:127121134:-	ENSMUSG00000040462.13	Os9	127119479-127121166	47.1611	127121131	FALSE	0.839863	0.419629	1	1	863
chr10	127165169	127165169	1	+	chr10:127165169:+	ENSMUSG00000006731.10	B4galnt1	127164762-127165227	27.787	127165225	FALSE	0.570536	0.800092	0.389277	0.416006	601
chr10	127165369	127165369	1	+	chr10:127165369:+	ENSMUSG00000006731.10	B4galnt1	127165227-127165393	15.807	127165378	FALSE	0.780172	0.300092	0.221445	0.307046	601
chr10	127165831	127165831	1	+	chr10:127165831:+	ENSMUSG00000006731.10	B4galnt1	127165393-127166880	27.787	127165831	FALSE	0.72931	0.334872	0.391608	0.276948	601
chr10	127172200	127172200	1	-	chr10:127172200:-	ENSMUSG00000040441.12	Slc26a10	127171915-127174901	100		FALSE	0.5625	2.0232	1	1	11
chr10	127195727	127195727	1	-	chr10:127195727:-	ENSMUSG00000040415.15	Dtx3	127194473-127196053	49.5726	127195727	FALSE	0.768519	0.825759	1	1	117
chr10	127211560	127211560	1	-	chr10:127211560:-	ENSMUSG00000025417.8	Pip4k2c	127208961-127211617	49.1713	127211555	FALSE	0.772727	0.487314	1	1	181
chr10	127266386	127266386	1	+	chr10:127266386:+	ENSMUSG00000025410.10	Dctn2	127266312-127268522	69.4818	127266387	FALSE	0.692988	0.662735	1	1	521
chr10	127288890	127288890	1	-	chr10:127288890:-	ENSMUSG00000025409.14	Mbd6	127287170-127289026	29.6296	127288890	TRUE	0.68	1.01784	1	1	135
chr10	127323727	127323727	1	+	chr10:127323727:+	ENSMUSG00000040345.10	Arhgap9	127321867-127325642	56.6489	127323756	FALSE	0.783451	0.593404	1	1	376
chr10	127380799	127380799	1	+	chr10:127380799:+	ENSMUSG00000025404.15	R3hdm2	127380319-127421124	37.6471	127380799	FALSE	0.633333	0.969133	1	1	170
chr10	127522392	127522392	1	-	chr10:127522392:-	ENSMUSG00000025403.5	Shmt2	127520417-127522473	76.7705	127522386	FALSE	0.756637	0.510031	1	1	353
chr10	127621148	127621148	1	-	chr10:127621148:-	ENSMUSG00000040249.15	Lrp1	127610480-127621156	11.4286	127621148	TRUE	1		1		35
chr10	127643003	127643003	1	+	chr10:127643003:+	ENSMUSG00000002147.18	Stat6	127642961-127650953	43.0168	127643002	FALSE	0.648571	0.697266	1	1	179
chr10	127725380	127725380	1	+	chr10:127725380:+	ENSMUSG00000025400.11	Tac2	127682647-127731551	100	127725395	FALSE	0.626866	0.852749	1	1	100
chr10	128015220	128015220	1	+	chr10:128015220:+	ENSMUSG00000025395.14	Prim1	128015147-128019956	82.5949	128015196	FALSE	0.77814	0.651421	1	1	316
chr10	128035609	128035609	1	+	chr10:128035609:+	ENSMUSG00000061315.14	Naca	127682647-128035619	10.9064	128035575	FALSE	0.717372	0.395848	0.116925	0.116878	6024
chr10	128035645	128035645	1	+	chr10:128035645:+	ENSMUSG00000061315.14	Naca	128035619-128042394	82.3705	128035635	FALSE	0.929683	0.202588	0.89838	0.883122	6024
chr10	128059007	128059007	1	+	chr10:128059007:+	ENSMUSG00000071072.12	Ptges3	128058927-128059045	52.6224	128059011	FALSE	0.735507	0.465892	0.70245	0.758842	1144
chr10	128059132	128059132	1	+	chr10:128059132:+	ENSMUSG00000071072.12	Ptges3	128059121-128072068	22.2028	128069272	FALSE	0.709115	0.204695	0.29755	0.241158	1144
chr10	128083306	128083306	1	+	chr10:128083306:+	ENSMUSG00000025393.12	Atp5b	127682647-128083337	83.6093	128083306	FALSE	0.919421	0.309544	1	1	3563
chr10	128091613	128091613	1	+	chr10:128091613:+	ENSMUSG00000040054.17	Baz2a	127682647-128092780	10.0324	128091613	TRUE	0.593333	0.936604	1	1	309
chr10	128232080	128232080	1	+	chr10:128232080:+	ENSMUSG00000039994.15	Timeless	128232057-128240590	66.6667	128232080	FALSE	0.781416	0.740612	1	1	192
chr10	128270557	128270557	1	+	chr10:128270557:+	ENSMUSG00000040033.16	Stat2	128270514-128277644	44	128270559	FALSE	0.727273	0.976103	0.564103	0.589083	100
chr10	128291979	128291979	1	+	chr10:128291979:+	ENSMUSG00000040033.16	Stat2	128284098-128292256	34	128284107	FALSE	0.75	0.298401	0.435897	0.410917	100
chr10	128303346	128303346	1	+	chr10:128303346:+	ENSMUSG00000005682.9	Pan2	128303327-128303377	50.8197	128303335	FALSE	0.553571	0.659407	1	1	61
chr10	128322514	128322514	1	+	chr10:128322514:+	ENSMUSG00000025381.3	Cnpy2	128322443-128322534	44.7195	128322514	FALSE	0.735518	0.458938	0.592998	0.665917	606
chr10	128322565	128322565	1	+	chr10:128322565:+	ENSMUSG00000025381.3	Cnpy2	128322534-128322668	30.6931	128322545	FALSE	0.715589	0.245067	0.428884	0.334083	606
chr10	128337754	128337754	1	+	chr10:128337754:+	ENSMUSG00000005683.8	Cs	128337715-128337791	30.5263	128337734	FALSE	0.623077	0.847731	0.489451	0.597833	380
chr10	128337801	128337801	1	+	chr10:128337801:+	ENSMUSG00000005683.8	Cs	128337791-128351199	31.8421	128337810	FALSE	0.714607	0.374225	0.514768	0.402167	380
chr10	128368954	128368954	1	-	chr10:128368954:-	ENSMUSG00000039914.6	Coq10a	128368654-128369004	43.1034	128368954	TRUE	0.866667	0.081644	1	1	58
chr10	128409795	128409795	1	-	chr10:128409795:-	ENSMUSG00000025374.13	Nabp2	128408836-128411498	96.5839	128409874	FALSE	0.770415	0.592226	1	1	322
chr10	128411716	128411716	1	+	chr10:128411716:+	ENSMUSG00000025373.14	Rnf41	128411630-128432197	71.875	128411713	FALSE	0.62931	0.69025	1	1	160
chr10	128459294	128459294	1	+	chr10:128459294:+	ENSMUSG00000025369.15	Smarcc2	128459181-128465210	45.9566	128459294	FALSE	0.704949	0.774113	0.592875	0.729203	507
chr10	128488158	128488158	1	+	chr10:128488158:+	ENSMUSG00000025369.15	Smarcc2	128484079-128490367	31.5582		FALSE	0.58231	0.191063	0.407125	0.270797	507
chr10	128493857	128493857	1	-	chr10:128493857:-	ENSMUSG00000090841.2	Myl6	128493566-128602115	94.719	128493857	FALSE	0.899947	0.443476	1	1	4715
chr10	128525871	128525871	1	-	chr10:128525871:-	ENSMUSG00000025366.8	Esyt1	128522127-128525913	35.402	128525871	FALSE	0.856857	0.517426	1	1	709
chr10	128547757	128547757	1	-	chr10:128547757:-	ENSMUSG00000039810.11	Zc3h10	128546891-128547782	81.7204	128547743	FALSE	0.612	0.838091	1	1	93
chr10	128549114	128549114	1	-	chr10:128549114:-	ENSMUSG00000093674.7	Rpl41	128549097-128549138	82.1305	128549112	FALSE	0.897694	0.357514	1	1	4628
chr10	128565944	128565944	1	-	chr10:128565944:-	ENSMUSG00000025364.13	Pa2g4	128565926-128565949	19.9187	128565934	FALSE	0.654875	0.197163	0.294019	0.191655	1722
chr10	128565958	128565958	1	-	chr10:128565958:-	ENSMUSG00000025364.13	Pa2g4	128565949-128565960	12.3113		FALSE	0.654882	0.223703	0.20556	0.194033	1722
chr10	128565971	128565971	1	-	chr10:128565971:-	ENSMUSG00000025364.13	Pa2g4	128565960-128565993	25.6098	128565987	FALSE	0.759184	0.250684	0.382477	0.422797	1722
chr10	128566011	128566011	1	-	chr10:128566011:-	ENSMUSG00000025364.13	Pa2g4	128565993-128566028	11.0918		FALSE	0.874627	0.209689	0.16091	0.191516	1722
chr10	128626501	128626501	1	-	chr10:128626501:-	ENSMUSG00000025362.6	Rps26	128626485-128869720	94.5183	128626524	FALSE	0.98469	0.060439	1	1	23934
chr10	128678760	128678760	1	-	chr10:128678760:-	ENSMUSG00000000711.3	Rab5b	128677454-128682946	47.5962		FALSE	0.622863	0.528454	0.611111	0.478663	208
chr10	128696264	128696264	1	-	chr10:128696264:-	ENSMUSG00000000711.3	Rab5b	128696257-128696303	30.2885	128696264	TRUE	0.65625	0.44608	0.388889	0.521337	208
chr10	128705003	128705003	1	-	chr10:128705003:-	ENSMUSG00000025358.16	Cdk2	128704037-128705034	29.0323	128705003	TRUE	0.704545	0.649227	1	1	217
chr10	128744056	128744056	1	-	chr10:128744056:-	ENSMUSG00000025357.8	Dgka	128733384-128744898	56.25	128744075	FALSE	0.828571	0.643582	1	1	128
chr10	128790910	128790910	1	+	chr10:128790910:+	ENSMUSG00000025355.7	Mmp19	128790902-128798705	100	128790910	TRUE	0.636364	2.59857	1	1	11
chr10	128805571	128805571	1	+	chr10:128805571:+	ENSMUSG00000025354.5	Dnajc14	128804054-128805880	60.8974	128805554	FALSE	0.689076	0.662249	1	1	156
chr10	128821918	128821918	1	+	chr10:128821918:+	ENSMUSG00000078427.3	Sarnp	128817325-128848761	93.3424	128821908	FALSE	0.854109	0.367275	1	1	736
chr10	128821604	128821604	1	-	chr10:128821604:-	ENSMUSG00000025353.5	Ormdl2	128819006-128821653	100	128821606	FALSE	0.825038	0.60167	1	1	325
chr10	128909903	128909903	1	+	chr10:128909903:+	ENSMUSG00000025351.14	Cd63	128909883-128909917	49.1961		FALSE	0.903475	0.232947	0.61194	0.622009	2799
chr10	128909924	128909924	1	+	chr10:128909924:+	ENSMUSG00000025351.14	Cd63	128909917-128910864	31.5827	128909922	FALSE	0.883904	0.164894	0.413082	0.377991	2799
chr10	128923493	128923493	1	-	chr10:128923493:-	ENSMUSG00000025350.15	Rdh5	128918052-128923544	99.6407	128922888	FALSE	0.823282	0.351195	1	1	835
chr10	128923493	128923493	1	-	chr10:128923493:-	ENSMUSG00000090247.7	Bloc1s1	128918129-128924043	100	128923524	FALSE	0.82962	0.359893	1	1	841
chr10	130322877	130322877	1	+	chr10:130322877:+	ENSMUSG00000034833.10	Tespa1	130322825-130328744	76.9802	130322877	FALSE	0.741026	0.490706	1	1	404
chr11	3193439	3193439	1	-	chr11:3193439:-	ENSMUSG00000023764.18	Sfi1	3187410-3193470	37.1134	3193439	FALSE	0.377778	0.984953	1	1	97
chr11	3266391	3266391	1	-	chr11:3266391:-	ENSMUSG00000020457.13	Drg1	3256712-3266452	79.4118	3266392	FALSE	0.747667	0.614519	1	1	442
chr11	3202734	3202734	1	+	chr11:3202734:+	ENSMUSG00000020454.17	Eif4enif1	3202384-3203630	24.7126	3202734	TRUE	0.590909	1.54485	1	1	174
chr11	3291771	3291771	1	+	chr11:3291771:+	ENSMUSG00000020453.17	Patz1	3290310-3292868	47.0852	3291459	FALSE	0.707143	0.389662	1	1	223
chr11	3330728	3330728	1	+	chr11:3330728:+	ENSMUSG00000034614.14	Pik3ip1	3330393-3330808	22.3881	3330728	TRUE	0.717949	0.774786	0.315789	0.362135	134
chr11	3341686	3341686	1	+	chr11:3341686:+	ENSMUSG00000034614.14	Pik3ip1	3333339-3342637	44.0299	3334381	FALSE	0.647321	0.401265	0.684211	0.637865	134
chr11	3452334	3452334	1	-	chr11:3452334:-	ENSMUSG00000020448.16	Rnf185	3419979-3452370	75.9259	3452334	TRUE	0.569106	2.38242	1	1	54
chr11	3514885	3514885	1	+	chr11:3514885:+	ENSMUSG00000075702.9	Selenom	3514675-3517161	100	3514867	FALSE	0.860485	0.517883	1	1	196
chr11	3649019	3649019	1	-	chr11:3649019:-	ENSMUSG00000056579.18	Tug1	3647282-3649680	31.2102	3649042	FALSE	0.571429	1.51716	1	1	157
chr11	3649247	3649247	1	+	chr11:3649247:+	ENSMUSG00000034543.15	Morc2a	3649183-3669329	39.7059	3649191	FALSE	0.695122	0.839209	1	1	136
chr11	3932045	3932045	1	-	chr11:3932045:-	ENSMUSG00000020432.12	Tcn2	3931587-3932166	59.6639	3932044	FALSE	0.545977	1.85555	1	1	119
chr11	3963999	3963999	1	+	chr11:3963999:+	ENSMUSG00000020430.12	Pes1	3700451-3973437	57.3134	3963975	FALSE	0.790659	0.525464	1	1	335
chr11	4095376	4095376	1	-	chr11:4095376:-	ENSMUSG00000004748.5	Mtfp1	4092292-4095453	100	4095140	FALSE	0.60625	1.05993	1	1	54
chr11	4118758	4118758	1	-	chr11:4118758:-	ENSMUSG00000003585.13	Sec14l2	4109024-4123422	85.7143	4118753	FALSE	0.647059	0.940007	1	1	28
chr11	4135202	4135202	1	+	chr11:4135202:+	ENSMUSG00000003581.14	Rnf215	4135166-4136712	51.3514	4135202	TRUE		0	1	1	37
chr11	4160372	4160372	1	+	chr11:4160372:+	ENSMUSG00000002129.11	Sf3a1	4160342-4173080	56.4987	4160355	FALSE	0.710246	0.71906	1	1	377
chr11	4186822	4186822	1	+	chr11:4186822:+	ENSMUSG00000034412.13	Tbc1d10a	4186781-4212475	78.7879	4186822	FALSE	0.772727	0.808005	1	1	33
chr11	4482235	4482235	1	-	chr11:4482235:-	ENSMUSG00000034354.17	Mtmr3	4481090-4484697	29.3478		FALSE	0.789474	0.232823	0.439024	0.435803	184
chr11	4594775	4594775	1	-	chr11:4594775:-	ENSMUSG00000034354.17	Mtmr3	4498062-4594871	37.5	4546268	FALSE	0.707692	0.823145	0.560976	0.564197	184
chr11	4704334	4704334	1	-	chr11:4704334:-	ENSMUSG00000059534.8	Uqcr10	4702135-4704363	100	4704334	FALSE	0.824686	0.622614	1	1	1542
chr11	4849410	4849410	1	-	chr11:4849410:-	ENSMUSG00000009073.16	Nf2	4820493-4849436	48.5294	4849365	FALSE	0.702564	0.501874	0.625767	0.460909	204
chr11	4849458	4849458	1	-	chr11:4849458:-	ENSMUSG00000009073.16	Nf2	4849436-4849544	31.3725	4849536	FALSE	0.907407	0.173173	0.392638	0.539091	204
chr11	4873988	4873988	1	+	chr11:4873988:+	ENSMUSG00000034285.15	Nipsnap1	4873943-4883264	86.5922	4873999	FALSE	0.76087	0.799404	1	1	179
chr11	4895338	4895338	1	+	chr11:4895338:+	ENSMUSG00000034274.11	Thoc5	4689990-4914270	91.3043	4895343	FALSE	0.774621	0.860412	1	1	69
chr11	4986920	4986920	1	+	chr11:4986920:+	ENSMUSG00000009090.17	Ap1b1	4986816-5023097	50.2825	4986912	FALSE	0.627119	1.10271	1	1	177
chr11	5099060	5099060	1	-	chr11:5099060:-	ENSMUSG00000009079.16	Ewsr1	5093732-5182600	51.4069	5099066	FALSE	0.688963	0.791091	1	1	924
chr11	5099383	5099383	1	+	chr11:5099383:+	ENSMUSG00000034175.13	Rhbdd3	5098919-5100397	81.5385	5099433	FALSE	0.661111	1.16931	1	1	65
chr11	5152235	5152235	1	-	chr11:5152235:-	ENSMUSG00000034164.17	Emid1	5131571-5152265	77.5	5152237	FALSE	0.77	0.856824	1	1	120
chr11	5520980	5520980	1	+	chr11:5520980:+	ENSMUSG00000020484.19	Xbp1	5520608-5521002	56.6038	5520659	FALSE	0.849567	0.342842	1	1	1166
chr11	5542203	5542203	1	-	chr11:5542203:-	ENSMUSG00000020482.4	Ccdc117	5534380-5542262	64.1509	5542187	FALSE	0.681818	0.913855	1	1	53
chr11	5707687	5707687	1	-	chr11:5707687:-	ENSMUSG00000020477.10	Mrps24	5704514-5715687	100	5707687	FALSE	0.778035	0.787604	1	1	726
chr11	5762371	5762371	1	-	chr11:5762371:-	ENSMUSG00000049680.17	Urgcp	5726418-5762407	87.1795	5762371	FALSE	0.666667	1.0889	1	1	39
chr11	5788507	5788507	1	+	chr11:5788507:+	ENSMUSG00000020476.14	Dbnl	5554872-5788534	62.2368	5788522	FALSE	0.662369	0.913107	0.708084	0.932162	760
chr11	5788540	5788540	1	+	chr11:5788540:+	ENSMUSG00000020476.14	Dbnl	5788534-5797275	25.6579		FALSE	0.774074	0.228663	0.303892	0.0678383	760
chr11	5878227	5878227	1	-	chr11:5878227:-	ENSMUSG00000020471.11	Pold2	5876764-5878300	77.0609	5878212	FALSE	0.658556	0.764469	1	1	279
chr11	5955788	5955788	1	+	chr11:5955788:+	ENSMUSG00000002741.9	Ykt6	5955685-5962693	81.8182	5955693	FALSE	0.509615	0.823405	1	1	121
chr11	6200415	6200415	1	-	chr11:6200415:-	ENSMUSG00000053838.14	Nudcd3	6200183-6200446	30.6011	6200415	TRUE	0.60473	1.14301	1	1	183
chr11	6267738	6267738	1	-	chr11:6267738:-	ENSMUSG00000004393.10	Ddx56	6266392-6267780	76.0563	6267746	FALSE	0.730994	0.907244	1	1	142
chr11	6274855	6274855	1	-	chr11:6274855:-	ENSMUSG00000004394.12	Tmed4	6270623-6274890	100	6274865	FALSE	0.758371	0.639278	1	1	229
chr11	6291633	6291633	1	+	chr11:6291633:+	ENSMUSG00000020456.17	Ogdh	6291600-6292179	58.75	6291633	FALSE	0.818627	0.453819	1	1	560
chr11	6415868	6415868	1	+	chr11:6415868:+	ENSMUSG00000071866.12	Ppia	6415836-6415899	93.8892	6415868	FALSE	0.946298	0.234126	1	1	21061
chr11	6520953	6520953	1	-	chr11:6520953:-	ENSMUSG00000020437.12	Myo1g	6519504-6520978	33.9031	6520958	FALSE	0.596396	0.821333	1	1	351
chr11	6528744	6528744	1	-	chr11:6528744:-	ENSMUSG00000085156.8	Snhg15	6525805-6528827	100	6528763	FALSE	0.748125	0.61896	1	1	291
chr11	6560300	6560300	1	+	chr11:6560300:+	ENSMUSG00000000378.15	Ccm2	6478927-6584515	70.9845	6561112	FALSE	0.662184	0.684898	1	1	193
chr11	6626064	6626064	1	-	chr11:6626064:-	ENSMUSG00000000384.15	Tbrg4	6620915-6626082	58.1818	6626067	FALSE	0.838298	0.718361	1	1	110
chr11	8664564	8664564	1	-	chr11:8664564:-	ENSMUSG00000020422.14	Tns3	8532509-8664689	63.4921	8664535	FALSE	0.563973	1.35288	1	1	126
chr11	11685003	11685003	1	+	chr11:11685003:+	ENSMUSG00000018654.17	Ikzf1	11684999-11685928	13.9048	11685003	TRUE	0.559536	2.3504	0.329114	0.70375	525
chr11	11686260	11686260	1	+	chr11:11686260:+	ENSMUSG00000018654.17	Ikzf1	11686239-11748430	29.9048	11686445	FALSE	0.694114	0.584178	0.670886	0.29625	525
chr11	11808932	11808932	1	-	chr11:11808932:-	ENSMUSG00000035455.12	Fignl1	11787889-11808971	100	11808932	FALSE	0.725649	0.656403	1	1	147
chr11	12038683	12038683	1	-	chr11:12038683:-	ENSMUSG00000020176.17	Grb10	11956024-12236952	51.4706	12038683	FALSE	0.6125	0.793194	1	1	68
chr11	16508126	16508126	1	-	chr11:16508126:-	ENSMUSG00000078974.10	Sec61g	16501799-16508137	26.8382	16508132	FALSE	0.865385	0.130166	0.313174	0.301254	2448
chr11	16508150	16508150	1	-	chr11:16508150:-	ENSMUSG00000078974.10	Sec61g	16508137-16508165	57.067		FALSE	0.781157	0.514866	0.691983	0.698746	2448
chr11	16951099	16951099	1	-	chr11:16951099:-	ENSMUSG00000087060.7	Eldr	16951082-16951289	48.3871	16951099	TRUE	0.555556	1.26532	1	1	62
chr11	17008673	17008673	1	-	chr11:17008673:-	ENSMUSG00000020120.15	Plek	16990235-17052389	59.8446	17008702	FALSE	0.77229	0.785263	1	1	386
chr11	17159324	17159324	1	+	chr11:17159324:+	ENSMUSG00000033953.10	Ppp3r1	17159255-17194669	68.3544	17159263	FALSE	0.5199	0.61798	1	1	237
chr11	17211923	17211923	1	+	chr11:17211923:+	ENSMUSG00000078970.5	Wdr92	17182100-17228141	92.4528	17211918	FALSE	0.560224	0.810017	1	1	106
chr11	17211540	17211540	1	-	chr11:17211540:-	ENSMUSG00000020116.7	Pno1	17203418-17211591	100	17211568	FALSE	0.745778	0.943244	1	1	118
chr11	17257574	17257574	1	+	chr11:17257574:+	ENSMUSG00000000581.8	C1d	17257551-17257604	80.8743	17257579	FALSE	0.759346	0.716439	1	1	366
chr11	17953875	17953875	1	-	chr11:17953875:-	ENSMUSG00000016984.7	Etaa1	17947887-17953898	89.9225	17953875	FALSE	0.817675	0.623272	1	1	258
chr11	19018714	19018714	1	-	chr11:19018714:-	ENSMUSG00000020160.18	Meis1	19012853-19018991	35.8852	19018714	TRUE	0.627321	1.51362	1	1	209
chr11	19924433	19924433	1	+	chr11:19924433:+	ENSMUSG00000045671.17	Spred2	19924367-19998120	72.1805	19924442	FALSE	0.822368	0.712817	1	1	133
chr11	20112887	20112887	1	-	chr11:20112887:-	ENSMUSG00000020152.7	Actr2	20080798-20112902	48.5577	20112867	FALSE	0.846464	0.320072	0.797297	0.75667	832
chr11	20112913	20112913	1	-	chr11:20112913:-	ENSMUSG00000020152.7	Actr2	20112902-20137633	13.7019	20112913	FALSE	0.833333	0.28	0.220077	0.24333	832
chr11	20201419	20201419	1	+	chr11:20201419:+	ENSMUSG00000020149.17	Rab1a	20201403-20201434	29.3956	20201432	FALSE	0.647222	0.737261	1	1	364
chr11	20249418	20249418	1	-	chr11:20249418:-	ENSMUSG00000044066.14	Cep68	20240698-20249448	44.186	20249418	TRUE	0.752381	0.884248	1	1	86
chr11	20543253	20543253	1	+	chr11:20543253:+	ENSMUSG00000049800.13	Sertad2	20543136-20595130	25.7812	20543253	TRUE	0.648148	1.94142	1	1	128
chr11	20741540	20741540	1	-	chr11:20741540:-	ENSMUSG00000049659.15	Aftph	20741349-20741621	47.0588	20741589	FALSE	0.714815	0.587821	1	1	238
chr11	20831033	20831033	1	-	chr11:20831033:-	ENSMUSG00000042363.14	Lgalsl	20830126-20831754	75.3425	20831022	FALSE	0.708333	0.828544	1	1	73
chr11	21091327	21091327	1	+	chr11:21091327:+	ENSMUSG00000020134.13	Peli1	21091283-21136046	39.8058	21091291	FALSE	0.695455	0.680266	0.398058	0.428435	206
chr11	21149428	21149428	1	+	chr11:21149428:+	ENSMUSG00000020134.13	Peli1	21136046-21150080	60.1942		FALSE	0.648352	0.239961	0.601942	0.571565	206
chr11	21371217	21371217	1	-	chr11:21371217:-	ENSMUSG00000001891.16	Ugp2	21353456-21371259	79.4872	21371201	FALSE	0.631757	0.716878	1	1	78
chr11	21571815	21571815	1	-	chr11:21571815:-	ENSMUSG00000020321.16	Mdh1	21564080-21572373	85.9067	21571934	FALSE	0.885381	0.419076	1	1	965
chr11	22859708	22859708	1	-	chr11:22859708:-	ENSMUSG00000051650.11	B3gnt2	22859563-22860961	63.2075	22860101	FALSE	0.75638	0.742604	1	1	424
chr11	22982262	22982262	1	-	chr11:22982262:-	ENSMUSG00000051355.18	Commd1	22978996-22982390	94.9721	22982252	FALSE	0.87149	0.56567	1	1	537
chr11	22990626	22990626	1	+	chr11:22990626:+	ENSMUSG00000007739.10	Cct4	22990511-22990636	48.932	22990626	FALSE	0.769767	0.380564	0.708861	0.668832	1030
chr11	22990639	22990639	1	+	chr11:22990639:+	ENSMUSG00000007739.10	Cct4	22990636-22990665	20.0971	22990639	FALSE	0.809223	0.304792	0.403657	0.331168	1030
chr11	23256041	23256041	1	+	chr11:23256041:+	ENSMUSG00000020290.14	Xpo1	23255759-23256058	18.7266	23256041	TRUE	1	0.0404054	0.515464	0.887976	267
chr11	23296384	23296384	1	+	chr11:23296384:+	ENSMUSG00000020290.14	Xpo1	23294683-23296697	16.8539		FALSE	0.558559	0.542187	0.484536	0.112024	267
chr11	23306893	23306893	1	+	chr11:23306893:+	ENSMUSG00000056342.16	Usp34	23306821-23320672	29.4931	23306895	FALSE	0.710445	0.768716	1	1	434
chr11	23497941	23497941	1	-	chr11:23497941:-	ENSMUSG00000020288.13	Ahsa2	23491424-23498038	89.9563	23497930	FALSE	0.745185	0.807312	1	1	229
chr11	23633631	23633631	1	-	chr11:23633631:-	ENSMUSG00000042208.15	0610010F05Rik	23620467-23725345	80.1802	23633631	FALSE	0.753425	0.782844	1	1	111
chr11	23665897	23665897	1	-	chr11:23665897:-	ENSMUSG00000020283.5	Pex13	23656130-23665967	67.3077	23665959	FALSE	0.462121	0.829067	1	1	104
chr11	23666188	23666188	1	+	chr11:23666188:+	ENSMUSG00000020280.12	Pus10	23665668-23667278	45.4545	23666188	FALSE	0.7	0.710486	1	1	77
chr11	23771004	23771004	1	-	chr11:23771004:-	ENSMUSG00000020275.9	Rel	23748891-23771037	76.2646	23770970	FALSE	0.689941	0.77182	1	1	257
chr11	24080688	24080688	1	+	chr11:24080688:+	ENSMUSG00000000861.15	Bcl11a	24078173-24086895	21.3425	24080670	FALSE	0.651429	0.722773	1	1	581
chr11	26593637	26593637	1	-	chr11:26593637:-	ENSMUSG00000064090.14	Vrk2	26547926-26594007	76.9231	26593622	FALSE	0.683673	0.823219	1	1	104
chr11	29130746	29130746	1	+	chr11:29130746:+	ENSMUSG00000020464.15	Pnpt1	29130735-29138156	67.1429	29130744	FALSE	0.402174	0.806205	1	1	140
chr11	29172972	29172972	1	+	chr11:29172972:+	ENSMUSG00000020463.15	Ppp4r3b	29172839-29187951	39.6088	29172890	FALSE	0.723994	0.752058	1	1	409
chr11	29247296	29247296	1	-	chr11:29247296:-	ENSMUSG00000020462.14	Cfap36	29234472-29247417	92	29247288	FALSE	0.543434	0.893143	1	1	100
chr11	29373678	29373678	1	+	chr11:29373678:+	ENSMUSG00000032740.17	Ccdc88a	29268826-29400184	27.3913	29373658	FALSE	0.80872	0.727159	1	1	460
chr11	29515028	29515028	1	-	chr11:29515028:-	ENSMUSG00000032673.5	Prorsd1	29513297-29515047	100	29515031	FALSE	0.759857	0.722638	1	1	125
chr11	29526436	29526436	1	+	chr11:29526436:+	ENSMUSG00000020459.14	Mtif2	29268826-29526693	85.0515	29526436	FALSE	0.733968	0.651663	1	1	194
chr11	29547862	29547862	1	-	chr11:29547862:-	ENSMUSG00000020460.15	Rps27a	29547849-29805177	94.2473	29547860	FALSE	0.893673	0.489971	1	1	17609
chr11	29692942	29692942	1	+	chr11:29692942:+	ENSMUSG00000020458.16	Rtn4	29692919-29692946	15.6297		FALSE	0.867978	0.479753	0.192164	0.291407	659
chr11	29692954	29692954	1	+	chr11:29692954:+	ENSMUSG00000020458.16	Rtn4	29692946-29705535	65.7056	29692948	FALSE	0.748406	0.674107	0.809701	0.708593	659
chr11	30197927	30197927	1	-	chr11:30197927:-	ENSMUSG00000020315.18	Sptbn1	30149615-30198210	21.1864		FALSE	0.801446	0.267455	0.441176	0.344535	826
chr11	30198245	30198245	1	-	chr11:30198245:-	ENSMUSG00000020315.18	Sptbn1	30198210-30198260	11.9855	30198257	FALSE	0.559091	0.234305	0.267157	0.288666	826
chr11	30277438	30277438	1	-	chr11:30277438:-	ENSMUSG00000020315.18	Sptbn1	30198296-30277447	15.0121	30268175	FALSE	0.907834	0.26505	0.303922	0.366799	826
chr11	30954432	30954432	1	+	chr11:30954432:+	ENSMUSG00000020305.13	Asb3	30885408-31055458	67.3077	30954448	FALSE	0.629167	0.595973	1	1	104
chr11	30954152	30954152	1	-	chr11:30954152:-	ENSMUSG00000020311.17	Erlec1	30951387-30954388	39.5604	30954152	TRUE	0.691667	1.42072	1	1	91
chr11	30986350	30986350	1	-	chr11:30986350:-	ENSMUSG00000020309.6	Chac2	30976874-30986399	100	30986350	FALSE	0.726708	1.12984	1	1	69
chr11	31671854	31671854	1	-	chr11:31671854:-	ENSMUSG00000044502.16	Bod1	31665573-31671893	100	31671885	FALSE	0.883333	0.494693	1	1	73
chr11	32205446	32205446	1	+	chr11:32205446:+	ENSMUSG00000040767.10	Snrnp25	32205407-32208690	100	32205446	FALSE	0.737923	0.654545	1	1	239
chr11	32267630	32267630	1	-	chr11:32267630:-	ENSMUSG00000020289.15	Nprl3	32256413-32267714	73.3333	32267629	FALSE	0.706061	0.755526	1	1	120
chr11	32226523	32226523	1	+	chr11:32226523:+	ENSMUSG00000020287.15	Mpg	32226488-32229247	64.6552	32226530	FALSE	0.675676	0.775626	1	1	116
chr11	32283672	32283672	1	+	chr11:32283672:+	ENSMUSG00000069919.7	Hba-a1	32054180-32283811	43.75	32283511	FALSE	0.807927	0.66967	1	1	112
chr11	32296492	32296492	1	+	chr11:32296492:+	ENSMUSG00000069917.7	Hba-a2	32296480-32297089	100	32296489	FALSE	0.766667	0.657776	1	1	24
chr11	32568003	32568003	1	+	chr11:32568003:+	ENSMUSG00000020271.17	Fbxw11	32567994-32722055	86.5248	32642724	FALSE	0.926742	0.323971	1	1	141
chr11	33163076	33163076	1	-	chr11:33163076:-	ENSMUSG00000057113.13	Npm1	33163054-33163256	83.2447	33163076	FALSE	0.931638	0.26077	1	1	6583
chr11	33513746	33513746	1	-	chr11:33513746:-	ENSMUSG00000040594.19	Ranbp17	33483079-33513755	92.8571	33513746	FALSE	0.846154	0.687775	1	1	14
chr11	34047156	34047156	1	+	chr11:34047156:+	ENSMUSG00000002699.13	Lcp2	34046912-34069868	67.2986	34047168	FALSE	0.657955	0.717225	1	1	211
chr11	34783890	34783890	1	-	chr11:34783890:-	ENSMUSG00000020143.15	Dock2	34732406-34783921	28.7582	34783883	FALSE	0.674053	0.992202	1	1	765
chr11	34833655	34833655	1	-	chr11:34833655:-	ENSMUSG00000069910.2	Spdl1	34833613-34833680	59.4595	34833641	FALSE	0.561905	0.792333	1	1	74
chr11	35789397	35789397	1	+	chr11:35789397:+	ENSMUSG00000018846.8	Pank3	35781584-35790810	54.717		FALSE	0.685185	0.749148	1	1	106
chr11	35834506	35834506	1	-	chr11:35834506:-	ENSMUSG00000018848.4	Rars	35825133-35834543	79.0476	35834506	FALSE	0.77197	0.858006	1	1	210
chr11	40692637	40692637	1	-	chr11:40692637:-	ENSMUSG00000042032.13	Mat2b	40687795-40694849	32.5641	40692628	FALSE	0.721687	0.33026	0.581818	0.53015	390
chr11	40695212	40695212	1	-	chr11:40695212:-	ENSMUSG00000042032.13	Mat2b	40694992-40695233	23.5897	40695203	FALSE	0.642241	0.660679	0.418182	0.46985	390
chr11	40733403	40733403	1	-	chr11:40733403:-	ENSMUSG00000020330.16	Hmmr	40728506-40733457	54.7244	40733391	FALSE	0.68254	0.648755	1	1	254
chr11	40733911	40733911	1	+	chr11:40733911:+	ENSMUSG00000020328.10	Nudcd2	40733629-40736306	76.6667	40733744	FALSE	0.69898	0.447013	1	1	270
chr11	40755229	40755229	1	-	chr11:40755229:-	ENSMUSG00000020326.7	Ccng1	40748740-40755260	73.5786	40753938	FALSE	0.687389	0.598737	0.745819	0.572875	299
chr11	40755267	40755267	1	-	chr11:40755267:-	ENSMUSG00000020326.7	Ccng1	40755260-40755320	26.4214	40755311	FALSE	0.8	0.118452	0.264214	0.427125	299
chr11	43426217	43426217	1	-	chr11:43426217:-	ENSMUSG00000020415.16	Pttg1	43420401-43426259	100	43426217	FALSE	0.78417	0.73588	1	1	183
chr11	43433741	43433741	1	+	chr11:43433741:+	ENSMUSG00000020409.10	Slu7	43433717-43441221	60.1266	43433744	FALSE	0.694349	0.971067	1	1	158
chr11	43682058	43682058	1	+	chr11:43682058:+	ENSMUSG00000044950.7	Pwwp2a	43681990-43683481	41.2903	43682058	FALSE	0.628205	0.851137	1	1	155
chr11	43747994	43747994	1	-	chr11:43747994:-	ENSMUSG00000041278.10	Ttc1	43747932-43748034	70.098	43747992	FALSE	0.661041	0.599999	1	1	204
chr11	44617326	44617326	1	+	chr11:44617326:+	ENSMUSG00000057098.14	Ebf1	44617307-44883814	86.6667	44617317	FALSE	0.52381	0.946401	1	1	15
chr11	45851946	45851946	1	+	chr11:45851946:+	ENSMUSG00000006169.20	Clint1	45851915-45851956	9.0312		FALSE	0.506944	0.544849	0.118662	0.113286	1218
chr11	45851984	45851984	1	+	chr11:45851984:+	ENSMUSG00000006169.20	Clint1	45851956-45851997	42.4466	45851964	FALSE	0.69666	0.559673	0.566343	0.500479	1218
chr11	45852004	45852004	1	+	chr11:45852004:+	ENSMUSG00000006169.20	Clint1	45851997-45883125	24.6305	45882397	FALSE	0.832449	0.141637	0.335491	0.386235	1218
chr11	45944935	45944935	1	-	chr11:45944935:-	ENSMUSG00000044847.13	Lsm11	45929074-46203096	100	45944935	TRUE	0.567949	1.74082	1	1	69
chr11	45955483	45955483	1	-	chr11:45955483:-	ENSMUSG00000011254.16	Thg1l	45954417-45955502	87.6712	45955483	FALSE	0.882812	0.440444	1	1	73
chr11	46203087	46203087	1	-	chr11:46203087:-	ENSMUSG00000069899.3	Gm12166	46052038-46203096	100	46052321	FALSE	0.803571	0.495975	1	1	24
chr11	46194885	46194885	1	-	chr11:46194885:-	ENSMUSG00000020340.16	Cyfip2	46194078-46196186	26.9439		FALSE	0.660336	0.265864	0.411765	0.310217	553
chr11	46312311	46312311	1	-	chr11:46312311:-	ENSMUSG00000020340.16	Cyfip2	46270669-46463517	39.783	46312294	FALSE	0.807692	0.640201	0.588235	0.689782	553
chr11	46326012	46326012	1	-	chr11:46326012:-	ENSMUSG00000020395.13	Itk	46325315-46338276	33.5821		FALSE	0.609375	0.237007	0.362903	0.24658	134
chr11	46389484	46389484	1	-	chr11:46389484:-	ENSMUSG00000020395.13	Itk	46363925-46389542	58.9552	46389493	FALSE	0.653061	0.663005	0.637097	0.75342	134
chr11	46436968	46436968	1	+	chr11:46436968:+	ENSMUSG00000020397.15	Med7	46436913-46436973	51.2605	46436971	FALSE	0.761905	0.387577	0.512605	0.597573	119
chr11	46436982	46436982	1	+	chr11:46436982:+	ENSMUSG00000020397.15	Med7	46436973-46441244	48.7395	46436978	FALSE	0.817814	0.394774	0.537815	0.402427	119
chr11	48800359	48800359	1	+	chr11:48800359:+	ENSMUSG00000020372.15	Rack1	48800334-48800374	82.2166	48800360	FALSE	0.919348	0.327391	1	1	10701
chr11	48817355	48817355	1	-	chr11:48817355:-	ENSMUSG00000040365.14	Trim41	48816231-48817376	54.2373	48817353	FALSE	0.753497	0.676823	1	1	118
chr11	48865976	48865976	1	-	chr11:48865976:-	ENSMUSG00000046879.7	Irgm1	48865200-48868780	55.4348		FALSE	0.586667	0.358839	0.554348	0.471582	92
chr11	48871386	48871386	1	-	chr11:48871386:-	ENSMUSG00000046879.7	Irgm1	48868780-48871691	44.5652	48871374	FALSE	0.731429	0.63479	0.445652	0.528418	92
chr11	49016776	49016776	1	-	chr11:49016776:-	ENSMUSG00000069892.9	9930111J21Rik2	49016178-49051245	100	49051122	FALSE	0.637037	0.602077	1	1	104
chr11	49064206	49064206	1	-	chr11:49064206:-	ENSMUSG00000078921.3	Tgtp2	49059273-49064291	100	49064206	FALSE	0.716239	0.898466	1	1	86
chr11	49203331	49203331	1	+	chr11:49203331:+	ENSMUSG00000046311.13	Zfp62	49203258-49212688	50.5102	49203485	FALSE	0.686966	0.835213	0.532258	0.597927	196
chr11	49217168	49217168	1	+	chr11:49217168:+	ENSMUSG00000046311.13	Zfp62	49214526-49218382	44.3878	49214549	FALSE	0.659483	0.326404	0.467742	0.402073	196
chr11	49261830	49261830	1	+	chr11:49261830:+	ENSMUSG00000020346.16	Mgat1	49257787-49262645	40.7018		FALSE	0.630673	0.711068	1	1	285
chr11	49712699	49712699	1	-	chr11:49712699:-	ENSMUSG00000020362.13	Cnot6	49685352-49712742	48.3283	49712710	FALSE	0.777244	0.418398	1	1	329
chr11	49846780	49846780	1	+	chr11:49846780:+	ENSMUSG00000020366.18	Mapk9	49846739-49854257	47.3333	49846771	FALSE	0.713675	0.573718	1	1	150
chr11	50025346	50025346	1	+	chr11:50025346:+	ENSMUSG00000020376.17	Rnf130	49747173-50025347	30.8163	50025346	FALSE	1	0	0.37469	0.479095	980
chr11	50025361	50025361	1	+	chr11:50025361:+	ENSMUSG00000020376.17	Rnf130	50025347-50071171	51.4286	50025348	FALSE	0.73341	0.449796	0.62531	0.520905	980
chr11	50131386	50131386	1	+	chr11:50131386:+	ENSMUSG00000036644.15	Tbc1d9b	50131341-50135825	52.9557	50131396	FALSE	0.80679	0.484117	1	1	406
chr11	50174851	50174851	1	+	chr11:50174851:+	ENSMUSG00000020381.10	Mrnip	50174436-50194208	90.9091	50174849	FALSE	0.794872	0.611336	1	1	55
chr11	50210827	50210827	1	-	chr11:50210827:-	ENSMUSG00000015837.15	Sqstm1	50207845-50210858	80.7634	50210827	FALSE	0.983878	0.764796	1	1	655
chr11	50225389	50225389	1	+	chr11:50225389:+	ENSMUSG00000036620.14	Mgat4b	50210882-50231739	53.5	50225335	FALSE	0.554348	0.844588	1	1	200
chr11	50238495	50238495	1	-	chr11:50238495:-	ENSMUSG00000020377.15	Ltc4s	50236599-50238622	100	50238495	FALSE	0.571429	0.913855	1	1	31
chr11	50236893	50236893	1	+	chr11:50236893:+	ENSMUSG00000097887.2	Gm26542	50236850-50288157	100	50236953	FALSE	0.454545	1.56733	1	1	16
chr11	50325618	50325618	1	-	chr11:50325618:-	ENSMUSG00000020368.15	Canx	50311780-50374359	63.5504	50325673	FALSE	0.72154	0.563695	1	1	1904
chr11	50377765	50377765	1	+	chr11:50377765:+	ENSMUSG00000007850.16	Hnrnph1	50167407-50378301	31.4143	50377765	FALSE	0.841344	0.527382	1	1	799
chr11	50431116	50431116	1	-	chr11:50431116:-	ENSMUSG00000020375.9	Rufy1	50414582-50431293	87.1212	50431125	FALSE	0.730769	0.739332	1	1	132
chr11	50850634	50850634	1	+	chr11:50850634:+	ENSMUSG00000000617.14	Grm6	50850620-50851131	58.3333	50850685	FALSE	0.733333	1.0026	1	1	48
chr11	51263152	51263152	1	+	chr11:51263152:+	ENSMUSG00000020385.16	Clk4	51261722-51270537	72.9084	51263150	FALSE	0.696571	0.926647	1	1	251
chr11	51606848	51606848	1	-	chr11:51606848:-	ENSMUSG00000020358.17	Hnrnpab	51606606-51606924	80.5798	51606847	FALSE	0.899505	0.477707	1	1	2173
chr11	51619767	51619767	1	+	chr11:51619767:+	ENSMUSG00000001056.3	Nhp2	51619721-51623101	100	51619771	FALSE	0.723523	0.78573	1	1	962
chr11	51635750	51635750	1	-	chr11:51635750:-	ENSMUSG00000001054.9	Rmnd5b	51627099-51635921	92.1348	51635753	FALSE	0.759167	0.79227	1	1	178
chr11	51688636	51688636	1	-	chr11:51688636:-	ENSMUSG00000007777.9	0610009B22Rik	51686083-51964611	100	51688653	FALSE	0.680412	0.60193	1	1	176
chr11	51756438	51756438	1	-	chr11:51756438:-	ENSMUSG00000036391.16	Sec24a	51756211-51763639	44.2105	51756438	FALSE	0.766667	0.413454	1	1	95
chr11	51763706	51763706	1	+	chr11:51763706:+	ENSMUSG00000020386.5	Sar1b	51702366-51782772	82.7465	51763694	FALSE	0.598413	0.728845	1	1	284
chr11	51816027	51816027	1	-	chr11:51816027:-	ENSMUSG00000020387.15	Jade2	51813689-51826675	49.0741		FALSE	0.564286	0.920097	1	1	108
chr11	51967686	51967686	1	+	chr11:51967686:+	ENSMUSG00000020392.8	Cdkn2aipnl	51967641-51976212	81.7308	51967892	FALSE	0.816931	0.944979	1	1	208
chr11	52000458	52000458	1	-	chr11:52000458:-	ENSMUSG00000020390.12	Ube2b	51988700-52000485	66.9039	52000479	FALSE	0.74992	0.412201	0.713217	0.671797	843
chr11	52000766	52000766	1	-	chr11:52000766:-	ENSMUSG00000020390.12	Ube2b	52000485-52000788	28.2325	52000762	FALSE	0.599617	0.881728	0.296758	0.328203	843
chr11	52098827	52098827	1	+	chr11:52098827:+	ENSMUSG00000020349.4	Ppp2ca	52098673-52118743	79.0576	52098681	FALSE	0.780349	0.483747	1	1	955
chr11	52232037	52232037	1	+	chr11:52232037:+	ENSMUSG00000036309.14	Skp1a	52231984-52237384	96.0327	52232037	FALSE	0.987203	0.0215443	1	1	857
chr11	52253163	52253163	1	-	chr11:52253163:-	ENSMUSG00000000782.16	Tcf7	52252819-52257111	54.321		FALSE	0.584	0.781979	1	1	81
chr11	52361073	52361073	1	+	chr11:52361073:+	ENSMUSG00000020402.11	Vdac1	52096665-52361085	30.2538	52360860	FALSE	0.697605	0.605554	0.347319	0.392962	985
chr11	52361098	52361098	1	+	chr11:52361098:+	ENSMUSG00000020402.11	Vdac1	52361085-52374918	56.8528	52361135	FALSE	0.777016	0.37622	0.672494	0.607038	985
chr11	52396453	52396453	1	+	chr11:52396453:+	ENSMUSG00000036275.13	9530068E07Rik	52396394-52403387	77.8878	52396428	FALSE	0.815833	0.474406	1	1	303
chr11	53300425	53300425	1	-	chr11:53300425:-	ENSMUSG00000020361.13	Hspa4	53300401-53300457	44.1667	53300411	FALSE	0.753017	0.337164	0.727273	0.717955	960
chr11	53300478	53300478	1	-	chr11:53300478:-	ENSMUSG00000020361.13	Hspa4	53300457-53373886	16.5625	53300457	FALSE	0.714286	0.636942	0.272727	0.282045	960
chr11	53324689	53324689	1	+	chr11:53324689:+	ENSMUSG00000018239.9	Zcchc10	53324650-53332849	100	53324679	FALSE	0.815341	0.499629	1	1	104
chr11	53350770	53350770	1	+	chr11:53350770:+	ENSMUSG00000049470.13	Aff4	53350728-53368630	46.0526	53350833	FALSE	0.773609	0.692017	1	1	304
chr11	53430818	53430818	1	-	chr11:53430818:-	ENSMUSG00000044894.14	Uqcrq	53429132-53477013	100	53430827	FALSE	0.826429	0.505845	1	1	1575
chr11	53567397	53567397	1	+	chr11:53567397:+	ENSMUSG00000018395.19	Kif3a	53515287-53579728	46.7742	53567397	TRUE	0.668478	1.73004	1	1	62
chr11	53707317	53707317	1	-	chr11:53707317:-	ENSMUSG00000020380.16	Rad50	53702089-53707363	62.0504	53707319	FALSE	0.776817	0.627132	1	1	556
chr11	53770050	53770050	1	+	chr11:53770050:+	ENSMUSG00000018899.16	Irf1	53515287-53771284	74.5098	53770048	FALSE	0.791005	0.733048	1	1	357
chr11	53859210	53859210	1	-	chr11:53859210:-	ENSMUSG00000081769.9	Gm12216	53783674-53859264	100	53859229	FALSE	0.643333	1.55779	1	1	36
chr11	53891680	53891680	1	-	chr11:53891680:-	ENSMUSG00000018900.7	Slc22a5	53873794-53891788	58.6957	53891660	FALSE	0.812865	0.915832	1	1	46
chr11	54028116	54028116	1	-	chr11:54028116:-	ENSMUSG00000020334.6	Slc22a4	53997548-54028129	90.5405	54028090	FALSE	0.750943	1.28987	1	1	74
chr11	54438208	54438208	1	+	chr11:54438208:+	ENSMUSG00000035992.15	Fnip1	54438189-54480250	48.6726	54438199	FALSE	0.606481	0.637092	1	1	113
chr11	54522884	54522884	1	+	chr11:54522884:+	ENSMUSG00000037533.20	Rapgef6	54522810-54568353	65.7331	54522889	FALSE	0.795241	0.585266	1	1	607
chr11	54718602	54718602	1	-	chr11:54718602:-	ENSMUSG00000052298.12	Cdc42se2	54717647-54741334	35.4592		FALSE	0.661111	0.24427	0.354592	0.199029	392
chr11	54787661	54787661	1	-	chr11:54787661:-	ENSMUSG00000052298.12	Cdc42se2	54741334-54787753	64.5408	54787675	FALSE	0.735313	0.763036	0.645408	0.800971	392
chr11	54866416	54866416	1	+	chr11:54866416:+	ENSMUSG00000020267.6	Hint1	54866390-54866426	12.2264		FALSE	0.900593	0.221761	0.134699	0.149794	3198
chr11	54866447	54866447	1	+	chr11:54866447:+	ENSMUSG00000020267.6	Hint1	54866426-54870311	80.5503	54866481	FALSE	0.85378	0.273199	0.86698	0.850206	3198
chr11	54902926	54902926	1	+	chr11:54902926:+	ENSMUSG00000018339.11	Gpx3	54902926-54902926	100	54902926	FALSE	1		1	1	13
chr11	54956071	54956071	1	-	chr11:54956071:-	ENSMUSG00000020400.17	Tnip1	54936541-54962955	65.3846	54956087	FALSE	0.6	0.708667	1	1	78
chr11	55033419	55033419	1	-	chr11:55033419:-	ENSMUSG00000018340.13	Anxa6	55005206-55033475	51.5654	55033415	FALSE	0.730172	0.423949	1	1	543
chr11	55098090	55098090	1	+	chr11:55098090:+	ENSMUSG00000000594.7	Gm2a	55098037-55098115	50.1048	55098115	FALSE	0.680808	0.65839	0.671348	0.740959	954
chr11	55098138	55098138	1	+	chr11:55098138:+	ENSMUSG00000000594.7	Gm2a	55098115-55109456	24.5283	55098115	FALSE	0.797959	0.284563	0.328652	0.259041	954
chr11	55137003	55137003	1	+	chr11:55137003:+	ENSMUSG00000085531.1	Slc36a3os	55136988-55139806	100	55137044	FALSE	0.683333	1.82815	1	1	22
chr11	55461152	55461152	1	-	chr11:55461152:-	ENSMUSG00000018585.9	Atox1	55446775-55630362	100	55461197	FALSE	0.862588	0.358437	1	1	1597
chr11	55469732	55469732	1	+	chr11:55469732:+	ENSMUSG00000018583.5	G3bp1	55469582-55491963	52.8431	55469718	FALSE	0.895147	0.651089	0.709211	0.848194	1020
chr11	55499945	55499945	1	+	chr11:55499945:+	ENSMUSG00000018583.5	G3bp1	55497913-55500232	21.6667		FALSE	0.775942	0.135503	0.290789	0.151806	1020
chr11	57518627	57518627	1	-	chr11:57518627:-	ENSMUSG00000020523.14	Fam114a2	57507627-57950317	65.7143	57518617	FALSE	0.743723	0.879277	1	1	210
chr11	57801617	57801617	1	+	chr11:57801617:+	ENSMUSG00000020519.5	Sap30l	57801589-57801633	45.6311		FALSE	0.576087	0.792579	1	1	103
chr11	58009064	58009064	1	+	chr11:58009064:+	ENSMUSG00000037331.15	Larp1	58008878-58040690	10.9181	58009064	TRUE	0.529412	0.677855	0.210526	0.240701	403
chr11	58060949	58060949	1	+	chr11:58060949:+	ENSMUSG00000037331.15	Larp1	58059179-58061879	39.4541		FALSE	0.6917	0.452735	0.789474	0.759299	403
chr11	58104174	58104174	1	+	chr11:58104174:+	ENSMUSG00000020515.13	Cnot8	58103967-58104269	69.4444	58104153	FALSE	0.779747	0.279936	1	1	288
chr11	58168526	58168526	1	-	chr11:58168526:-	ENSMUSG00000037275.14	Gemin5	58155844-58168547	55.8974	58168539	FALSE	0.791035	0.806631	1	1	195
chr11	58171666	58171666	1	+	chr11:58171666:+	ENSMUSG00000020514.8	Mrpl22	58171648-58179287	100	58171661	FALSE	0.799487	0.60769	1	1	375
chr11	58199629	58199629	1	+	chr11:58199629:+	ENSMUSG00000069874.7	Irgm2	58148838-58219471	100	58199618	FALSE	0.8125	0.498022	1	1	22
chr11	58307079	58307079	1	+	chr11:58307079:+	ENSMUSG00000037243.17	Zfp692	58307038-58310256	98.2456	58307069	FALSE	0.843137	0.68864	1	1	114
chr11	58323346	58323346	1	-	chr11:58323346:-	ENSMUSG00000049755.14	Zfp672	58319590-58330355	90.6977	58323346	FALSE	0.875	0.786666	1	1	129
chr11	58330750	58330750	1	+	chr11:58330750:+	ENSMUSG00000013646.17	Sh3bp5l	58330698-58340494	70.4918	58330750	FALSE	0.703704	1.05771	1	1	61
chr11	58640408	58640408	1	+	chr11:58640408:+	ENSMUSG00000037124.6	Trim58	58640397-58651088	100	58640465	FALSE	0.479167	1.01134	1	1	31
chr11	58904248	58904248	1	-	chr11:58904248:-	ENSMUSG00000037001.10	Zfp39	58891540-58904258	100	58904225	FALSE	0.714286	0.780093	1	1	15
chr11	58917952	58917952	1	+	chr11:58917952:+	ENSMUSG00000020490.16	Btnl10	58917888-58920292	55.5556	58917952	FALSE	0.541667	1.05993	1	1	45
chr11	58938900	58938900	1	-	chr11:58938900:-	ENSMUSG00000020496.10	Rnf187	58938870-58938955	69.375	58938916	FALSE	0.786538	0.460289	1	1	800
chr11	58978101	58978101	1	+	chr11:58978101:+	ENSMUSG00000020455.16	Trim11	58978085-58978115	33.1984	58978093	FALSE	0.890244	0.263337	0.384977	0.507074	247
chr11	58978131	58978131	1	+	chr11:58978131:+	ENSMUSG00000020455.16	Trim11	58978115-58988829	53.0364	58978116	FALSE	0.649789	0.4187	0.615023	0.492926	247
chr11	59191819	59191819	1	-	chr11:59191819:-	ENSMUSG00000020444.19	Guk1	59185455-59402215	96.6154	59191812	FALSE	0.798054	0.603721	1	1	325
chr11	59202388	59202388	1	-	chr11:59202388:-	ENSMUSG00000085882.1	2610507I01Rik	59200196-59402215	100	59202385	FALSE	0.626773	0.779167	1	1	158
chr11	59202515	59202515	1	+	chr11:59202515:+	ENSMUSG00000036860.14	Mrpl55	59202480-59205658	100	59202505	FALSE	0.824306	0.687565	1	1	192
chr11	59208371	59208371	1	+	chr11:59208371:+	ENSMUSG00000020441.6	2310033P09Rik	59208313-59210236	100	59208321	FALSE	0.731699	0.673562	1	1	285
chr11	59228217	59228217	1	-	chr11:59228217:-	ENSMUSG00000048076.14	Arf1	59213523-59402215	82.9227	59228162	FALSE	0.718272	0.619193	1	1	1177
chr11	59472474	59472474	1	-	chr11:59472474:-	ENSMUSG00000054519.8	Zfp867	59464279-59472497	100	59472474	FALSE	0.825397	1.23195	1	1	32
chr11	59486260	59486260	1	-	chr11:59486260:-	ENSMUSG00000020472.14	Zkscan17	59485761-59499620	52.439		FALSE	0.715385	0.737193	1	1	82
chr11	59505662	59505662	1	+	chr11:59505662:+	ENSMUSG00000072893.12	4933439C10Rik	59505629-59506153	46.1538	59505662	TRUE	1		1		13
chr11	59662507	59662507	1	+	chr11:59662507:+	ENSMUSG00000005417.17	Mprip	59661297-59731508	21.0728	59662507	TRUE	0.543651	1.60207	1	1	261
chr11	59809823	59809823	1	-	chr11:59809823:-	ENSMUSG00000032633.12	Flcn	59809485-59810022	37.2549	59809924	FALSE	0.54321	1.52301	1	1	102
chr11	59839752	59839752	1	-	chr11:59839752:-	ENSMUSG00000019373.11	Cops3	59835444-59839765	27.2425	59839752	FALSE	0.837891	0.117492	0.345833	0.165259	301
chr11	59839809	59839809	1	-	chr11:59839809:-	ENSMUSG00000019373.11	Cops3	59839765-59839850	52.4917	59839812	FALSE	0.81713	0.624071	0.658333	0.834741	301
chr11	59848292	59848292	1	+	chr11:59848292:+	ENSMUSG00000032615.14	Nt5m	59839398-59879342	100	59848104	FALSE	0.732839	0.41973	1	1	154
chr11	59948240	59948240	1	+	chr11:59948240:+	ENSMUSG00000061650.6	Med9	59866499-59961543	100	59948206	FALSE	0.627087	0.600355	1	1	181
chr11	60046539	60046539	1	-	chr11:60046539:-	ENSMUSG00000000301.16	Pemt	59983740-60046548	100	60046489	FALSE	0.708333	1.15073	1	1	16
chr11	60220597	60220597	1	-	chr11:60220597:-	ENSMUSG00000020538.15	Srebf1	60206573-60222589	26.8571	60220604	FALSE	0.809756	0.820286	1	1	175
chr11	60417035	60417035	1	-	chr11:60417035:-	ENSMUSG00000042709.15	Atpaf2	60405877-60418464	91.9355	60417035	FALSE	0.875	0.941608	1	1	124
chr11	60417293	60417293	1	+	chr11:60417293:+	ENSMUSG00000018415.14	Gid4	60417137-60432362	68.932	60417262	FALSE	0.650219	0.97152	1	1	206
chr11	60454623	60454623	1	+	chr11:60454623:+	ENSMUSG00000020537.9	Drg2	60454583-60460028	70.922	60454624	FALSE	0.637097	0.745428	1	1	141
chr11	60538023	60538023	1	+	chr11:60538023:+	ENSMUSG00000042650.3	Alkbh5	60536374-60553714	79.5455	60537978	FALSE	0.68595	0.648958	1	1	220
chr11	60699723	60699723	1	+	chr11:60699723:+	ENSMUSG00000020536.12	Llgl1	60699650-60706959	38.0952	60699723	TRUE	0.571429	2.11194	1	1	42
chr11	60727242	60727242	1	-	chr11:60727242:-	ENSMUSG00000002812.4	Flii	60723085-60886638	51.676	60727223	FALSE	0.732347	0.861882	1	1	358
chr11	60777540	60777540	1	+	chr11:60777540:+	ENSMUSG00000049323.8	Smcr8	60777517-60787941	100	60777525	FALSE	0.586762	0.915578	1	1	63
chr11	60811182	60811182	1	-	chr11:60811182:-	ENSMUSG00000020534.14	Shmt1	60799403-60886638	76.8116	60811265	FALSE	0.659722	0.763605	1	1	69
chr11	60878779	60878779	1	-	chr11:60878779:-	ENSMUSG00000043284.12	Tmem11	60865224-60879280	100	60878787	FALSE	0.788837	0.60959	1	1	308
chr11	60932059	60932059	1	+	chr11:60932059:+	ENSMUSG00000018932.9	Map2k3	60932015-60945511	62.5984	60932066	FALSE	0.537415	0.759038	1	1	254
chr11	61142490	61142490	1	+	chr11:61142490:+	ENSMUSG00000010142.12	Tnfrsf13b	61128781-61146891	68.4524	61142499	FALSE	0.773846	0.580233	1	1	336
chr11	61175029	61175029	1	-	chr11:61175029:-	ENSMUSG00000042506.15	Usp22	61162996-61175063	84.4828	61175029	FALSE	0.674556	0.820483	1	1	232
chr11	61494250	61494250	1	-	chr11:61494250:-	ENSMUSG00000001034.17	Mapk7	61493069-61494588	91.5254	61494266	FALSE	0.817073	0.596727	1	1	59
chr11	61762062	61762062	1	-	chr11:61762062:-	ENSMUSG00000020528.14	Prpsap2	61756677-61762096	73.913	61762062	FALSE	0.766129	0.903201	1	1	69
chr11	61855092	61855092	1	-	chr11:61855092:-	ENSMUSG00000004798.14	Ulk2	61827684-61855251	71.5517	61855073	FALSE	0.809877	0.454703	1	1	116
chr11	61930226	61930226	1	-	chr11:61930226:-	ENSMUSG00000047804.15	Akap10	61916266-61930261	58.3815	61930226	FALSE	0.720117	0.800403	1	1	173
chr11	61956821	61956821	1	+	chr11:61956821:+	ENSMUSG00000042331.13	Specc1	61956756-62029253	41.3793	61976118	FALSE	0.681159	0.670631	1	1	145
chr11	62248995	62248995	1	+	chr11:62248995:+	ENSMUSG00000018500.2	Adora2b	62248975-62265193	100	62248984	FALSE	0.693452	0.759646	1	1	84
chr11	62281384	62281384	1	-	chr11:62281384:-	ENSMUSG00000014243.5	Zswim7	62267598-62281424	100	62281375	FALSE	0.66791	0.952015	1	1	102
chr11	62457329	62457329	1	-	chr11:62457329:-	ENSMUSG00000018501.17	Ncor1	62438481-62512824	43.5294	62457323	FALSE	0.65026	0.955515	1	1	1190
chr11	62458460	62458460	1	+	chr11:62458460:+	ENSMUSG00000014245.8	Pigl	62458416-62509820	85.7143	62458460	FALSE	0.583333	1.10422	1	1	56
chr11	62539237	62539237	1	-	chr11:62539237:-	ENSMUSG00000018509.8	Cenpv	62534143-62539269	95.3488	62539003	FALSE	0.570563	0.826589	1	1	215
chr11	62551504	62551504	1	+	chr11:62551504:+	ENSMUSG00000019505.7	Ubb	62301222-62552140	87.0405	62551171	FALSE	0.98094	0.0630542	1	1	7400
chr11	62575547	62575547	1	+	chr11:62575547:+	ENSMUSG00000018507.16	Trpv2	62574471-62582843	58.1395	62575547	TRUE	0.549195	1.84853	1	1	86
chr11	62602876	62602876	1	+	chr11:62602876:+	ENSMUSG00000086841.1	2410006H16Rik	62377056-62602916	95.0563	62602877	FALSE	0.915712	0.45809	1	1	2043
chr11	62648694	62648694	1	+	chr11:62648694:+	ENSMUSG00000048497.11	Mmgt2	62648655-62648793	41.0596	62648664	FALSE	0.578947	0.596986	0.410596	0.48678	151
chr11	62648817	62648817	1	+	chr11:62648817:+	ENSMUSG00000048497.11	Mmgt2	62648793-62665754	58.9404	62648817	FALSE	0.77027	0.50963	0.695364	0.51322	151
chr11	62789421	62789421	1	-	chr11:62789421:-	ENSMUSG00000047342.17	Zfp286	62781084-62789477	100	62789421	FALSE	0.636364	1.3459	1	1	38
chr11	62820440	62820440	1	+	chr11:62820440:+	ENSMUSG00000047821.16	Trim16	62820224-62829103	67.4699	62820440	FALSE	0.8	0.815869	1	1	83
chr11	62879528	62879528	1	+	chr11:62879528:+	ENSMUSG00000014177.10	Tvp23b	62879439-62916638	100	62879490	FALSE	0.639241	0.784528	1	1	145
chr11	64079466	64079466	1	-	chr11:64079466:-	ENSMUSG00000042148.8	Cox10	64045351-64079479	76	64079466	FALSE	0.784314	0.790259	1	1	125
chr11	64079498	64079498	1	+	chr11:64079498:+	ENSMUSG00000087497.7	2810001G20Rik	64079476-64082661	100	64079484	FALSE	0.634259	0.874322	1	1	54
chr11	64979091	64979091	1	+	chr11:64979091:+	ENSMUSG00000020549.14	Elac2	64979071-64982756	31.8966	64979091	FALSE	0.740741	0.947781	1	1	116
chr11	65788256	65788256	1	-	chr11:65788256:-	ENSMUSG00000033352.11	Map2k4	65788222-65788281	25.2427		FALSE	0.822917	0.211157	0.339744	0.127761	206
chr11	65788303	65788303	1	-	chr11:65788303:-	ENSMUSG00000033352.11	Map2k4	65788281-65788350	50.4854	65788297	FALSE	0.747619	0.731152	0.666667	0.872239	206
chr11	65807217	65807217	1	+	chr11:65807217:+	ENSMUSG00000018347.16	Zkscan6	65807166-65816051	77.4648	65807244	FALSE	0.690476	1.28542	1	1	71
chr11	67052585	67052585	1	-	chr11:67052585:-	ENSMUSG00000020910.16	Adprm	67038438-67052618	100	67052585	FALSE	0.757576	0.839192	1	1	54
chr11	67455181	67455181	1	+	chr11:67455181:+	ENSMUSG00000033066.16	Gas7	67455083-67551726	48.8889	67455181	FALSE	0.681818	1.05227	1	1	45
chr11	67966467	67966467	1	+	chr11:67966467:+	ENSMUSG00000020903.13	Stx8	67966185-68020906	98.0263	67966469	FALSE	0.775	1.06333	1	1	152
chr11	68853054	68853054	1	-	chr11:68853054:-	ENSMUSG00000018736.14	Ndel1	68840007-68871912	72	68853041	FALSE	0.541667	0.588739	1	1	200
chr11	68901589	68901589	1	+	chr11:68901589:+	ENSMUSG00000060938.14	Rpl26	68901574-68902277	95.2381	68901583	FALSE	0.952731	0.200606	1	1	15771
chr11	68973840	68973840	1	-	chr11:68973840:-	ENSMUSG00000032892.14	Rangrf	68972739-68975193	100	68973843	FALSE	0.797554	0.545045	1	1	216
chr11	69008440	69008440	1	-	chr11:69008440:-	ENSMUSG00000020899.16	Pfas	69001810-69008475	37.1429	69008451	FALSE	0.664474	0.834517	1	1	140
chr11	69016097	69016097	1	+	chr11:69016097:+	ENSMUSG00000020898.18	Ctc1	69015906-69022709	65.8537	69016097	FALSE	0.75	1.19174	1	1	82
chr11	69045671	69045671	1	+	chr11:69045671:+	ENSMUSG00000020897.12	Aurkb	69045628-69051369	100	69045671	FALSE	0.780373	0.725537	1	1	285
chr11	69070800	69070800	1	+	chr11:69070800:+	ENSMUSG00000020895.14	Tmem107	69070770-69071302	90.7563	69070806	FALSE	0.588745	1.03975	1	1	119
chr11	69088525	69088525	1	+	chr11:69088525:+	ENSMUSG00000020894.16	Vamp2	69088482-69089606	86.4706	69088522	FALSE	0.694382	0.896299	1	1	170
chr11	69095281	69095281	1	+	chr11:69095281:+	ENSMUSG00000020893.17	Per1	69095198-69101076	51.5464	69098948	FALSE	0.749697	0.751308	1	1	291
chr11	69323782	69323782	1	-	chr11:69323782:-	ENSMUSG00000032782.19	Cntrob	69319485-69542803	85.7143	69323775	FALSE	0.641026	0.852578	1	1	84
chr11	69324013	69324013	1	+	chr11:69324013:+	ENSMUSG00000049299.14	Trappc1	69138459-69324024	27.8723	69323980	FALSE	0.853801	0.269383	0.286026	0.366106	470
chr11	69324053	69324053	1	+	chr11:69324053:+	ENSMUSG00000049299.14	Trappc1	69324024-69324824	69.5745	69324063	FALSE	0.774226	0.403599	0.720524	0.633894	470
chr11	69340790	69340790	1	+	chr11:69340790:+	ENSMUSG00000043419.11	Rnf227	69340453-69342321	100	69340771	FALSE	0.805926	0.567321	1	1	104
chr11	69369396	69369396	1	-	chr11:69369396:-	ENSMUSG00000018474.18	Chd3	69369349-69542803	47.3251	69369391	FALSE	0.764706	0.490422	1	1	486
chr11	69395801	69395801	1	+	chr11:69395801:+	ENSMUSG00000059278.9	Naa38	69395479-69395838	70.3041	69395814	FALSE	0.671679	0.605424	1	1	559
chr11	69580402	69580402	1	+	chr11:69580402:+	ENSMUSG00000059552.13	Trp53	69580339-69580459	69.6597	69580402	FALSE	0.823812	0.503865	1	1	1058
chr11	69605963	69605963	1	-	chr11:69605963:-	ENSMUSG00000041329.13	Atp1b2	69603111-69605973	86.5169	69605942	FALSE	0.798469	1.02469	1	1	89
chr11	69632970	69632970	1	+	chr11:69632970:+	ENSMUSG00000018765.5	Fxr2	69632941-69641282	52.8736	69632990	FALSE	0.597403	0.642575	1	1	87
chr11	69662590	69662590	1	-	chr11:69662590:-	ENSMUSG00000018761.14	Mpdu1	69659405-69662650	69.863	69662587	FALSE	0.846512	0.386631	1	1	219
chr11	69666104	69666104	1	-	chr11:69666104:-	ENSMUSG00000018774.13	Cd68	69664495-69666161	100	69666062	FALSE	0.709586	0.619143	1	1	150
chr11	69672317	69672317	1	-	chr11:69672317:-	ENSMUSG00000059796.16	Eif4a1	69671222-69672431	62.8147	69672317	FALSE	0.950674	0.225502	1	1	1549
chr11	69682084	69682084	1	-	chr11:69682084:-	ENSMUSG00000005204.12	Senp3	69681846-69682092	37.5	69682084	TRUE	0.598214	1.61783	1	1	112
chr11	69685310	69685310	1	-	chr11:69685310:-	ENSMUSG00000089669.7	Tnfsf13	69682958-69685839	100	69685554	FALSE	0.605072	1.00857	1	1	142
chr11	69758635	69758635	1	-	chr11:69758635:-	ENSMUSG00000005198.15	Polr2a	69746744-69758648	38.3041	69758637	FALSE	0.876527	0.771276	1	1	684
chr11	69780127	69780127	1	+	chr11:69780127:+	ENSMUSG00000018750.14	Zbtb4	69766449-69783517	100	69775406	FALSE	0.59447	0.723285	1	1	57
chr11	69838551	69838551	1	+	chr11:69838551:+	ENSMUSG00000070394.10	Tmem256	69838496-69839375	100	69838555	FALSE	0.895597	0.270702	1	1	1029
chr11	69846638	69846638	1	+	chr11:69846638:+	ENSMUSG00000019461.12	Plscr3	69750086-69847657	85.5513	69846676	FALSE	0.66058	0.720257	1	1	263
chr11	69895540	69895540	1	-	chr11:69895540:-	ENSMUSG00000001588.12	Acap1	69890492-69926392	60.4697	69895539	FALSE	0.745262	0.603836	1	1	511
chr11	69901816	69901816	1	+	chr11:69901816:+	ENSMUSG00000047284.14	Neurl4	69901065-69903677	17.5	69901816	TRUE	0.642857		1		40
chr11	69914044	69914044	1	+	chr11:69914044:+	ENSMUSG00000023170.14	Gps2	69750086-69914068	52.7076	69914050	FALSE	0.792593	0.429096	1	1	277
chr11	69921274	69921274	1	-	chr11:69921274:-	ENSMUSG00000078812.10	Eif5a	69921065-69921314	69.428	69921190	FALSE	0.798457	0.365182	0.878218	0.865948	4563
chr11	69921339	69921339	1	-	chr11:69921339:-	ENSMUSG00000078812.10	Eif5a	69921314-69921378	9.62086		FALSE	0.589516	0.762463	0.123166	0.134052	4563
chr11	69980279	69980279	1	-	chr11:69980279:-	ENSMUSG00000018565.17	Elp5	69980061-69980564	65.0794	69980272	FALSE	0.57652	0.640009	1	1	315
chr11	69991615	69991615	1	+	chr11:69991615:+	ENSMUSG00000018567.14	Gabarap	69991135-69991638	64.6263	69991143	FALSE	0.792263	0.353635	0.747956	0.828008	1699
chr11	69991655	69991655	1	+	chr11:69991655:+	ENSMUSG00000018567.14	Gabarap	69991638-69991674	21.7775	69991639	FALSE	0.667292	0.175269	0.252725	0.171992	1699
chr11	69995847	69995847	1	+	chr11:69995847:+	ENSMUSG00000018572.10	Phf23	69995749-69995994	64.467	69995777	FALSE	0.823944	0.422648	1	1	197
chr11	70015395	70015395	1	-	chr11:70015395:-	ENSMUSG00000018574.14	Acadvl	70013301-70015437	86.9159	70015399	FALSE	0.693122	0.916251	1	1	107
chr11	70018454	70018454	1	+	chr11:70018454:+	ENSMUSG00000020886.17	Dlg4	70016938-70029525	48.8372	70018444	FALSE	0.605263	2.50553	1	1	43
chr11	70130400	70130400	1	+	chr11:70130400:+	ENSMUSG00000040950.13	Mgl2	70130321-70135591	65.7143	70130410	FALSE	0.625	1.4752	1	1	35
chr11	70166662	70166662	1	+	chr11:70166662:+	ENSMUSG00000000318.16	Clec10a	70156190-70166731	56.6176	70166667	FALSE	0.589147	0.66419	0.616	0.850989	136
chr11	70166774	70166774	1	+	chr11:70166774:+	ENSMUSG00000000318.16	Clec10a	70166731-70169129	35.2941	70166731	FALSE	0.657895	0.375918	0.384	0.149011	136
chr11	70237868	70237868	1	-	chr11:70237868:-	ENSMUSG00000020831.18	0610010K14Rik	70237489-70237927	94.2943	70237861	FALSE	0.81981	0.463052	1	1	333
chr11	70239808	70239808	1	-	chr11:70239808:-	ENSMUSG00000093989.1	Rnasek	70239058-70239818	20.0399	70239780	FALSE	0.829825	0.109894	0.218238	0.163164	1003
chr11	70239831	70239831	1	-	chr11:70239831:-	ENSMUSG00000093989.1	Rnasek	70239818-70239842	37.6869	70239842	FALSE	0.786458	0.306707	0.405738	0.415227	1003
chr11	70239848	70239848	1	-	chr11:70239848:-	ENSMUSG00000093989.1	Rnasek	70239842-70239872	39.5813	70239842	FALSE	0.533766	0.60184	0.406762	0.421609	1003
chr11	70394166	70394166	1	-	chr11:70394166:-	ENSMUSG00000018921.11	Pelp1	70393013-70394323	37.9147		FALSE	0.72549	0.281207	0.525	0.378701	211
chr11	70410031	70410031	1	-	chr11:70410031:-	ENSMUSG00000018921.11	Pelp1	70398540-70410045	36.019	70410031	FALSE	0.644444	0.809038	0.475	0.621299	211
chr11	70432635	70432635	1	+	chr11:70432635:+	ENSMUSG00000060216.15	Arrb2	70432512-70432659	32.1212	70432635	FALSE	0.60559	0.75489	0.496875	0.470451	495
chr11	70432686	70432686	1	+	chr11:70432686:+	ENSMUSG00000060216.15	Arrb2	70432659-70437292	32.5253	70432682	FALSE	0.742188	0.359119	0.5375	0.529549	495
chr11	70451946	70451946	1	+	chr11:70451946:+	ENSMUSG00000018923.13	Med11	70451902-70453427	100	70451932	FALSE	0.769	0.511516	1	1	192
chr11	70525378	70525378	1	+	chr11:70525378:+	ENSMUSG00000018286.6	Psmb6	70302013-70527446	100	70525386	FALSE	0.843717	0.472472	1	1	1339
chr11	70562869	70562869	1	+	chr11:70562869:+	ENSMUSG00000020827.18	Mink1	70562837-70562906	40.7524	70562881	FALSE	0.782407	0.705278	0.599078	0.65859	319
chr11	70562948	70562948	1	+	chr11:70562948:+	ENSMUSG00000020827.18	Mink1	70562906-70601614	27.2727	70563017	FALSE	0.631938	0.32509	0.410138	0.34141	319
chr11	70646984	70646984	1	-	chr11:70646984:-	ENSMUSG00000014606.14	Slc25a11	70645990-70647010	48.0296	70646978	FALSE	0.71519	0.347263	0.577713	0.543741	406
chr11	70647029	70647029	1	-	chr11:70647029:-	ENSMUSG00000014606.14	Slc25a11	70647010-70647487	35.9606	70647058	FALSE	0.734043	0.695745	0.428152	0.456259	406
chr11	70647283	70647283	1	+	chr11:70647283:+	ENSMUSG00000040746.15	Rnf167	70647216-70647555	42.3858	70647287	FALSE	0.740299	0.739305	0.556667	0.62743	394
chr11	70647591	70647591	1	+	chr11:70647591:+	ENSMUSG00000040746.15	Rnf167	70647555-70648015	33.7563	70647569	FALSE	0.63587	0.315834	0.443333	0.37257	394
chr11	70654609	70654609	1	-	chr11:70654609:-	ENSMUSG00000018293.4	Pfn1	70654562-70654623	44.5756	70654608	FALSE	0.901942	0.136729	0.469711	0.426297	10591
chr11	70654635	70654635	1	-	chr11:70654635:-	ENSMUSG00000018293.4	Pfn1	70654623-71175336	50.3446	70654644	FALSE	0.965508	0.10367	0.530389	0.573703	10591
chr11	70669294	70669294	1	-	chr11:70669294:-	ENSMUSG00000018287.12	Spag7	70665350-70669424	78.2313	70669290	FALSE	0.856911	0.557312	1	1	441
chr11	70688105	70688105	1	-	chr11:70688105:-	ENSMUSG00000040712.16	Camta2	70687948-70970095	14.0351	70688105	TRUE	1		1		57
chr11	70844766	70844766	1	+	chr11:70844766:+	ENSMUSG00000020817.16	Rabep1	70844742-70844942	69.9507	70844778	FALSE	0.645238	0.738184	1	1	203
chr11	70969967	70969967	1	-	chr11:70969967:-	ENSMUSG00000040667.11	Nup88	70967950-71175336	43.7956	70969962	FALSE	0.748	0.753725	1	1	274
chr11	70970476	70970476	1	+	chr11:70970476:+	ENSMUSG00000018449.12	Rpain	70970175-70973015	96.4497	70970480	FALSE	0.623853	0.834828	1	1	169
chr11	70982977	70982977	1	-	chr11:70982977:-	ENSMUSG00000018446.8	C1qbp	70980035-71290101	94.8164	70983007	FALSE	0.813882	0.452404	1	1	1389
chr11	71004437	71004437	1	-	chr11:71004437:-	ENSMUSG00000040620.15	Dhx33	70995993-71004446	53.8462	71004437	FALSE	0.814286	0.928611	1	1	65
chr11	71019256	71019256	1	-	chr11:71019256:-	ENSMUSG00000018442.13	Derl2	71014605-71175336	85	71019269	FALSE	0.771858	0.534648	1	1	260
chr11	71019615	71019615	1	+	chr11:71019615:+	ENSMUSG00000040599.13	Mis12	71019576-71020006	60.3774	71019611	FALSE	0.65873	0.821804	0.603774	0.785022	159
chr11	71026511	71026511	1	+	chr11:71026511:+	ENSMUSG00000040599.13	Mis12	71020006-71026692	39.6226		FALSE	0.674797	0.278431	0.396226	0.214978	159
chr11	72042498	72042498	1	+	chr11:72042498:+	ENSMUSG00000020808.3	Pimreg	72042024-72046728	100	72042502	FALSE	0.737825	0.672577	1	1	122
chr11	72207267	72207267	1	-	chr11:72207267:-	ENSMUSG00000020807.15	4933427D14Rik	72194608-72207467	47.7273	72207267	TRUE	0.766667	1.06467	1	1	44
chr11	72207593	72207593	1	+	chr11:72207593:+	ENSMUSG00000020803.3	Txndc17	72207507-72209467	100	72207615	FALSE	0.699248	0.623005	1	1	483
chr11	72215042	72215042	1	-	chr11:72215042:-	ENSMUSG00000020801.8	Med31	72212050-72215650	100	72215053	FALSE	0.778626	0.669322	1	1	182
chr11	72301654	72301654	1	+	chr11:72301654:+	ENSMUSG00000040483.15	Xaf1	72301593-72311979	100	72301639	FALSE	0.836489	0.338154	1	1	155
chr11	72441367	72441367	1	+	chr11:72441367:+	ENSMUSG00000040463.16	Mybbp1a	72441336-72442637	57.9035	72441357	FALSE	0.811671	0.628467	1	1	601
chr11	72452409	72452409	1	-	chr11:72452409:-	ENSMUSG00000040447.15	Spns2	72451843-72454118	45.1613	72454118	FALSE	0.796296	0.514252	1	1	93
chr11	72550235	72550235	1	-	chr11:72550235:-	ENSMUSG00000020798.14	Spns3	72537319-72550513	83.9858	72550301	FALSE	0.68787	0.89082	1	1	281
chr11	72607391	72607391	1	+	chr11:72607391:+	ENSMUSG00000020794.13	Ube2g1	72607218-72684528	100	72607319	FALSE	0.762019	0.572236	1	1	96
chr11	72690006	72690006	1	+	chr11:72690006:+	ENSMUSG00000020790.14	Ankfy1	72689977-72746856	59.3583	72690006	FALSE	0.804348	0.754563	1	1	187
chr11	72796203	72796203	1	+	chr11:72796203:+	ENSMUSG00000055670.14	Zzef1	72796161-72837183	27.6836	72796226	FALSE	0.604167	1.05535	0.4375	0.539222	177
chr11	72925965	72925965	1	+	chr11:72925965:+	ENSMUSG00000055670.14	Zzef1	72922330-72926859	35.5932		FALSE	0.683673	0.401239	0.5625	0.460778	177
chr11	72961185	72961185	1	+	chr11:72961185:+	ENSMUSG00000020788.15	Atp2a3	72799222-72961191	20.8955	72961169	FALSE	0.650794	0.200787	0.404332	0.532222	536
chr11	72961217	72961217	1	+	chr11:72961217:+	ENSMUSG00000020788.15	Atp2a3	72961191-72972145	30.7836	72961290	FALSE	0.769784	0.445107	0.624549	0.467778	536
chr11	72999079	72999079	1	+	chr11:72999079:+	ENSMUSG00000020787.14	P2rx1	72999070-73009586	52.381	72999103	FALSE	0.818182	0.90397	1	1	21
chr11	73047876	73047876	1	+	chr11:73047876:+	ENSMUSG00000020783.14	Ncbp3	73047775-73069714	64	73047873	FALSE	0.7	0.778257	1	1	225
chr11	73177026	73177026	1	-	chr11:73177026:-	ENSMUSG00000047260.4	Emc6	73176742-73177061	100	73177037	FALSE	0.736649	0.631219	1	1	656
chr11	73177220	73177220	1	+	chr11:73177220:+	ENSMUSG00000040158.12	Tax1bp3	73177075-73181855	100	73177251	FALSE	0.68894	1.01966	1	1	86
chr11	73199035	73199035	1	-	chr11:73199035:-	ENSMUSG00000005949.9	Ctns	73188561-73199054	94.1176	73199042	FALSE	0.817647	0.652981	1	1	51
chr11	74649495	74649495	1	+	chr11:74649495:+	ENSMUSG00000020741.17	Cluh	74649434-74659694	34.555	74649495	FALSE	0.809091	0.918275	0.468085	0.556718	191
chr11	74669603	74669603	1	+	chr11:74669603:+	ENSMUSG00000020741.17	Cluh	74667847-74670414	39.267		FALSE	0.631579	0.311547	0.531915	0.443282	191
chr11	74724353	74724353	1	-	chr11:74724353:-	ENSMUSG00000020745.15	Pafah1b1	74724068-74724361	55.1895	74724335	FALSE	0.808788	0.335214	0.684794	0.629205	1214
chr11	74724373	74724373	1	-	chr11:74724373:-	ENSMUSG00000020745.15	Pafah1b1	74724361-74830141	26.6063	74724670	FALSE	0.695858	0.726369	0.325277	0.370795	1214
chr11	74770858	74770858	1	+	chr11:74770858:+	ENSMUSG00000010554.14	Mettl16	74770822-74792203	59.6899	74770830	FALSE	0.744792	0.779306	1	1	129
chr11	74830981	74830981	1	+	chr11:74830981:+	ENSMUSG00000000282.12	Mnt	74830820-74837468	49.4624	74836326	FALSE	0.714286	0.918332	1	1	93
chr11	74898090	74898090	1	+	chr11:74898090:+	ENSMUSG00000038335.13	Tsr1	74898062-74899228	43.7908	74898098	FALSE	0.694444	1.00452	1	1	153
chr11	74925700	74925700	1	-	chr11:74925700:-	ENSMUSG00000001323.17	Srr	74913132-74925953	57.5758	74925682	FALSE	0.754386	0.919065	1	1	33
chr11	74925892	74925892	1	+	chr11:74925892:+	ENSMUSG00000038290.15	Smg6	74925810-74932341	92.2902	74925823	FALSE	0.769461	0.363752	1	1	441
chr11	75178810	75178810	1	-	chr11:75178810:-	ENSMUSG00000038268.4	Ovca2	75177694-75178843	100	75178835	FALSE	0.802956	0.656483	1	1	94
chr11	75348313	75348313	1	-	chr11:75348313:-	ENSMUSG00000000751.13	Rpa1	75348290-75348363	58.2888	75348310	FALSE	0.940568	0.167254	1	1	374
chr11	75454438	75454438	1	-	chr11:75454438:-	ENSMUSG00000045374.18	Wdr81	75449536-75454725	70.3704	75454438	FALSE	0.520737	0.946869	1	1	81
chr11	75486829	75486829	1	+	chr11:75486829:+	ENSMUSG00000020850.14	Prpf8	75486779-75489742	38.7555	75486820	FALSE	0.850181	0.566434	1	1	916
chr11	75531698	75531698	1	+	chr11:75531698:+	ENSMUSG00000038178.16	Slc43a2	75531674-75562772	58.8235	75531698	FALSE	0.750361	0.788449	1	1	170
chr11	75588122	75588122	1	+	chr11:75588122:+	ENSMUSG00000017781.17	Pitpna	75588068-75603725	76.8623	75588119	FALSE	0.76399	0.501828	1	1	886
chr11	75631023	75631023	1	+	chr11:75631023:+	ENSMUSG00000006127.9	Inpp5k	75630975-75633737	41.4894	75631029	FALSE	0.67561	0.711277	1	1	188
chr11	75655873	75655873	1	+	chr11:75655873:+	ENSMUSG00000017774.19	Myo1c	75650496-75660433	45.3416	75655873	FALSE	0.794314	0.794119	1	1	161
chr11	75679297	75679297	1	+	chr11:75679297:+	ENSMUSG00000017776.15	Crk	75679190-75692317	64.9215	75679284	FALSE	0.768132	0.836662	1	1	191
chr11	75732918	75732918	1	+	chr11:75732918:+	ENSMUSG00000020849.13	Ywhae	75732712-75732934	37.9828	75732913	FALSE	0.563736	0.767168	0.581599	0.618584	1398
chr11	75732943	75732943	1	+	chr11:75732943:+	ENSMUSG00000020849.13	Ywhae	75732934-75733148	27.3247	75732961	FALSE	0.760647	0.232978	0.420591	0.381416	1398
chr11	75937738	75937738	1	-	chr11:75937738:-	ENSMUSG00000020847.15	Rph3al	75832214-75967199	100	75937738	TRUE	0.892857	1.15247	1	1	12
chr11	76027763	76027763	1	-	chr11:76027763:-	ENSMUSG00000020846.6	Rflnb	76025057-76116666	66	76027782	FALSE	0.710204	0.747015	1	1	150
chr11	76179635	76179635	1	-	chr11:76179635:-	ENSMUSG00000017288.15	Vps53	76175792-76179655	68.6667	76179634	FALSE	0.598832	1.07211	1	1	150
chr11	76243674	76243674	1	-	chr11:76243674:-	ENSMUSG00000017286.15	Glod4	76240922-76243686	53.3666	76243675	FALSE	0.779651	0.311011	0.656891	0.631083	401
chr11	76243697	76243697	1	-	chr11:76243697:-	ENSMUSG00000017286.15	Glod4	76243686-76243733	31.6708	76243725	FALSE	0.690909	0.580283	0.372434	0.368917	401
chr11	76179671	76179671	1	+	chr11:76179671:+	ENSMUSG00000069808.13	Fam57a	76179657-76205254	63.1579	76179671	FALSE	0.657895	1.56032	1	1	38
chr11	76243757	76243757	1	+	chr11:76243757:+	ENSMUSG00000038046.4	Mrm3	76243708-76249901	100	76243736	FALSE	0.645455	1.07239	1	1	33
chr11	76399158	76399158	1	-	chr11:76399158:-	ENSMUSG00000020844.6	Nxn	76274648-76399188	68.75	76399140	FALSE	0.692	0.677263	1	1	96
chr11	76407184	76407184	1	+	chr11:76407184:+	ENSMUSG00000020843.15	Timm22	76406945-76414052	100	76407191	FALSE	0.728614	0.81924	1	1	173
chr11	76417474	76417474	1	-	chr11:76417474:-	ENSMUSG00000017631.19	Abr	76417000-76451984	46.8439	76437220	FALSE	0.66963	0.324685	0.573171	0.49309	301
chr11	76494678	76494678	1	-	chr11:76494678:-	ENSMUSG00000017631.19	Abr	76468465-76571535	34.8837	76494984	FALSE	0.743213	0.549901	0.426829	0.50691	301
chr11	76763567	76763567	1	-	chr11:76763567:-	ENSMUSG00000010392.8	Gosr1	76754476-76763587	70.1923	76763567	FALSE	0.826484	0.722401	1	1	104
chr11	76847033	76847033	1	-	chr11:76847033:-	ENSMUSG00000020841.5	Cpd	76811886-76847076	60	76847018	FALSE	0.578125	0.939988	1	1	105
chr11	76945753	76945753	1	+	chr11:76945753:+	ENSMUSG00000020840.10	Blmh	76924803-76945759	39.3382	76945739	FALSE	0.700483	0.774305	0.581522	0.841918	272
chr11	76945770	76945770	1	+	chr11:76945770:+	ENSMUSG00000020840.10	Blmh	76945759-76949960	28.3088	76945821	FALSE	0.686567	0.408387	0.440217	0.158082	272
chr11	77078417	77078417	1	-	chr11:77078417:-	ENSMUSG00000037958.13	Nsrp1	77050712-77078463	55.414	77078435	FALSE	0.542857	0.716288	1	1	157
chr11	77348282	77348282	1	+	chr11:77348282:+	ENSMUSG00000037926.15	Ssh2	77278146-77416415	24.8889	77348282	FALSE	0.783841	0.805488	0.480687	0.598393	450
chr11	77459399	77459399	1	+	chr11:77459399:+	ENSMUSG00000037926.15	Ssh2	77457246-77459792	24.4444		FALSE	0.70339	0.249254	0.519313	0.401607	450
chr11	77506936	77506936	1	+	chr11:77506936:+	ENSMUSG00000011877.13	Git1	77500988-77507493	92.3077	77505136	FALSE	0.727679	0.455892	1	1	78
chr11	77513320	77513320	1	-	chr11:77513320:-	ENSMUSG00000044328.13	Trp53i13	77509273-77516056	95	77513370	FALSE	0.668269	0.876386	1	1	80
chr11	77537597	77537597	1	-	chr11:77537597:-	ENSMUSG00000017291.13	Taok1	77530263-77555698	46.3333		FALSE	0.604202	0.400464	0.637615	0.559515	300
chr11	77607824	77607824	1	-	chr11:77607824:-	ENSMUSG00000017291.13	Taok1	77585422-77607870	26.3333	77607815	FALSE	0.771242	0.59692	0.362385	0.440485	300
chr11	77686169	77686169	1	+	chr11:77686169:+	ENSMUSG00000037857.16	Nufip2	77686129-77687459	48.6567	77686172	FALSE	0.832627	0.5223	1	1	335
chr11	77763301	77763301	1	+	chr11:77763301:+	ENSMUSG00000000631.20	Myo18a	77763238-77777235	7.17949	77763301	TRUE	0.772727	1.67847	1	1	195
chr11	77982736	77982736	1	+	chr11:77982736:+	ENSMUSG00000037791.15	Phf12	77982689-77982754	21.2418	77982754	FALSE	0.533333	0.811097	0.371429	0.452598	306
chr11	77982790	77982790	1	+	chr11:77982790:+	ENSMUSG00000037791.15	Phf12	77982754-78015498	35.9477	77982802	FALSE	0.718477	0.498785	0.628571	0.547402	306
chr11	78032319	78032319	1	+	chr11:78032319:+	ENSMUSG00000020834.17	Dhrs13	78032272-78034275	90.2439	78032280	FALSE	0.816667	0.705643	1	1	41
chr11	78037984	78037984	1	+	chr11:78037984:+	ENSMUSG00000061981.14	Flot2	78000451-78055757	53.5971	78037984	FALSE	0.509091	0.529142	0.716346	0.879643	278
chr11	78059677	78059677	1	+	chr11:78059677:+	ENSMUSG00000061981.14	Flot2	78059616-78060167	19.4245		FALSE	0.617021	0.276451	0.283654	0.120357	278
chr11	78080375	78080375	1	-	chr11:78080375:-	ENSMUSG00000020832.14	Eral1	78075839-78080391	81.5789	78080383	FALSE	0.808712	0.726486	1	1	76
chr11	78094708	78094708	1	+	chr11:78094708:+	ENSMUSG00000037750.16	Fam222b	78094640-78115575	39.2	78094708	TRUE	0.552632	0.669202	1	1	125
chr11	78183557	78183557	1	-	chr11:78183557:-	ENSMUSG00000058546.8	Rpl23a	78183042-78402700	89.0714	78183584	FALSE	0.914287	0.345353	1	1	5966
chr11	78245694	78245694	1	-	chr11:78245694:-	ENSMUSG00000002052.6	Supt6	78229043-78246158	54.9839	78245987	FALSE	0.692819	0.647333	1	1	311
chr11	78245990	78245990	1	+	chr11:78245990:+	ENSMUSG00000002064.10	Sdf2	78245705-78254851	92.8367	78245746	FALSE	0.69686	0.570072	1	1	349
chr11	78261760	78261760	1	+	chr11:78261760:+	ENSMUSG00000010277.7	2610507B11Rik	78127379-78266133	47.5758	78261752	FALSE	0.689576	0.69478	1	1	330
chr11	78301624	78301624	1	+	chr11:78301624:+	ENSMUSG00000002055.9	Spag5	78301521-78314343	42.623	78301624	TRUE	0.583333	0.863136	1	1	61
chr11	78328449	78328449	1	+	chr11:78328449:+	ENSMUSG00000041958.10	Pigs	78328407-78332950	61.9266	78328415	FALSE	0.809829	0.890179	1	1	218
chr11	78343506	78343506	1	+	chr11:78343506:+	ENSMUSG00000002058.13	Unc119	78343490-78347797	76.9231	78343506	FALSE	0.728671	0.791151	1	1	611
chr11	78512141	78512141	1	-	chr11:78512141:-	ENSMUSG00000051232.13	Tmem199	78507800-78512180	100	78512172	FALSE	0.786942	0.833935	1	1	123
chr11	78512262	78512262	1	+	chr11:78512262:+	ENSMUSG00000001100.10	Poldip2	78512185-78516229	88.0769	78512388	FALSE	0.581619	0.91225	1	1	260
chr11	78536271	78536271	1	-	chr11:78536271:-	ENSMUSG00000017615.12	Tnfaip1	78528479-78536339	56.3636	78536271	TRUE	0.731183	1.22395	1	1	55
chr11	78536436	78536436	1	+	chr11:78536436:+	ENSMUSG00000001105.15	Ift20	78536353-78536471	76.412	78536443	FALSE	0.685511	0.631685	1	1	602
chr11	78550682	78550682	1	-	chr11:78550682:-	ENSMUSG00000037278.9	Tmem97	78542195-78550710	72.6727		FALSE	0.773295	0.679187	1	1	333
chr11	78826595	78826595	1	+	chr11:78826595:+	ENSMUSG00000072640.11	Lyrm9	78826574-78846676	100	78826584	FALSE	0.689116	0.873755	1	1	155
chr11	78984881	78984881	1	-	chr11:78984881:-	ENSMUSG00000001123.15	Lgals9	78969806-78984980	83.3042	78984924	FALSE	0.818045	0.598363	1	1	1144
chr11	79254675	79254675	1	-	chr11:79254675:-	ENSMUSG00000017677.11	Wsb1	79251024-79254694	65.4762	79254671	FALSE	0.799859	0.763766	1	1	252
chr11	79339693	79339693	1	+	chr11:79339693:+	ENSMUSG00000020716.16	Nf1	79339572-79408414	13.253	79339693	TRUE		0	1	1	83
chr11	79530475	79530475	1	-	chr11:79530475:-	ENSMUSG00000070354.13	Evi2	79527802-79530517	16.5899		FALSE	0.632258	0.442341	0.565657	0.446826	651
chr11	79530580	79530580	1	-	chr11:79530580:-	ENSMUSG00000070354.13	Evi2	79530517-79530599	13.8249	79530589	FALSE	0.723404	0.418686	0.454545	0.553174	651
chr11	79530475	79530475	1	-	chr11:79530475:-	ENSMUSG00000078771.10	Evi2a	79526807-79530517	57.8704	79528146	FALSE	0.739602	0.399851	0.597222	0.581704	216
chr11	79530588	79530588	1	-	chr11:79530588:-	ENSMUSG00000078771.10	Evi2a	79530517-79530617	42.1296	79530588	FALSE	0.797872	0.799258	0.421296	0.418296	216
chr11	79962391	79962391	1	-	chr11:79962391:-	ENSMUSG00000035575.11	Utp6	79959150-79962400	52	79962390	FALSE	0.855769	0.460261	1	1	75
chr11	79993076	79993076	1	+	chr11:79993076:+	ENSMUSG00000017548.15	Suz12	79993054-79993083	11.6105		FALSE	0.605263	0.553974	0.180758	0.216711	534
chr11	79993106	79993106	1	+	chr11:79993106:+	ENSMUSG00000017548.15	Suz12	79993083-79995617	24.1573	79993106	FALSE	0.887755	0.365842	0.419825	0.47459	534
chr11	80033235	80033235	1	+	chr11:80033235:+	ENSMUSG00000017548.15	Suz12	80032788-80033849	27.3408		FALSE	0.598354	0.260526	0.443149	0.308699	534
chr11	80080948	80080948	1	-	chr11:80080948:-	ENSMUSG00000017561.16	Crlf3	80080912-80081163	69.3593	80080938	FALSE	0.751564	0.565737	1	1	718
chr11	80089412	80089412	1	+	chr11:80089412:+	ENSMUSG00000017550.14	Atad5	80006689-80094155	56.5217	80089400	FALSE	0.691852	0.59915	1	1	253
chr11	80209069	80209069	1	+	chr11:80209069:+	ENSMUSG00000017686.17	Rhot1	80209011-80242021	51	80209055	FALSE	0.841991	0.581673	1	1	100
chr11	80363462	80363462	1	-	chr11:80363462:-	ENSMUSG00000057181.15	5730455P16Rik	80361090-80373697	65.3061	80368395	FALSE	0.645455	0.836423	1	1	98
chr11	80383322	80383322	1	+	chr11:80383322:+	ENSMUSG00000017421.18	Zfp207	80093254-80385857	43.36	80383303	FALSE	0.765265	0.513509	1	1	625
chr11	80428636	80428636	1	+	chr11:80428636:+	ENSMUSG00000017428.16	Psmd11	80241142-80428740	82.1646	80428625	FALSE	0.750398	0.688945	1	1	656
chr11	80780003	80780003	1	-	chr11:80780003:-	ENSMUSG00000035441.14	Myo1d	80671019-80780050	44.1176	80780003	TRUE	0.625	1.16972	1	1	68
chr11	80810379	80810379	1	+	chr11:80810379:+	ENSMUSG00000035413.8	Tmem98	80810167-80821449	100	80810175	FALSE	0.747222	0.87781	1	1	45
chr11	82781060	82781060	1	-	chr11:82781060:-	ENSMUSG00000085175.7	Gm11423	82779928-82781092	100	82781042	FALSE	0.818182	0.629578	1	1	28
chr11	82871175	82871175	1	-	chr11:82871175:-	ENSMUSG00000020696.18	Rffl	82812810-83067351	96.2963	82871210	FALSE	0.636076	1.08789	1	1	108
chr11	82890571	82890571	1	-	chr11:82890571:-	ENSMUSG00000018841.17	Rad51d	82882982-82890652	90.1639	82890589	FALSE	0.718182	0.533245	1	1	122
chr11	82908378	82908378	1	-	chr11:82908378:-	ENSMUSG00000020692.14	Nle1	82906504-82908419	84.3284	82908411	FALSE	0.59726	0.966254	1	1	134
chr11	83002706	83002706	1	-	chr11:83002706:-	ENSMUSG00000035208.16	Slfn8	83002355-83017715	47.7477	83017180	FALSE	0.680952	0.321675	0.477477	0.312841	111
chr11	83020808	83020808	1	-	chr11:83020808:-	ENSMUSG00000035208.16	Slfn8	83017715-83020854	52.2523	83020810	FALSE	0.738971	0.62139	0.522523	0.687159	111
chr11	83065100	83065100	1	+	chr11:83065100:+	ENSMUSG00000072620.3	Slfn2	83065071-83069314	83.8323	83065112	FALSE	0.852633	0.489078	1	1	668
chr11	83223594	83223594	1	+	chr11:83223594:+	ENSMUSG00000087107.8	AI662270	83223532-83224213	28.6111	83224149	FALSE	0.867077	0.458683	0.366548	0.407574	720
chr11	83224476	83224476	1	+	chr11:83224476:+	ENSMUSG00000087107.8	AI662270	83224213-83224518	49.4444		FALSE	0.786021	0.275447	0.635231	0.592426	720
chr11	83298907	83298907	1	-	chr11:83298907:-	ENSMUSG00000018733.10	Pex12	83296435-83302593	100	83298897	FALSE	0.611111	0.676448	1	1	72
chr11	83302703	83302703	1	+	chr11:83302703:+	ENSMUSG00000035152.14	Ap2b1	83299017-83302738	21.5385	83302703	FALSE	0.710784	0.862952	0.384615	0.462391	325
chr11	83403917	83403917	1	+	chr11:83403917:+	ENSMUSG00000035152.14	Ap2b1	83369688-83404679	34.1538		FALSE	0.608974	0.309468	0.615385	0.537609	325
chr11	83439917	83439917	1	+	chr11:83439917:+	ENSMUSG00000035085.5	1700020L24Rik	83437669-83440131	51.6129	83440131	FALSE	0.569231	0.852965	1	1	93
chr11	83463041	83463041	1	-	chr11:83463041:-	ENSMUSG00000020682.17	Mmp28	83444360-83463079	91.6667	83463071	FALSE	0.927273	0.19062	1	1	12
chr11	83473108	83473108	1	+	chr11:83473108:+	ENSMUSG00000020680.15	Taf15	83377948-83484651	69.6629	83473111	FALSE	0.775745	0.562111	1	1	534
chr11	83530519	83530519	1	-	chr11:83530519:-	ENSMUSG00000035042.2	Ccl5	83530478-83530558	97.3305	83530518	FALSE	0.943292	0.246867	1	1	3334
chr11	83578503	83578503	1	-	chr11:83578503:-	ENSMUSG00000019122.8	Ccl9	83575930-83804662	79.5588	83578636	FALSE	0.920356	0.213983	1	1	680
chr11	83592993	83592993	1	-	chr11:83592993:-	ENSMUSG00000018927.3	Ccl6	83592969-83821606	85.7226	83592975	FALSE	0.888689	0.590587	1	1	1709
chr11	83649360	83649360	1	-	chr11:83649360:-	ENSMUSG00000000982.5	Ccl3	83648343-83649441	91.0377	83649355	FALSE	0.850556	0.463337	1	1	636
chr11	83662584	83662584	1	+	chr11:83662584:+	ENSMUSG00000018930.3	Ccl4	83662455-83664432	100	83662584	FALSE	0.767943	0.73205	1	1	373
chr11	83704078	83704078	1	+	chr11:83704078:+	ENSMUSG00000069792.5	Wfdc17	83703983-83706076	100	83703991	FALSE	0.806638	0.661642	1	1	280
chr11	83746997	83746997	1	+	chr11:83746997:+	ENSMUSG00000051748.2	Wfdc21	83746930-83752502	100	83746940	FALSE	0.882212	0.495575	1	1	660
chr11	83753709	83753709	1	+	chr11:83753709:+	ENSMUSG00000000976.13	Heatr6	83753672-83760899	61.25	83753714	FALSE	0.674825	0.909363	1	1	240
chr11	83942159	83942159	1	+	chr11:83942159:+	ENSMUSG00000020677.7	Ddx52	83942054-83948445	55.914	83942062	FALSE	0.647059	0.549247	1	1	186
chr11	83964432	83964432	1	+	chr11:83964432:+	ENSMUSG00000034940.15	Synrg	83964376-83989680	51.5789	83964428	FALSE	0.737436	0.931529	0.608696	0.705666	190
chr11	84043366	84043366	1	+	chr11:84043366:+	ENSMUSG00000034940.15	Synrg	84026655-84044316	33.1579	84026655	FALSE	0.572973	0.293135	0.391304	0.294334	190
chr11	84129597	84129597	1	-	chr11:84129597:-	ENSMUSG00000018651.14	Tada2a	84110045-84129638	75.8929	84129600	FALSE	0.734568	0.516633	1	1	112
chr11	84179804	84179804	1	+	chr11:84179804:+	ENSMUSG00000020532.18	Acaca	84129667-84193079	25.4658	84179831	FALSE	0.633929	0.80251	0.372727	0.408507	161
chr11	84400633	84400633	1	+	chr11:84400633:+	ENSMUSG00000020532.18	Acaca	84368671-84401439	42.8571		FALSE	0.734783	0.343235	0.627273	0.591493	161
chr11	84513498	84513498	1	-	chr11:84513498:-	ENSMUSG00000018697.14	Aatf	84509777-84513546	85.3061	84513522	FALSE	0.720965	0.600092	1	1	245
chr11	84819467	84819467	1	-	chr11:84819467:-	ENSMUSG00000018405.7	Mrm1	84815040-84819538	76.5625	84819515	FALSE	0.610294	0.896432	1	1	64
chr11	84828996	84828996	1	-	chr11:84828996:-	ENSMUSG00000034449.7	Dhrs11	84825521-84829024	71.223	84828994	FALSE	0.755233	0.855623	1	1	139
chr11	84870141	84870141	1	-	chr11:84870141:-	ENSMUSG00000020530.14	Ggnbp2	84860798-84870646	35.7708	84870202	FALSE	0.624343	0.547232	0.660584	0.557295	506
chr11	84870756	84870756	1	-	chr11:84870756:-	ENSMUSG00000020530.14	Ggnbp2	84870725-84927595	18.3794	84870779	FALSE	0.716518	0.865301	0.339416	0.442705	506
chr11	84880346	84880346	1	+	chr11:84880346:+	ENSMUSG00000020527.14	Myo19	84880143-84895268	100	84880353	FALSE	0.717949	0.972401	1	1	49
chr11	84916353	84916353	1	-	chr11:84916353:-	ENSMUSG00000020526.12	Znhit3	84911642-84916394	100	84916349	FALSE	0.688136	1.09346	1	1	94
chr11	85139953	85139953	1	-	chr11:85139953:-	ENSMUSG00000000804.14	Usp32	85081249-85143077	48.6339	85139968	FALSE	0.785294	0.704369	1	1	183
chr11	85188449	85188449	1	-	chr11:85188449:-	ENSMUSG00000018481.9	Appbp2	85187653-85201670	55.4455		FALSE	0.588542	0.805251	1	1	101
chr11	85311269	85311269	1	+	chr11:85311269:+	ENSMUSG00000020525.17	Ppm1d	85311235-85337065	83.6538	85311244	FALSE	0.514286	0.948491	1	1	104
chr11	85353164	85353164	1	+	chr11:85353164:+	ENSMUSG00000059439.15	Bcas3	85353133-85361024	54.1667	85353167	FALSE	0.67	0.701798	1	1	48
chr11	86201193	86201193	1	-	chr11:86201193:-	ENSMUSG00000034329.16	Brip1	86196005-86201202	21.6216	86201193	TRUE	0.6875	1.96166	1	1	74
chr11	86257562	86257562	1	-	chr11:86257562:-	ENSMUSG00000018068.13	Ints2	86256546-86257583	38.2353	86257565	FALSE	0.798942	1.06791	1	1	68
chr11	86269802	86269802	1	-	chr11:86269802:-	ENSMUSG00000034297.14	Med13	86267462-86278600	32.6797	86278600	FALSE	0.747619	0.598737	1	1	153
chr11	86484684	86484684	1	+	chr11:86484684:+	ENSMUSG00000020521.7	Rnft1	86484624-86486061	82.9268	86484685	FALSE	0.806818	0.802178	1	1	164
chr11	86502410	86502410	1	-	chr11:86502410:-	ENSMUSG00000020516.15	Rps6kb1	86499646-86511666	37.7863	86511645	FALSE	0.614907	0.631662	1	1	262
chr11	86544991	86544991	1	+	chr11:86544991:+	ENSMUSG00000020513.15	Tubd1	86544946-86555073	68.4211	86544991	FALSE	0.602941	0.863136	1	1	38
chr11	86683821	86683821	1	-	chr11:86683821:-	ENSMUSG00000018171.9	Vmp1	86661233-86683845	54.0984	86683821	FALSE	0.617582	0.849858	1	1	183
chr11	86684067	86684067	1	+	chr11:86684067:+	ENSMUSG00000072582.9	Ptrh2	86683926-86691887	100	86683985	FALSE	0.810145	0.555637	1	1	209
chr11	86757494	86757494	1	-	chr11:86757494:-	ENSMUSG00000047126.17	Cltc	86730384-86757502	15.9488	86757501	FALSE	0.692149	0.249278	0.320628	0.109824	859
chr11	86757521	86757521	1	-	chr11:86757521:-	ENSMUSG00000047126.17	Cltc	86757502-86757577	35.9721	86757565	FALSE	0.787304	0.564064	0.692825	0.890176	859
chr11	86807606	86807606	1	-	chr11:86807606:-	ENSMUSG00000018425.18	Dhx40	86801088-87076471	63.1579	86807746	FALSE	0.734848	0.585373	1	1	133
chr11	87086766	87086766	1	-	chr11:87086766:-	ENSMUSG00000020495.13	Smg8	87078103-87086782	100	87086774	FALSE	0.693878	0.780498	1	1	72
chr11	87108708	87108708	1	-	chr11:87108708:-	ENSMUSG00000020493.8	Prr11	87097194-87108797	81.3187	87108708	FALSE	0.727273	0.924242	1	1	91
chr11	87109234	87109234	1	+	chr11:87109234:+	ENSMUSG00000020492.11	Ska2	87109220-87117668	65.2174	87109234	TRUE	0.579412	1.15826	1	1	69
chr11	87127072	87127072	1	+	chr11:87127072:+	ENSMUSG00000018548.15	Trim37	87127035-87127075	22.2222		FALSE	0.576923	1.0465	0.295082	0.481349	243
chr11	87127188	87127188	1	+	chr11:87127188:+	ENSMUSG00000018548.15	Trim37	87127075-87145464	53.0864	87127077	FALSE	0.698613	0.530334	0.825137	0.518651	243
chr11	87359048	87359048	1	-	chr11:87359048:-	ENSMUSG00000046442.4	Ppm1e	87240791-87359063	90	87359023	FALSE	0.714286	0.633021	1	1	20
chr11	87404500	87404500	1	-	chr11:87404500:-	ENSMUSG00000007646.13	Rad51c	87389900-87404962	85.1852	87404506	FALSE	0.781818	0.814799	1	1	54
chr11	87592219	87592219	1	+	chr11:87592219:+	ENSMUSG00000018401.17	Mtmr4	87591968-87601059	48.4127	87592219	TRUE	0.742857	0.616873	1	1	126
chr11	87699898	87699898	1	+	chr11:87699898:+	ENSMUSG00000034177.15	Rnf43	87662722-87728026	67.6056	87699897	FALSE	0.825532	0.654316	1	1	71
chr11	87737552	87737552	1	+	chr11:87737552:+	ENSMUSG00000020485.14	Supt4a	87737524-87737561	42.2914	87737552	FALSE	0.515091	0.791519	0.422914	0.419785	707
chr11	87737582	87737582	1	+	chr11:87737582:+	ENSMUSG00000020485.14	Supt4a	87737561-87743354	57.7086		FALSE	0.882402	0.282939	0.595474	0.580215	707
chr11	87793795	87793795	1	+	chr11:87793795:+	ENSMUSG00000009350.13	Mpo	87503239-87793795	1.20057	87793795	TRUE		0	0.0178985	0.0193204	16742
chr11	87794065	87794065	1	+	chr11:87794065:+	ENSMUSG00000009350.13	Mpo	87793962-87794138	65.8225		FALSE	0.970311	0.124311	0.982102	0.98068	16742
chr11	87796431	87796431	1	-	chr11:87796431:-	ENSMUSG00000085872.1	Gm11505	87796117-87796469	57.6821		FALSE	0.885378	0.483854	1	1	1881
chr11	87853215	87853215	1	+	chr11:87853215:+	ENSMUSG00000034121.12	Mks1	87853206-87858603	70.5882	87853215	FALSE	0.979167	0.0851192	1	1	34
chr11	87875536	87875536	1	-	chr11:87875536:-	ENSMUSG00000052234.2	Epx	87874604-87875544	20.5357	87875536	TRUE	0.830435	1.02693	1	1	224
chr11	87987504	87987504	1	-	chr11:87987504:-	ENSMUSG00000020483.14	Dynll2	87981570-88001346	82.5328	87987356	FALSE	0.801515	0.545113	1	1	458
chr11	88047718	88047718	1	+	chr11:88047718:+	ENSMUSG00000018379.17	Srsf1	88047365-88049043	49.4949	88047718	FALSE	0.746821	0.555309	1	1	495
chr11	88068279	88068279	1	+	chr11:88068279:+	ENSMUSG00000018377.10	Vezf1	88068245-88068342	23.9865	88068279	FALSE	0.772959	0.655276	1	1	296
chr11	88204421	88204421	1	+	chr11:88204421:+	ENSMUSG00000023723.17	Mrps23	88204380-88210104	94.1341	88204411	FALSE	0.769231	0.557278	1	1	358
chr11	88340087	88340087	1	-	chr11:88340087:-	ENSMUSG00000069769.13	Msi2	88339606-88341084	27.5482		FALSE	0.728856	0.241187	0.385496	0.316761	363
chr11	88342309	88342309	1	-	chr11:88342309:-	ENSMUSG00000069769.13	Msi2	88341084-88348992	41.5978		FALSE	0.594388	0.363334	0.576336	0.633556	363
chr11	88718513	88718513	1	-	chr11:88718513:-	ENSMUSG00000069769.13	Msi2	88718265-88718594	3.0303	88718513	TRUE	0.666667	0.484234	0.0419847	0.0496832	363
chr11	88864574	88864574	1	-	chr11:88864574:-	ENSMUSG00000018428.15	Akap1	88839057-88864595	94.4444	88863717	FALSE	0.647754	1.32575	1	1	54
chr11	88955397	88955397	1	-	chr11:88955397:-	ENSMUSG00000000278.10	Scpep1	88941356-88955473	77.7293	88955465	FALSE	0.639847	0.620703	1	1	229
chr11	88999452	88999452	1	+	chr11:88999452:+	ENSMUSG00000000275.16	Trim25	88999368-89015533	67.9181	88999376	FALSE	0.841935	0.403109	1	1	293
chr11	90390876	90390876	1	-	chr11:90390876:-	ENSMUSG00000003949.16	Hlf	90387973-90390928	59.8291	90390895	FALSE	0.643617	0.753182	1	1	117
chr11	90638084	90638084	1	-	chr11:90638084:-	ENSMUSG00000020546.14	Stxbp4	90607451-90638131	51.8519	90638084	FALSE	0.933333	1.51233	1	1	27
chr11	90638179	90638179	1	+	chr11:90638179:+	ENSMUSG00000020544.14	Cox11	90495544-90644376	100	90638173	FALSE	0.50303	1.09406	1	1	103
chr11	93885703	93885703	1	-	chr11:93885703:-	ENSMUSG00000054079.12	Utp18	93878072-94014122	86.8512	93885766	FALSE	0.626432	0.586281	1	1	289
chr11	93886106	93886106	1	+	chr11:93886106:+	ENSMUSG00000059474.13	Mbtd1	93661489-93887022	11.0092	93886106	TRUE	0.735294	1.75648	0.1875	0.270438	218
chr11	93945468	93945468	1	+	chr11:93945468:+	ENSMUSG00000059474.13	Mbtd1	93936385-93946710	46.3303		FALSE	0.677831	0.431862	0.8125	0.729562	218
chr11	93955878	93955878	1	-	chr11:93955878:-	ENSMUSG00000020857.11	Nme2	93955783-93955900	41.5793	93955783	FALSE	0.794526	0.211225	0.472513	0.425764	4293
chr11	93955913	93955913	1	-	chr11:93955913:-	ENSMUSG00000020857.11	Nme2	93955900-93956309	47.4027	93956259	FALSE	0.73551	0.43934	0.532723	0.574236	4293
chr11	93968250	93968250	1	-	chr11:93968250:-	ENSMUSG00000037601.11	Nme1	93958753-93968261	24.4633	93966043	FALSE	0.809463	0.116668	0.276086	0.30487	2003
chr11	93968275	93968275	1	-	chr11:93968275:-	ENSMUSG00000037601.11	Nme1	93968261-94014122	75.5367	93968272	FALSE	0.722892	0.661244	0.755367	0.69513	2003
chr11	93996088	93996088	1	+	chr11:93996088:+	ENSMUSG00000020859.16	Spag9	93996038-93996141	57.0787	93996091	FALSE	0.910476	0.281921	1	1	445
chr11	94321935	94321935	1	-	chr11:94321935:-	ENSMUSG00000020863.15	Luc7l3	94321887-94322003	51.7632	94321958	FALSE	0.658925	0.723206	1	1	794
chr11	94328013	94328013	1	+	chr11:94328013:+	ENSMUSG00000020864.13	Ankrd40	94327994-94334694	58.6207	94328013	TRUE	0.666667	1.18534	1	1	29
chr11	94601810	94601810	1	-	chr11:94601810:-	ENSMUSG00000076435.3	Acsf2	94571436-94601898	71.6418	94601871	FALSE	0.773438	0.703945	1	1	67
chr11	94629774	94629774	1	+	chr11:94629774:+	ENSMUSG00000020869.8	Lrrc59	94629738-94629784	25.1989	94629767	FALSE	0.834337	0.350297	0.333333	0.37642	377
chr11	94629801	94629801	1	+	chr11:94629801:+	ENSMUSG00000020869.8	Lrrc59	94629784-94634912	50.3979	94629814	FALSE	0.633821	0.493142	0.715789	0.62358	377
chr11	94653780	94653780	1	+	chr11:94653780:+	ENSMUSG00000024414.13	Mrpl27	94653758-94656980	89.6552	94653776	FALSE	0.848352	0.775319	1	1	145
chr11	94991035	94991035	1	+	chr11:94991035:+	ENSMUSG00000038976.12	Ppp1r9b	94990941-94992880	24.3902	94991035	TRUE	0.557644	1.26111	0.290909	0.289525	328
chr11	95006117	95006117	1	+	chr11:95006117:+	ENSMUSG00000038976.12	Ppp1r9b	95001315-95006650	59.1463		FALSE	0.732609	0.292665	0.709091	0.710475	328
chr11	95009882	95009882	1	+	chr11:95009882:+	ENSMUSG00000047181.12	Samd14	95009872-95010347	26.6667	95009882	TRUE	0.736538	1.16752	1	1	150
chr11	95041358	95041358	1	-	chr11:95041358:-	ENSMUSG00000038967.13	Pdk2	95040558-95041380	47.0588	95041354	FALSE	0.733333		1		17
chr11	95310206	95310206	1	-	chr11:95310206:-	ENSMUSG00000038909.16	Kat7	95309513-95310254	57.3477	95310208	FALSE	0.764867	0.778949	1	1	279
chr11	95337014	95337014	1	+	chr11:95337014:+	ENSMUSG00000038893.12	Fam117a	95337002-95339931	47.7032	95337018	FALSE	0.924	0.342807	1	1	283
chr11	95384906	95384906	1	+	chr11:95384906:+	ENSMUSG00000020873.15	Slc35b1	95384628-95386511	91.8567	95384906	FALSE	0.648785	0.763452	1	1	307
chr11	95414114	95414114	1	+	chr11:95414114:+	ENSMUSG00000057522.15	Spop	95414041-95414171	69.5332	95414098	FALSE	0.739394	0.657785	1	1	407
chr11	95667010	95667010	1	+	chr11:95667010:+	ENSMUSG00000038845.11	Phb	95666949-95671387	87.6404	95667010	FALSE	0.903084	0.313547	1	1	712
chr11	95842170	95842170	1	-	chr11:95842170:-	ENSMUSG00000018381.15	Abi3	95832872-95842483	100	95842409	FALSE	0.734848	0.985972	1	1	100
chr11	95842292	95842292	1	+	chr11:95842292:+	ENSMUSG00000038811.13	Gngt2	95837208-95842670	45.8647	95842295	FALSE	0.627778	0.866338	1	1	133
chr11	96034926	96034926	1	+	chr11:96034926:+	ENSMUSG00000006058.10	Snf8	95636733-96047204	100	96034951	FALSE	0.799114	0.633643	1	1	446
chr11	96049716	96049716	1	-	chr11:96049716:-	ENSMUSG00000014349.7	Ube2z	96047564-96058427	46.6667		FALSE	0.620192	0.277516	0.466667	0.36364	195
chr11	96065357	96065357	1	-	chr11:96065357:-	ENSMUSG00000014349.7	Ube2z	96058427-96065417	53.3333	96065388	FALSE	0.610845	0.80638	0.533333	0.63636	195
chr11	96075648	96075648	1	-	chr11:96075648:-	ENSMUSG00000006057.15	Atp5g1	96075630-96075658	37.5949		FALSE	0.74065	0.294225	0.454408	0.332074	1580
chr11	96075672	96075672	1	-	chr11:96075672:-	ENSMUSG00000006057.15	Atp5g1	96075658-96625464	46.3924	96075670	FALSE	0.778298	0.522667	0.552374	0.667926	1580
chr11	96464597	96464597	1	+	chr11:96464597:+	ENSMUSG00000057058.16	Skap1	96464560-96492876	89.3773	96464600	FALSE	0.65381	0.972728	1	1	273
chr11	96777514	96777514	1	-	chr11:96777514:-	ENSMUSG00000020876.14	Snx11	96772882-96777567	64.1026	96777520	FALSE	0.47619	1.12968	1	1	39
chr11	96789135	96789135	1	+	chr11:96789135:+	ENSMUSG00000018666.13	Cbx1	96789097-96789198	77.4049	96789137	FALSE	0.78954	0.599976	1	1	894
chr11	96829955	96829955	1	-	chr11:96829955:-	ENSMUSG00000038615.17	Nfe2l1	96824008-96829977	80.8081	96829955	FALSE	0.693548	0.929852	1	1	198
chr11	96916455	96916455	1	-	chr11:96916455:-	ENSMUSG00000018669.14	Cdk5rap3	96913054-96916533	75.6944	96916429	FALSE	0.572016	0.616009	1	1	144
chr11	96944214	96944214	1	+	chr11:96944214:+	ENSMUSG00000078700.10	D030028A08Rik	96916267-96959340	79.646	96944312	FALSE	0.567708	1.58567	1	1	113
chr11	96944012	96944012	1	-	chr11:96944012:-	ENSMUSG00000018659.12	Pnpo	96940069-96944021	77.2152	96943986	FALSE	0.741803	1.36034	1	1	79
chr11	97029946	97029946	1	+	chr11:97029946:+	ENSMUSG00000020877.11	Scrn2	97029908-97033675	100	97029938	FALSE	0.704274	1.00361	1	1	93
chr11	97041578	97041578	1	+	chr11:97041578:+	ENSMUSG00000001445.10	Mrpl10	97041546-97047030	65.3509	97041560	FALSE	0.73224	0.817749	1	1	228
chr11	97160697	97160697	1	-	chr11:97160697:-	ENSMUSG00000001440.5	Kpnb1	97159958-97161908	16.5121		FALSE	0.583333	0.213352	0.319149	0.046582	539
chr11	97187906	97187906	1	-	chr11:97187906:-	ENSMUSG00000001440.5	Kpnb1	97187447-97187961	35.6215	97187881	FALSE	0.680193	0.794369	0.680851	0.953418	539
chr11	97280506	97280506	1	-	chr11:97280506:-	ENSMUSG00000001441.13	Npepps	97280463-97280646	30.4762	97280486	FALSE	0.642857	0.609095	1	1	315
chr11	97315853	97315853	1	+	chr11:97315853:+	ENSMUSG00000018882.12	Mrpl45	97315708-97325709	80.0995	97315716	FALSE	0.715625	0.874131	1	1	201
chr11	97684210	97684210	1	+	chr11:97684210:+	ENSMUSG00000038437.11	Mllt6	97676862-97685285	91.7526		FALSE	0.698113	0.74435	1	1	97
chr11	97685956	97685956	1	+	chr11:97685956:+	ENSMUSG00000078695.8	Cisd3	97685819-97688380	100	97685953	FALSE	0.796721	0.868631	1	1	78
chr11	97703434	97703434	1	+	chr11:97703434:+	ENSMUSG00000069744.7	Psmb3	97703385-97703463	83.6927	97703434	FALSE	0.769155	0.499216	1	1	2226
chr11	97716019	97716019	1	-	chr11:97716019:-	ENSMUSG00000018547.8	Pip4k2b	97715392-97725025	65.2893		FALSE	0.619048	0.33151	0.652893	0.596476	121
chr11	97744729	97744729	1	-	chr11:97744729:-	ENSMUSG00000018547.8	Pip4k2b	97725025-97744759	34.7107	97744704	FALSE	0.802632	0.618091	0.347107	0.403524	121
chr11	97766557	97766557	1	-	chr11:97766557:-	ENSMUSG00000018541.10	Cwc25	97752763-97766603	87.6106	97766556	FALSE	0.582857	0.792688	1	1	113
chr11	97782384	97782384	1	-	chr11:97782384:-	ENSMUSG00000071415.6	Rpl23	97781885-97977195	98.5959	97782382	FALSE	0.942743	0.278833	1	1	23716
chr11	97837460	97837460	1	+	chr11:97837460:+	ENSMUSG00000038366.15	Lasp1	97833424-97838615	54.5706	97833424	FALSE	0.670218	0.945894	1	1	361
chr11	97986430	97986430	1	-	chr11:97986430:-	ENSMUSG00000017417.14	Plxdc1	97956168-98153289	67.3469	97986430	FALSE	0.895238	0.83721	1	1	49
chr11	97995936	97995936	1	-	chr11:97995936:-	ENSMUSG00000038352.15	Arl5c	97989954-97996189	100	97995929	FALSE	0.535088	0.984942	1	1	32
chr11	98026959	98026959	1	+	chr11:98026959:+	ENSMUSG00000017404.12	Rpl19	97965984-98026974	91.974	98026957	FALSE	0.763785	0.477278	1	1	20745
chr11	98086006	98086006	1	-	chr11:98086006:-	ENSMUSG00000020883.18	Fbxl20	98082841-98089041	38.7435		FALSE	0.592857	0.276951	0.4875	0.484971	191
chr11	98149588	98149588	1	-	chr11:98149588:-	ENSMUSG00000020883.18	Fbxl20	98111029-98150477	42.9319	98149606	FALSE	0.576923	1.14583	0.5125	0.515029	191
chr11	98156804	98156804	1	-	chr11:98156804:-	ENSMUSG00000018160.15	Med1	98153125-98161042	44.1176	98161022	FALSE	0.586851	0.467211	0.618557	0.544156	272
chr11	98193279	98193279	1	-	chr11:98193279:-	ENSMUSG00000018160.15	Med1	98179140-98193301	27.2059	98193276	FALSE	0.577381	1.02106	0.381443	0.455844	272
chr11	98203963	98203963	1	+	chr11:98203963:+	ENSMUSG00000003119.14	Cdk12	98202732-98221014	50.566	98203335	FALSE	0.588675	0.677723	1	1	265
chr11	98358430	98358430	1	+	chr11:98358430:+	ENSMUSG00000018167.10	Stard3	98358360-98375520	75.3846	98358430	FALSE	0.816901	1.01011	1	1	130
chr11	98400438	98400438	1	-	chr11:98400438:-	ENSMUSG00000038208.13	Pgap3	98391757-98400498	59.5745	98400490	FALSE	1	0	1	1	47
chr11	98438977	98438977	1	-	chr11:98438977:-	ENSMUSG00000002580.7	Mien1	98437906-98439014	100	98438991	FALSE	0.774494	0.647654	1	1	378
chr11	98546031	98546031	1	-	chr11:98546031:-	ENSMUSG00000018168.8	Ikzf3	98489020-98546122	59.2593	98546031	FALSE	0.655556	1.04017	1	1	108
chr11	98587224	98587224	1	-	chr11:98587224:-	ENSMUSG00000038150.7	Ormdl3	98581579-98587376	100	98587368	FALSE	0.642643	0.985814	1	1	135
chr11	98682574	98682574	1	+	chr11:98682574:+	ENSMUSG00000017221.14	Psmd3	98682546-98687678	81.6667	98682565	FALSE	0.663998	0.918291	1	1	360
chr11	98729418	98729418	1	-	chr11:98729418:-	ENSMUSG00000017210.14	Med24	98728697-98729443	21.9048	98729418	TRUE	0.697479	0.872416	1	1	105
chr11	98795516	98795516	1	+	chr11:98795516:+	ENSMUSG00000052915.14	Msl1	98795473-98795791	17.6812	98795516	TRUE	0.641414	0.628326	0.246964	0.257823	345
chr11	98805874	98805874	1	+	chr11:98805874:+	ENSMUSG00000052915.14	Msl1	98803931-98806274	33.6232	98804271	FALSE	0.621212	0.316077	0.497976	0.54202	345
chr11	98806461	98806461	1	+	chr11:98806461:+	ENSMUSG00000052915.14	Msl1	98806274-98807584	18.2609		FALSE	0.737662	0.174135	0.267206	0.200157	345
chr11	98809838	98809838	1	+	chr11:98809838:+	ENSMUSG00000078676.9	Casc3	98809828-98822872	33.5106	98810150	FALSE	0.73125	1.2951	1	1	188
chr11	98902883	98902883	1	+	chr11:98902883:+	ENSMUSG00000038013.14	Wipf2	98891496-98904203	73.0769		FALSE	0.633333	0.632268	1	1	130
chr11	98907859	98907859	1	+	chr11:98907859:+	ENSMUSG00000017499.15	Cdc6	98907793-98912159	70.8791	98908151	FALSE	0.762307	0.716073	1	1	182
chr11	98937698	98937698	1	+	chr11:98937698:+	ENSMUSG00000037992.16	Rara	98927810-98939712	39.2405	98937698	TRUE	0.859649	1.25685	1	1	79
chr11	99024190	99024190	1	-	chr11:99024190:-	ENSMUSG00000020914.17	Top2a	99024165-99279675	30.7383	99024189	FALSE	0.831956	0.43984	1	1	1490
chr11	99041247	99041247	1	+	chr11:99041247:+	ENSMUSG00000017493.12	Igfbp4	99041212-99041471	65.8327	99041244	FALSE	0.892047	0.323979	1	1	1279
chr11	99230451	99230451	1	-	chr11:99230451:-	ENSMUSG00000037935.16	Smarce1	99220831-99231025	66.5138	99230446	FALSE	0.794437	0.460112	1	1	436
chr11	100319986	100319986	1	+	chr11:100319986:+	ENSMUSG00000035530.13	Eif1	100319877-100320021	92.9731	100319885	FALSE	0.955909	0.202439	1	1	4682
chr11	100441068	100441068	1	-	chr11:100441068:-	ENSMUSG00000017176.17	Nt5c3b	100440916-100441815	79.717	100441073	FALSE	0.821875	0.70161	1	1	212
chr11	100472779	100472779	1	-	chr11:100472779:-	ENSMUSG00000048732.5	Klhl11	100463395-100472809	100	100472741	FALSE	0.614286	0.876453	1	1	82
chr11	100527882	100527882	1	-	chr11:100527882:-	ENSMUSG00000020917.17	Acly	100516906-100528008	58.4375	100527869	FALSE	0.827429	0.754843	1	1	320
chr11	100574973	100574973	1	+	chr11:100574973:+	ENSMUSG00000006782.16	Cnp	100574896-100576497	82.2835	100575112	FALSE	0.914796	0.391239	1	1	254
chr11	100619619	100619619	1	-	chr11:100619619:-	ENSMUSG00000014195.16	Dnajc7	100599290-100620192	48.3871	100619620	FALSE	0.866758	0.482697	1	1	620
chr11	100622948	100622948	1	+	chr11:100622948:+	ENSMUSG00000017837.12	Nkiras2	100619181-100624192	81.25	100622948	FALSE	0.744898	0.775215	1	1	80
chr11	100712444	100712444	1	-	chr11:100712444:-	ENSMUSG00000020918.14	Kat2a	100710903-100712483	58.2278	100712449	FALSE	0.676245	0.745259	1	1	237
chr11	100738182	100738182	1	-	chr11:100738182:-	ENSMUSG00000019173.11	Rab5c	100716851-100738223	67.1388	100738176	FALSE	0.691383	1.09141	1	1	353
chr11	100781999	100781999	1	-	chr11:100781999:-	ENSMUSG00000020919.11	Stat5b	100780960-100788499	42.7609		FALSE	0.632308	0.261477	0.479245	0.397128	297
chr11	100850581	100850581	1	-	chr11:100850581:-	ENSMUSG00000020919.11	Stat5b	100804992-100850757	46.4646	100850538	FALSE	0.714646	0.543492	0.520755	0.602872	297
chr11	100887839	100887839	1	-	chr11:100887839:-	ENSMUSG00000004040.16	Stat3	100887137-100888648	32.1759		FALSE	0.633333	0.307351	0.423977	0.254989	432
chr11	100939419	100939419	1	-	chr11:100939419:-	ENSMUSG00000004040.16	Stat3	100908224-100939547	45.6019	100939404	FALSE	0.737223	0.787737	0.576023	0.745011	432
chr11	100970617	100970617	1	-	chr11:100970617:-	ENSMUSG00000004044.9	Cavin1	100957100-100970895	100	100970551	FALSE	0.785714	0.781107	1	1	46
chr11	101009517	101009517	1	+	chr11:101009517:+	ENSMUSG00000019302.16	Atp6v0a1	101009444-101021054	62.724	101009487	FALSE	0.852685	0.385642	1	1	279
chr11	101082615	101082615	1	+	chr11:101082615:+	ENSMUSG00000001755.12	Coasy	100836160-101082618	38.5246	101082618	FALSE	0.973684	0.0430124	0.385246	0.651902	122
chr11	101082625	101082625	1	+	chr11:101082625:+	ENSMUSG00000001755.12	Coasy	101082618-101086412	61.4754	101082625	FALSE	0.736307	0.83933	0.614754	0.348098	122
chr11	101087303	101087303	1	+	chr11:101087303:+	ENSMUSG00000017801.15	Mlx	101087259-101088598	80.9339	101087304	FALSE	0.677858	0.80355	1	1	257
chr11	101095400	101095400	1	-	chr11:101095400:-	ENSMUSG00000019303.14	Psmc3ip	101094160-101095445	81.8182	101095400	FALSE	0.772036	0.839887	1	1	99
chr11	101119820	101119820	1	-	chr11:101119820:-	ENSMUSG00000017802.14	Retreg3	101103009-101119907	67.8832	101119843	FALSE	0.489362	0.794639	1	1	137
chr11	101120119	101120119	1	+	chr11:101120119:+	ENSMUSG00000035198.9	Tubg1	101119930-101122673	79.7814	101119938	FALSE	0.687395	0.690035	1	1	183
chr11	101175443	101175443	1	-	chr11:101175443:-	ENSMUSG00000044052.3	Ccr10	101175443-101175443	100	101175443	FALSE	1		1	1	10
chr11	101253734	101253734	1	+	chr11:101253734:+	ENSMUSG00000001240.13	Ramp2	101246567-101256035	95.1705	101247093	FALSE	0.723872	0.72789	1	1	352
chr11	101253730	101253730	1	+	chr11:101253730:+	ENSMUSG00000078656.11	Vps25	101253696-101259236	100	101253730	FALSE	0.722585	0.855351	1	1	352
chr11	101278949	101278949	1	-	chr11:101278949:-	ENSMUSG00000017188.3	Coa3	101278265-101279122	100	101278943	FALSE	0.763616	0.657273	1	1	536
chr11	101302257	101302257	1	-	chr11:101302257:-	ENSMUSG00000035086.13	Becn1	101296316-101302298	82.7354	101302260	FALSE	0.607143	0.758663	1	1	446
chr11	101316229	101316229	1	+	chr11:101316229:+	ENSMUSG00000078652.9	Psme3	101316205-101317021	48.6842	101316213	FALSE	0.802899	0.581032	1	1	380
chr11	101417404	101417404	1	-	chr11:101417404:-	ENSMUSG00000075528.13	Aarsd1	101410774-101417623	100	101417406	FALSE	0.840739	0.582865	1	1	461
chr11	101442420	101442420	1	+	chr11:101442420:+	ENSMUSG00000063316.13	Rpl27	101442392-101442440	93.6313	101442438	FALSE	0.819598	0.503234	1	1	14006
chr11	101448436	101448436	1	+	chr11:101448436:+	ENSMUSG00000010358.13	Ifi35	101448399-101448474	58.5366	101448444	FALSE	0.77804	0.615901	0.654545	0.870925	246
chr11	101448476	101448476	1	+	chr11:101448476:+	ENSMUSG00000010358.13	Ifi35	101448474-101457620	30.8943	101448570	FALSE	0.726974	0.440872	0.390909	0.129075	246
chr11	101459648	101459648	1	-	chr11:101459648:-	ENSMUSG00000034993.7	Vat1	101458977-101460386	31.0219		FALSE	0.736111	0.298346	0.588235	0.485632	274
chr11	101466230	101466230	1	-	chr11:101466230:-	ENSMUSG00000034993.7	Vat1	101466189-101521252	22.9927	101466230	TRUE	0.591919	1.65227	0.411765	0.514368	274
chr11	101551859	101551859	1	-	chr11:101551859:-	ENSMUSG00000017146.12	Brca1	101534027-101551963	52.5974	101551879	FALSE	0.713043	0.699069	1	1	154
chr11	101552859	101552859	1	+	chr11:101552859:+	ENSMUSG00000017119.19	Nbr1	101552141-101556172	30.8219	101552858	FALSE	0.633333	1.95674	1	1	146
chr11	101582272	101582272	1	+	chr11:101582272:+	ENSMUSG00000034947.13	Tmem106a	101582236-101582625	50.9804	101582257	FALSE	0.8	1.18878	1	1	51
chr11	101627952	101627952	1	+	chr11:101627952:+	ENSMUSG00000010362.9	Rdm1	101627188-101635757	100	101627942	FALSE	0.879365	0.3666	1	1	97
chr11	101733024	101733024	1	+	chr11:101733024:+	ENSMUSG00000034931.15	Dhx8	101732893-101735378	61.1765	101733029	FALSE	0.784762	0.902843	1	1	170
chr11	102156401	102156401	1	-	chr11:102156401:-	ENSMUSG00000020921.6	Tmem101	102152746-102156418	100	102156404	FALSE	0.729508	0.932361	1	1	89
chr11	102185230	102185230	1	-	chr11:102185230:-	ENSMUSG00000020922.11	Lsm12	102165380-102185256	44.8541	102185229	FALSE	0.802319	0.211478	0.53367	0.522036	651
chr11	102185270	102185270	1	-	chr11:102185270:-	ENSMUSG00000020922.11	Lsm12	102185256-102185310	46.3902	102185261	FALSE	0.5675	0.690724	0.508418	0.477964	651
chr11	102189847	102189847	1	+	chr11:102189847:+	ENSMUSG00000034793.15	G6pc3	102189755-102192019	71.3147	102189826	FALSE	0.703612	0.549434	1	1	251
chr11	102230133	102230133	1	-	chr11:102230133:-	ENSMUSG00000008855.17	Hdac5	102219281-102230173	26.9841	102230133	FALSE	0.794643	0.415112	1	1	126
chr11	102288560	102288560	1	+	chr11:102288560:+	ENSMUSG00000034757.15	Tmub2	102285664-102288951	62.9032		FALSE	0.614379	0.850863	1	1	124
chr11	102290414	102290414	1	-	chr11:102290414:-	ENSMUSG00000059995.12	Atxn7l3	102289589-102293152	80.8333		FALSE	0.726601	0.577639	0.889908	0.80352	120
chr11	102296631	102296631	1	-	chr11:102296631:-	ENSMUSG00000059995.12	Atxn7l3	102295312-102296771	10	102296631	TRUE	1	1.38629	0.110092	0.19648	120
chr11	102318987	102318987	1	-	chr11:102318987:-	ENSMUSG00000020923.17	Ubtf	102317929-102319096	17.1717	102319096	FALSE	0.757037	0.713278	1	1	594
chr11	102349349	102349349	1	-	chr11:102349349:-	ENSMUSG00000006574.15	Slc4a1	102349032-102356271	71.028		FALSE	0.731884	0.662178	1	1	107
chr11	102407480	102407480	1	-	chr11:102407480:-	ENSMUSG00000018677.9	Slc25a39	102406884-102407499	41.4966	102407487	FALSE	0.804078	0.205447	0.475285	0.478241	588
chr11	102407507	102407507	1	-	chr11:102407507:-	ENSMUSG00000018677.9	Slc25a39	102407499-102407954	47.9592	102407508	FALSE	0.545168	0.703117	0.536122	0.521759	588
chr11	102430507	102430507	1	+	chr11:102430507:+	ENSMUSG00000034708.12	Grn	102430289-102433225	77.7049	102430518	FALSE	0.889088	0.384932	1	1	915
chr11	102469745	102469745	1	-	chr11:102469745:-	ENSMUSG00000034664.13	Itga2b	102467103-102469830	20.5029	102467199	FALSE	0.805195	0.455025	0.619318	0.505094	517
chr11	102470122	102470122	1	-	chr11:102470122:-	ENSMUSG00000034664.13	Itga2b	102470120-102470176	12.9594	102470122	TRUE	0.714286	0.123116	0.380682	0.494906	517
chr11	102556144	102556144	1	-	chr11:102556144:-	ENSMUSG00000034621.14	Gpatch8	102510261-102700719	52.3659	102556176	FALSE	0.682192	0.651858	1	1	317
chr11	102697719	102697719	1	-	chr11:102697719:-	ENSMUSG00000020925.16	Ccdc43	102688861-102697790	87.4074	102697734	FALSE	0.784375	0.708965	1	1	135
chr11	102880946	102880946	1	-	chr11:102880946:-	ENSMUSG00000020929.14	Eftud2	102867881-102880993	58.8832	102880964	FALSE	0.734155	0.933463	1	1	197
chr11	102925100	102925100	1	-	chr11:102925100:-	ENSMUSG00000051378.10	Kif18b	102914426-102925132	69.4915	102925088	FALSE	0.702222	0.956399	1	1	59
chr11	103017094	103017094	1	-	chr11:103017094:-	ENSMUSG00000020935.8	Dcakd	102999820-103028072	39.2857	103017168	FALSE	0.77591	0.766483	1	1	196
chr11	103101624	103101624	1	-	chr11:103101624:-	ENSMUSG00000020937.14	Plcd3	103079669-103101666	68.9189	103101618	FALSE	0.6625	1.25117	1	1	74
chr11	103171110	103171110	1	+	chr11:103171110:+	ENSMUSG00000055805.15	Fmnl1	103171038-103181709	44.4231	103171107	FALSE	0.75082	0.664459	1	1	520
chr11	103344666	103344666	1	-	chr11:103344666:-	ENSMUSG00000034255.17	Arhgap27	103337829-103363694	54.2553	103344702	FALSE	0.492424	1.10964	1	1	94
chr11	103344744	103344744	1	+	chr11:103344744:+	ENSMUSG00000085887.2	Arhgap27os3	103344669-103347809	100	103344753	FALSE	0.704545	0.638578	1	1	29
chr11	103697696	103697696	1	-	chr11:103697696:-	ENSMUSG00000020946.13	Gosr2	103686714-103697946	64.2336	103697698	FALSE	0.729167	0.776684	1	1	137
chr11	103954024	103954024	1	-	chr11:103954024:-	ENSMUSG00000034187.18	Nsf	103926151-103954064	64.7059	103954024	FALSE	0.75	0.659574	1	1	68
chr11	103966765	103966765	1	+	chr11:103966765:+	ENSMUSG00000062421.13	Arf2	103966724-103983593	100	103966739	FALSE	0.669643	0.64544	1	1	55
chr11	104441866	104441866	1	-	chr11:104441866:-	ENSMUSG00000018412.16	Kansl1	104356876-104468861	68.1159	104442291	FALSE	0.724813	0.503197	1	1	207
chr11	104550512	104550512	1	-	chr11:104550512:-	ENSMUSG00000020687.13	Cdc27	104536670-104550628	33.3333	104550483	FALSE	0.727273	0.859153	1	1	264
chr11	104608045	104608045	1	+	chr11:104608045:+	ENSMUSG00000020689.4	Itgb3	104607992-104643576	67.9389	104608000	FALSE	0.748139	0.708855	0.679389	0.894548	131
chr11	104669921	104669921	1	+	chr11:104669921:+	ENSMUSG00000020689.4	Itgb3	104643576-104670187	32.0611		FALSE	0.784946	0.217348	0.320611	0.105452	131
chr11	105181586	105181586	1	+	chr11:105181586:+	ENSMUSG00000020694.17	Tlk2	105178802-105181941	33.6735	105181527	FALSE	0.938095	0.161363	1	1	98
chr11	106036905	106036905	1	+	chr11:106036905:+	ENSMUSG00000049354.8	Dcaf7	106036863-106036916	33.8205	106036900	FALSE	0.733025	0.549941	0.570423	0.618604	479
chr11	106036936	106036936	1	+	chr11:106036936:+	ENSMUSG00000049354.8	Dcaf7	106036916-106047637	25.4697		FALSE	0.776709	0.284686	0.471831	0.381396	479
chr11	106160112	106160112	1	-	chr11:106160112:-	ENSMUSG00000040699.13	Limd2	106159464-106160117	19.4019	106159927	FALSE	0.757534	0.188661	0.239362	0.191927	1371
chr11	106160142	106160142	1	-	chr11:106160142:-	ENSMUSG00000040699.13	Limd2	106160117-106385558	62.8738	106160142	FALSE	0.811813	0.550803	0.764184	0.808073	1371
chr11	106193572	106193572	1	-	chr11:106193572:-	ENSMUSG00000069631.14	Strada	106185722-106202176	50.8475	106193572	TRUE	0.723776	1.04384	1	1	118
chr11	106216333	106216333	1	-	chr11:106216333:-	ENSMUSG00000078622.8	Ccdc47	106208071-106216819	73.4694	106216344	FALSE	0.807095	0.571561	1	1	294
chr11	106216948	106216948	1	+	chr11:106216948:+	ENSMUSG00000020705.6	Ddx42	106069201-106224784	80.2299	106216926	FALSE	0.786337	0.686563	1	1	435
chr11	106255826	106255826	1	-	chr11:106255826:-	ENSMUSG00000020706.13	Ftsj3	106255801-106256087	28.4091	106256079	FALSE	0.825	0.576167	1	1	264
chr11	106256154	106256154	1	+	chr11:106256154:+	ENSMUSG00000020708.12	Psmc5	106256113-106261218	81.5851	106256154	FALSE	0.726017	0.815828	1	1	429
chr11	106272764	106272764	1	-	chr11:106272764:-	ENSMUSG00000078619.10	Smarcd2	106267483-106272796	29.1925	106267799	FALSE	0.783482	0.46738	1	1	322
chr11	106314540	106314540	1	-	chr11:106314540:-	ENSMUSG00000040592.11	Cd79b	106312893-106314770	88.6957	106314529	FALSE	0.668492	0.929994	1	1	345
chr11	106388086	106388086	1	-	chr11:106388086:-	ENSMUSG00000001029.15	Icam2	106380801-106388105	87.7005	106388075	FALSE	0.701079	0.975582	1	1	187
chr11	106487810	106487810	1	-	chr11:106487810:-	ENSMUSG00000020715.9	Ern1	106434987-106487861	53.2567	106487808	FALSE	0.879596	0.462306	1	1	261
chr11	106502972	106502972	1	-	chr11:106502972:-	ENSMUSG00000040548.16	Tex2	106502379-106519979	51.4286		FALSE	0.756944	0.284104	0.698718	0.686449	210
chr11	106613423	106613423	1	-	chr11:106613423:-	ENSMUSG00000040548.16	Tex2	106579177-106615656	22.381	106613423	TRUE	0.490909	1.62087	0.301282	0.313551	210
chr11	106715281	106715281	1	-	chr11:106715281:-	ENSMUSG00000020717.19	Pecam1	106715216-106750331	28.9673	106715394	FALSE	0.821154	0.375918	0.596939	0.527595	397
chr11	106750484	106750484	1	-	chr11:106750484:-	ENSMUSG00000020717.19	Pecam1	106750331-106750681	20.403	106750628	FALSE	0.748227	0.495288	0.413265	0.472405	397
chr11	106751265	106751265	1	+	chr11:106751265:+	ENSMUSG00000040528.15	Milr1	106750609-106761183	80.9524	106751265	FALSE	0.682203	0.685063	1	1	147
chr11	106779515	106779515	1	-	chr11:106779515:-	ENSMUSG00000020718.12	Polg2	106768469-106779545	100	106779515	FALSE	0.673469	0.893285	1	1	29
chr11	106788497	106788497	1	-	chr11:106788497:-	ENSMUSG00000020719.14	Ddx5	106788467-106789128	58.5499	106788494	FALSE	0.984876	0.041641	1	1	2924
chr11	106999464	106999464	1	-	chr11:106999464:-	ENSMUSG00000018362.14	Kpna2	106998238-106999549	69.5122	106999450	FALSE	0.912309	0.166522	1	1	328
chr11	107131581	107131581	1	-	chr11:107131581:-	ENSMUSG00000040481.17	Bptf	107095849-107132155	29.7872	107131922	FALSE	0.575957	0.794305	1	1	517
chr11	107189279	107189279	1	-	chr11:107189279:-	ENSMUSG00000018433.14	Nol11	107178578-107189388	69.7674	107189352	FALSE	0.759019	0.861011	1	1	258
chr11	107470729	107470729	1	-	chr11:107470729:-	ENSMUSG00000040430.18	Pitpnc1	107337526-107470780	52.5735	107470699	FALSE	0.65252	0.792096	1	1	272
chr11	107479493	107479493	1	+	chr11:107479493:+	ENSMUSG00000020720.13	Psmd12	107479474-107479510	57.4766	107479484	FALSE	0.618217	0.950796	0.602941	0.581119	428
chr11	107479516	107479516	1	+	chr11:107479516:+	ENSMUSG00000020720.13	Psmd12	107479510-107486414	37.8505	107479528	FALSE	0.776727	0.315707	0.39951	0.418881	428
chr11	107547941	107547941	1	+	chr11:107547941:+	ENSMUSG00000020721.16	Helz	107547914-107574938	32.8283	107547930	FALSE	0.653333	1.17035	1	1	198
chr11	108343891	108343891	1	-	chr11:108343891:-	ENSMUSG00000050965.14	Prkca	108012723-108343995	88.3817	108343928	FALSE	0.813692	0.577669	1	1	241
chr11	109398577	109398577	1	+	chr11:109398577:+	ENSMUSG00000020611.14	Gna13	109392346-109400035	40.0901		FALSE	0.661638	0.701793	1	1	222
chr11	109426178	109426178	1	+	chr11:109426178:+	ENSMUSG00000020610.17	Amz2	109425939-109426970	43.0894	109425982	FALSE	0.72619	0.795395	1	1	123
chr11	109473098	109473098	1	-	chr11:109473098:-	ENSMUSG00000041920.14	Slc16a6	109466359-109473776	62.2047	109473199	FALSE	0.683673	0.805207	1	1	127
chr11	109611392	109611392	1	-	chr11:109611392:-	ENSMUSG00000041895.15	Wipi1	109603820-109611974	61.9048	109611432	FALSE	0.771341	0.87061	1	1	105
chr11	109650945	109650945	1	+	chr11:109650945:+	ENSMUSG00000020612.16	Prkar1a	109649345-109650966	53.3563	109650921	FALSE	0.801141	0.526801	0.698985	0.768858	1162
chr11	109650968	109650968	1	+	chr11:109650968:+	ENSMUSG00000020612.16	Prkar1a	109650966-109661288	22.9776		FALSE	0.74255	0.284886	0.312289	0.231142	1162
chr11	110399132	110399132	1	+	chr11:110399132:+	ENSMUSG00000020623.11	Map2k6	110399113-110490762	71.4286	110399122	FALSE	0.556818	1.28787	1	1	49
chr11	113173055	113173055	1	-	chr11:113173055:-	ENSMUSG00000087259.7	2610035D17Rik	113044537-113201844	100	113173077	FALSE	0.75	0.769511	1	1	48
chr11	113650079	113650079	1	-	chr11:113650079:-	ENSMUSG00000041654.15	Slc39a11	113650071-113702426	12.4324	113650079	TRUE	0.833333	1.03912	1	1	185
chr11	113684034	113684034	1	-	chr11:113684034:-	ENSMUSG00000041629.7	Fam104a	113677403-113684073	40.9336		FALSE	0.703704	0.280952	0.467308	0.378044	557
chr11	113684099	113684099	1	-	chr11:113684099:-	ENSMUSG00000041629.7	Fam104a	113684073-113823909	52.4237	113684155	FALSE	0.628846	0.514922	0.561538	0.621956	557
chr11	113751821	113751821	1	-	chr11:113751821:-	ENSMUSG00000041598.7	Cdc42ep4	113727485-113751889	100	113751881	FALSE	0.808163	1.30914	1	1	35
chr11	114668579	114668579	1	+	chr11:114668579:+	ENSMUSG00000057322.12	Rpl38	114668516-114668585	51.4686	114668548	FALSE	0.796822	0.687692	0.556122	0.602835	7422
chr11	114668590	114668590	1	+	chr11:114668590:+	ENSMUSG00000057322.12	Rpl38	114668585-114668601	41.0806		FALSE	0.866402	0.257521	0.446644	0.397165	7422
chr11	114890281	114890281	1	+	chr11:114890281:+	ENSMUSG00000034652.12	Cd300a	114890033-114894670	91.866	114890294	FALSE	0.648733	0.951017	1	1	209
chr11	114960480	114960480	1	-	chr11:114960480:-	ENSMUSG00000058728.15	Cd300c	114956226-114969165	100	114960417	FALSE	0.778958	0.872188	1	1	123
chr11	115001622	115001622	1	-	chr11:115001622:-	ENSMUSG00000044811.13	Cd300c2	114997027-115001888	100	115001880	FALSE	0.755682	0.794509	1	1	98
chr11	115154184	115154184	1	+	chr11:115154184:+	ENSMUSG00000020732.13	Rab37	115091424-115158659	80.7339	115154203	FALSE	0.811487	0.622565	1	1	218
chr11	115133993	115133993	1	-	chr11:115133993:-	ENSMUSG00000047798.15	Cd300lf	115126452-115134002	63.6364	115133992	FALSE	1	0	1	1	33
chr11	115163341	115163341	1	+	chr11:115163341:+	ENSMUSG00000020733.3	Slc9a3r1	115163330-115180037	86.0307	115163341	FALSE	0.88457	0.301233	1	1	587
chr11	115187332	115187332	1	-	chr11:115187332:-	ENSMUSG00000015542.17	Nat9	115183264-115187863	100	115187332	FALSE	0.71875	1.15218	1	1	28
chr11	115276926	115276926	1	-	chr11:115276926:-	ENSMUSG00000018861.8	Fdxr	115271770-115277058	94.5946	115276914	FALSE	0.563636	0.963047	1	1	37
chr11	115367699	115367699	1	-	chr11:115367699:-	ENSMUSG00000034586.14	Hid1	115356842-115367763	100	115367667	FALSE	0.8	0.636907	1	1	11
chr11	115403752	115403752	1	+	chr11:115403752:+	ENSMUSG00000018858.15	Mrpl58	115403728-115403754	45.2138	115403752	FALSE	0.996183	0.00902936	0.4625	0.729355	491
chr11	115403758	115403758	1	+	chr11:115403758:+	ENSMUSG00000018858.15	Mrpl58	115403754-115410060	52.5458	115403757	FALSE	0.832056	0.472944	0.5375	0.270645	491
chr11	115419927	115419927	1	-	chr11:115419927:-	ENSMUSG00000034566.10	Atp5h	115418516-115419934	35.7843	115419917	FALSE	0.659842	0.298094	0.372684	0.297142	3264
chr11	115419942	115419942	1	-	chr11:115419942:-	ENSMUSG00000034566.10	Atp5h	115419934-115667580	61.7953	115419962	FALSE	0.697868	0.664509	0.633281	0.702858	3264
chr11	115420105	115420105	1	+	chr11:115420105:+	ENSMUSG00000016940.18	Kctd2	115420056-115427433	80.7692	115420128	FALSE	0.660714	0.772059	1	1	78
chr11	115475742	115475742	1	+	chr11:115475742:+	ENSMUSG00000057219.11	Armc7	115475659-115476122	60.9195	115475742	TRUE	0.634615	0.740786	1	1	87
chr11	115491808	115491808	1	-	chr11:115491808:-	ENSMUSG00000020736.12	Nt5c	115490686-115491814	30.6729	115491371	FALSE	0.7725	0.259542	0.316119	0.146238	639
chr11	115491831	115491831	1	-	chr11:115491831:-	ENSMUSG00000020736.12	Nt5c	115491814-115491871	69.3271	115491815	FALSE	0.696649	0.495969	0.693271	0.853762	639
chr11	115514387	115514387	1	-	chr11:115514387:-	ENSMUSG00000020737.12	Jpt1	115514148-115514443	88.8636	115514387	FALSE	0.978866	0.0779263	1	1	1320
chr11	115536176	115536176	1	-	chr11:115536176:-	ENSMUSG00000020738.16	Sumo2	115535817-115536189	22.2469	115536176	FALSE	0.893528	0.05785	0.242742	0.162794	2706
chr11	115536200	115536200	1	-	chr11:115536200:-	ENSMUSG00000020738.16	Sumo2	115536189-115536214	17.7014	115536189	FALSE	0.659664	0.134197	0.197984	0.226409	2706
chr11	115536226	115536226	1	-	chr11:115536226:-	ENSMUSG00000020738.16	Sumo2	115536214-115536235	26.9032	115536229	FALSE	0.811574	0.195691	0.317339	0.300516	2706
chr11	115536242	115536242	1	-	chr11:115536242:-	ENSMUSG00000020738.16	Sumo2	115536235-115536246	8.53659		FALSE	0.688967	0.263262	0.116129	0.144799	2706
chr11	115536250	115536250	1	-	chr11:115536250:-	ENSMUSG00000020738.16	Sumo2	115536246-115667580	16.2602	115536276	FALSE	0.494413	0.650315	0.177419	0.165482	2706
chr11	115564476	115564476	1	+	chr11:115564476:+	ENSMUSG00000020739.11	Nup85	115564426-115577984	83.1731	115564525	FALSE	0.745498	0.796069	1	1	208
chr11	115604148	115604148	1	+	chr11:115604148:+	ENSMUSG00000046756.10	Mrps7	115603917-115605023	95.2562	115603925	FALSE	0.805994	0.557256	1	1	527
chr11	115612922	115612922	1	-	chr11:115612922:-	ENSMUSG00000020743.15	Mif4gd	115612126-115612936	43.75	115612920	FALSE	0.518519	1.11105	0.567797	0.359171	144
chr11	115612952	115612952	1	-	chr11:115612952:-	ENSMUSG00000020743.15	Mif4gd	115612936-115667580	38.1944	115612969	FALSE	0.808889	0.596317	0.466102	0.640829	144
chr11	115628268	115628268	1	-	chr11:115628268:-	ENSMUSG00000020744.13	Slc25a19	115627873-115667580	69.0141	115628281	FALSE	0.723684	0.852526	1	1	71
chr11	115708562	115708562	1	-	chr11:115708562:-	ENSMUSG00000059923.13	Grb2	115699371-115750218	74.1445	115708576	FALSE	0.773987	0.654862	1	1	789
chr11	115765433	115765433	1	+	chr11:115765433:+	ENSMUSG00000020747.18	Tmem94	115765420-115785440	10	115765433	TRUE	0.6		1		60
chr11	115814746	115814746	1	+	chr11:115814746:+	ENSMUSG00000020781.14	Tsen54	115814715-115815327	65	115814746	FALSE	0.692308	0.96759	1	1	40
chr11	115824049	115824049	1	+	chr11:115824049:+	ENSMUSG00000020782.18	Llgl2	115824041-115843317	55	115824049	TRUE	1	0	1	1	20
chr11	115899991	115899991	1	+	chr11:115899991:+	ENSMUSG00000048442.15	Smim5	115899862-115905724	100	115899966	FALSE	0.764103	0.793371	1	1	203
chr11	115933652	115933652	1	+	chr11:115933652:+	ENSMUSG00000020755.9	Sap30bp	115933276-115938355	60.479	115933637	FALSE	0.793258	0.603042	1	1	167
chr11	116012689	116012689	1	-	chr11:116012689:-	ENSMUSG00000020766.4	Galk1	116008705-116012707	74.7685		FALSE	0.884988	0.289115	0.766204	0.713876	432
chr11	116012709	116012709	1	-	chr11:116012709:-	ENSMUSG00000020766.4	Galk1	116012707-116012728	25.2315	116012719	FALSE	0.90625	0.145688	0.252315	0.286124	432
chr11	116024504	116024504	1	-	chr11:116024504:-	ENSMUSG00000016559.14	H3f3b	116024472-116308230	93.605	116024504	FALSE	0.838827	0.695977	1	1	7756
chr11	116030323	116030323	1	+	chr11:116030323:+	ENSMUSG00000020770.13	Unk	116030315-116049299	35.6436	116030323	TRUE	0.650794	1.32387	1	1	101
chr11	116077613	116077613	1	-	chr11:116077613:-	ENSMUSG00000057948.12	Unc13d	116077581-116077786	23.5294	116077590	FALSE	0.765152	0.468119	1	1	255
chr11	116086956	116086956	1	-	chr11:116086956:-	ENSMUSG00000034341.17	Wbp2	116081485-116087002	48.8571	116086972	FALSE	0.646032	0.915634	1	1	350
chr11	116131011	116131011	1	-	chr11:116131011:-	ENSMUSG00000054517.9	Trim65	116127615-116131134	50.6667	116131124	FALSE	0.782353	0.809714	1	1	75
chr11	116138806	116138806	1	-	chr11:116138806:-	ENSMUSG00000020775.13	Mrpl38	116134456-116138875	95.5479	116138789	FALSE	0.73558	0.74862	1	1	292
chr11	116198801	116198801	1	-	chr11:116198801:-	ENSMUSG00000020777.16	Acox1	116182020-116199053	50.5376	116198801	FALSE	0.796296	1.21141	1	1	93
chr11	116198872	116198872	1	+	chr11:116198872:+	ENSMUSG00000020778.12	Ten1	116198846-116206007	95.5631	116198898	FALSE	0.67873	0.910716	1	1	293
chr11	116274122	116274122	1	-	chr11:116274122:-	ENSMUSG00000020780.15	Srp68	116262969-116274225	57.6547	116274135	FALSE	0.767202	0.601559	1	1	307
chr11	116306727	116306727	1	-	chr11:116306727:-	ENSMUSG00000020792.15	Exoc7	116304682-116307241	68.75	116306727	FALSE	0.649789	0.912532	1	1	160
chr11	116434249	116434249	1	+	chr11:116434249:+	ENSMUSG00000050628.6	Ubald2	116434219-116437994	66.8611	116434509	FALSE	0.758219	0.608105	1	1	857
chr11	116490314	116490314	1	-	chr11:116490314:-	ENSMUSG00000015869.16	Prpsap1	116478115-116490346	52.0436	116490314	FALSE	0.788325	0.343022	0.652439	0.619202	367
chr11	116490361	116490361	1	-	chr11:116490361:-	ENSMUSG00000015869.16	Prpsap1	116490346-116494210	37.3297	116490348	FALSE	0.479204	0.831142	0.417683	0.380798	367
chr11	116533454	116533454	1	+	chr11:116533454:+	ENSMUSG00000061878.16	Sphk1	116532473-116536064	64.5161	116533268	FALSE	0.815331	0.763924	1	1	93
chr11	116581488	116581488	1	-	chr11:116581488:-	ENSMUSG00000020802.8	Ube2o	116546524-116581517	33.6842	116581447	FALSE	0.767857	1.59149	1	1	95
chr11	116624247	116624247	1	-	chr11:116624247:-	ENSMUSG00000020806.15	Rhbdf2	116605164-116627026	25.4902	116624247	TRUE	0.846154	0.687775	1	1	51
chr11	116671670	116671670	1	+	chr11:116671670:+	ENSMUSG00000020812.18	Snhg16	116671597-116672209	76.6423	116671669	FALSE	0.727273	0.810405	1	1	137
chr11	116843563	116843563	1	+	chr11:116843563:+	ENSMUSG00000090266.10	Mettl23	116627668-116843649	69.0083	116843561	FALSE	0.666283	0.546979	1	1	484
chr11	116853092	116853092	1	-	chr11:116853092:-	ENSMUSG00000034120.18	Srsf2	116852308-116853103	81.1118	116853094	FALSE	0.88893	0.364231	1	1	1673
chr11	116852031	116852031	1	+	chr11:116852031:+	ENSMUSG00000020818.16	Mfsd11	116627668-116853295	41.8301	116852440	FALSE	0.545977	0.73118	1	1	153
chr11	117076811	117076811	1	+	chr11:117076811:+	ENSMUSG00000086859.4	Snhg20	117076002-117078784	100	117076802	FALSE	0.688604	0.684683	1	1	154
chr11	117115172	117115172	1	+	chr11:117115172:+	ENSMUSG00000020823.16	Sec14l1	117115141-117141418	26.2626	117115172	TRUE	0.747368	1.47315	1	1	99
chr11	117654810	117654810	1	+	chr11:117654810:+	ENSMUSG00000025571.13	Tnrc6c	117654282-117714429	71.9653	117654813	FALSE	0.866531	0.609918	1	1	346
chr11	117780621	117780621	1	-	chr11:117780621:-	ENSMUSG00000025572.17	Tmc6	117779048-117782204	61.0526	117780621	FALSE	0.791667	0.787004	1	1	95
chr11	117782305	117782305	1	+	chr11:117782305:+	ENSMUSG00000050106.17	Tmc8	117782069-117784113	65.3846	117782297	FALSE	0.764706	0.938046	1	1	26
chr11	117809679	117809679	1	+	chr11:117809679:+	ENSMUSG00000048277.15	Syngr2	117809636-117812991	89.0654	117809683	FALSE	0.832972	0.515292	1	1	1070
chr11	117825821	117825821	1	-	chr11:117825821:-	ENSMUSG00000025574.13	Tk1	117815957-117825839	51.3575	117825817	FALSE	0.787775	0.33868	0.552036	0.473297	442
chr11	117825862	117825862	1	-	chr11:117825862:-	ENSMUSG00000025574.13	Tk1	117825839-117826100	48.6425	117825847	FALSE	0.814607	0.55358	0.486425	0.526703	442
chr11	117825924	117825924	1	+	chr11:117825924:+	ENSMUSG00000017718.15	Afmid	117825909-117828079	34.4262	117825924	TRUE	1	0.81093	1	1	61
chr11	117849318	117849318	1	+	chr11:117849318:+	ENSMUSG00000017716.15	Birc5	117849200-117855547	100	117849319	FALSE	0.781414	0.445855	1	1	809
chr11	117967570	117967570	1	-	chr11:117967570:-	ENSMUSG00000053113.3	Socs3	117966652-117968318	53.8462		FALSE	0.59375	0.536042	0.538462	0.298381	91
chr11	117969183	117969183	1	-	chr11:117969183:-	ENSMUSG00000053113.3	Socs3	117968318-117970054	46.1538	117969186	FALSE	0.736842	0.499491	0.461538	0.701619	91
chr11	117986869	117986869	1	+	chr11:117986869:+	ENSMUSG00000017715.11	Pgs1	117986284-118001616	41.2587	117986885	FALSE	0.638889	0.697991	1	1	143
chr11	118290155	118290155	1	-	chr11:118290155:-	ENSMUSG00000033909.17	Usp36	118287766-118290251	47.973	118290180	FALSE	0.725	0.881846	1	1	148
chr11	118355326	118355326	1	-	chr11:118355326:-	ENSMUSG00000017466.9	Timp2	118317527-118355747	76.5766	118355506	FALSE	0.845098	0.520262	1	1	111
chr11	118401885	118401885	1	-	chr11:118401885:-	ENSMUSG00000033880.11	Lgals3bp	118398527-118401931	41.4392	118401872	FALSE	0.706281	0.72973	1	1	403
chr11	118476969	118476969	1	+	chr11:118476969:+	ENSMUSG00000033857.12	Engase	118476818-118479086	46.3415	118476960	FALSE	0.8625	0.757954	1	1	41
chr11	119086242	119086242	1	-	chr11:119086242:-	ENSMUSG00000039989.7	Cbx4	119084628-119086321	58.2524	119086221	FALSE	0.814536	0.721499	1	1	309
chr11	119300021	119300021	1	-	chr11:119300021:-	ENSMUSG00000025580.15	Eif4a3	119294703-119300097	88.1406	119300018	FALSE	0.688975	0.415201	1	1	683
chr11	119486628	119486628	1	+	chr11:119486628:+	ENSMUSG00000070327.14	Rnf213	119480866-119487085	36.4796		FALSE	0.549342	0.821949	1	1	392
chr11	119491347	119491347	1	+	chr11:119491347:+	ENSMUSG00000039850.16	Endov	119491339-119491551	32.1429	119491347	TRUE	1		1		28
chr11	119602995	119602995	1	+	chr11:119602995:+	ENSMUSG00000025583.15	Rptor	119602897-119657664	40.625	119602995	FALSE	0.608187	0.950466	1	1	160
chr11	119913842	119913842	1	+	chr11:119913842:+	ENSMUSG00000025371.12	Chmp6	119913433-119916681	90.1554	119913830	FALSE	0.721612	0.720095	1	1	193
chr11	119943090	119943090	1	+	chr11:119943090:+	ENSMUSG00000025372.16	Baiap2	119942755-119981393	76.8116	119942763	FALSE	0.691824	2.1237	1	1	69
chr11	120098934	120098934	1	+	chr11:120098934:+	ENSMUSG00000078572.3	Ndufaf8	120098907-120100183	100	120098944	FALSE	0.759259	0.727424	1	1	466
chr11	120105231	120105231	1	-	chr11:120105231:-	ENSMUSG00000061306.16	Slc38a10	120104593-120108588	32.4324	120106988	FALSE	0.585294	0.179564	0.380952	0.275204	370
chr11	120151245	120151245	1	-	chr11:120151245:-	ENSMUSG00000061306.16	Slc38a10	120140686-120151285	29.4595	120151279	FALSE	0.670769	0.337728	0.368254	0.393334	370
chr11	120151312	120151312	1	-	chr11:120151312:-	ENSMUSG00000061306.16	Slc38a10	120151285-120151358	23.2432	120151312	FALSE	0.778802	0.471508	0.273016	0.331462	370
chr11	120189926	120189926	1	-	chr11:120189926:-	ENSMUSG00000075389.3	2810410L24Rik	120187742-120189972	100	120189852	FALSE	0.696429	0.913699	1	1	37
chr11	120232947	120232947	1	+	chr11:120232947:+	ENSMUSG00000039741.15	Bahcc1	120232920-120268307	29.6875	120232947	TRUE	1	1.99706	1	1	64
chr11	120348495	120348495	1	-	chr11:120348495:-	ENSMUSG00000062825.15	Actg1	120348472-120348567	77.8925	120348495	FALSE	0.929674	0.313162	1	1	9879
chr11	120348688	120348688	1	+	chr11:120348688:+	ENSMUSG00000043644.4	0610009L18Rik	120348669-120350766	100	120348678	FALSE	0.683333	0.742902	1	1	61
chr11	120378736	120378736	1	-	chr11:120378736:-	ENSMUSG00000025384.15	Faap100	120378446-120378772	48.2143	120378736	TRUE	0.761905	0.92816	1	1	56
chr11	120381629	120381629	1	-	chr11:120381629:-	ENSMUSG00000039703.15	Nploc4	120380768-120416931	70.5426	120383503	FALSE	0.5125	0.644705	1	1	129
chr11	120458068	120458068	1	-	chr11:120458068:-	ENSMUSG00000039670.2	Oxld1	120456989-120458094	100	120458068	FALSE	0.858586	0.669882	1	1	39
chr11	120458125	120458125	1	+	chr11:120458125:+	ENSMUSG00000049957.14	Ccdc137	120458107-120459801	73.6842	120458126	FALSE	0.575	1.13266	1	1	38
chr11	120467450	120467450	1	-	chr11:120467450:-	ENSMUSG00000057594.12	Arl16	120465821-120467612	100	120467453	FALSE	0.70303	0.754161	1	1	52
chr11	120467666	120467666	1	+	chr11:120467666:+	ENSMUSG00000025793.17	Hgs	120467627-120477289	65.5738	120467635	FALSE	0.673684	0.535183	1	1	61
chr11	120484659	120484659	1	+	chr11:120484659:+	ENSMUSG00000039640.7	Mrpl12	120484605-120484674	65.8273	120484613	FALSE	0.779444	0.380174	0.658273	0.673542	834
chr11	120484678	120484678	1	+	chr11:120484678:+	ENSMUSG00000039640.7	Mrpl12	120484674-120488445	34.1727	120485027	FALSE	0.701514	0.246382	0.390887	0.326458	834
chr11	120491872	120491872	1	+	chr11:120491872:+	ENSMUSG00000025792.9	Slc25a10	120491832-120496423	83.5938	120491888	FALSE	0.633333	1.04489	1	1	128
chr11	120549709	120549709	1	-	chr11:120549709:-	ENSMUSG00000061111.8	Mcrip1	120543171-120549735	100	120549701	FALSE	0.783722	0.686419	1	1	438
chr11	120572873	120572873	1	-	chr11:120572873:-	ENSMUSG00000025130.11	P4hb	120572855-120573335	73.6668	120573253	FALSE	0.936727	0.2455	1	1	2719
chr11	120581584	120581584	1	-	chr11:120581584:-	ENSMUSG00000025132.13	Arhgdia	120581380-120581593	31.2687	120581380	FALSE	0.725795	0.325289	0.475113	0.389025	1340
chr11	120581606	120581606	1	-	chr11:120581606:-	ENSMUSG00000025132.13	Arhgdia	120581593-120581638	34.7015	120581624	FALSE	0.823987	0.627978	0.526018	0.610975	1340
chr11	120598358	120598358	1	-	chr11:120598358:-	ENSMUSG00000025134.2	Alyref	120597650-120598526	86.0772	120598365	FALSE	0.784967	0.44041	1	1	984
chr11	120598666	120598666	1	+	chr11:120598666:+	ENSMUSG00000025135.12	Anapc11	120598520-120605584	87.3403	120598532	FALSE	0.818997	0.671644	1	1	861
chr11	120617908	120617908	1	-	chr11:120617908:-	ENSMUSG00000025137.15	Pcyt2	120613695-120617911	35.023	120617908	FALSE	0.758772	0.511056	0.596154	0.420976	217
chr11	120617917	120617917	1	-	chr11:120617917:-	ENSMUSG00000025137.15	Pcyt2	120617911-120617944	36.8664	120617913	FALSE	0.776471	0.449106	0.512821	0.579024	217
chr11	120624987	120624987	1	-	chr11:120624987:-	ENSMUSG00000025138.14	Sirt7	120622211-120625246	64.9231	120624990	FALSE	0.800874	0.643909	1	1	325
chr11	120629504	120629504	1	-	chr11:120629504:-	ENSMUSG00000051510.13	Mafg	120628815-120630054	39.6226		FALSE	0.649789	0.488589	0.572193	0.453098	265
chr11	120633556	120633556	1	-	chr11:120633556:-	ENSMUSG00000051510.13	Mafg	120630797-120633609	30.1887	120633556	TRUE	0.642857	0.654157	0.427807	0.546902	265
chr11	120643710	120643710	1	-	chr11:120643710:-	ENSMUSG00000025140.15	Pycr1	120637229-120643776	100	120643704	FALSE	0.725962	1.15247	1	1	37
chr11	120673052	120673052	1	+	chr11:120673052:+	ENSMUSG00000025142.18	Aspscr1	120672958-120673372	70.4641	120673056	FALSE	0.832576	0.646986	1	1	237
chr11	120713738	120713738	1	-	chr11:120713738:-	ENSMUSG00000025144.17	Cenpx	120711501-120900289	99.6644	120713738	FALSE	0.879289	0.444255	1	1	1192
chr11	120713951	120713951	1	+	chr11:120713951:+	ENSMUSG00000025145.13	Lrrc45	120713917-120715421	47.6821	120713951	FALSE	0.564103	0.944764	1	1	151
chr11	120727275	120727275	1	-	chr11:120727275:-	ENSMUSG00000039450.11	Dcxr	120725606-120727315	100	120727281	FALSE	0.718333	0.828596	1	1	106
chr11	120784281	120784281	1	+	chr11:120784281:+	ENSMUSG00000025156.17	Gps1	120652551-120784305	55.8923	120784285	FALSE	0.646393	0.791194	0.638462	0.878998	297
chr11	120784312	120784312	1	+	chr11:120784312:+	ENSMUSG00000025156.17	Gps1	120784305-120787009	31.6498	120784515	FALSE	0.74938	0.283538	0.361538	0.121002	297
chr11	120796369	120796369	1	-	chr11:120796369:-	ENSMUSG00000025155.15	Dus1l	120794318-120796386	30.6667	120796377	FALSE	0.681818	0.231465	0.463855	0.4384	225
chr11	120796398	120796398	1	-	chr11:120796398:-	ENSMUSG00000025155.15	Dus1l	120796386-120796413	43.1111	120796398	FALSE	0.790816	0.399653	0.584337	0.5616	225
chr11	120807536	120807536	1	-	chr11:120807536:-	ENSMUSG00000025153.9	Fasn	120807485-120810049	43.1138	120808605	FALSE	0.544643	0.283145	0.541353	0.319202	167
chr11	120824113	120824113	1	-	chr11:120824113:-	ENSMUSG00000025153.9	Fasn	120819937-120824555	36.5269	120824547	FALSE	0.806259	1.05814	0.458647	0.680798	167
chr11	120949081	120949081	1	+	chr11:120949081:+	ENSMUSG00000025161.16	Slc16a3	120948455-120955226	65.3846	120949081	TRUE	0.815789	1.15247	1	1	52
chr11	120962713	120962713	1	-	chr11:120962713:-	ENSMUSG00000025162.18	Csnk1d	120959286-120968058	37.2024	120965686	FALSE	0.733333	0.239149	0.475177	0.282666	336
chr11	120991316	120991316	1	-	chr11:120991316:-	ENSMUSG00000025162.18	Csnk1d	120990871-120991347	44.0476	120991092	FALSE	0.597953	1.14215	0.524823	0.717334	336
chr11	121039432	121039432	1	-	chr11:121039432:-	ENSMUSG00000025163.6	Cd7	121038284-121039484	91.0207	121039418	FALSE	0.816986	0.621277	1	1	1303
chr11	121204674	121204674	1	-	chr11:121204674:-	ENSMUSG00000025169.6	Ogfod3	121197495-121204719	90.8333	121204711	FALSE	0.628205	0.619652	1	1	120
chr11	121204758	121204758	1	+	chr11:121204758:+	ENSMUSG00000039307.16	Hexdc	121204426-121213983	58.3333	121204758	FALSE	1		1		12
chr11	121229279	121229279	1	-	chr11:121229279:-	ENSMUSG00000039294.14	Cybc1	121228033-121229333	77.4566	121229305	FALSE	0.737537	0.563752	1	1	173
chr11	121237247	121237247	1	+	chr11:121237247:+	ENSMUSG00000000056.7	Narf	121237213-121244594	82.0144	121237253	FALSE	0.688172	1.06545	1	1	139
chr11	121354393	121354393	1	-	chr11:121354393:-	ENSMUSG00000025173.13	Wdr45b	121335574-121354453	77.3913	121354393	FALSE	0.798793	0.58044	1	1	115
chr11	121421415	121421415	1	+	chr11:121421415:+	ENSMUSG00000039253.7	Fn3krp	121421393-121429427	100	121421401	FALSE	0.55	1.0889	1	1	15
chr11	121434955	121434955	1	+	chr11:121434955:+	ENSMUSG00000025175.12	Fn3k	121434905-121450116	100	121434967	FALSE	0.645455	1.24608	1	1	35
chr11	121702428	121702428	1	+	chr11:121702428:+	ENSMUSG00000039208.15	Metrnl	121701536-121715755	100	121702411	FALSE	0.695122	0.790435	1	1	58
chr12	3235504	3235504	1	+	chr12:3235504:+	ENSMUSG00000079179.9	Rab10os	3235486-3238029	93.2515	3235504	FALSE	0.811053	0.991046	1	1	163
chr12	3309932	3309932	1	-	chr12:3309932:-	ENSMUSG00000020671.9	Rab10	3264749-3309990	64.4711	3309969	FALSE	0.716057	0.539007	1	1	501
chr12	3426907	3426907	1	+	chr12:3426907:+	ENSMUSG00000037486.18	Asxl2	3426810-3445452	32.6829	3426901	FALSE	0.7325	0.725909	1	1	410
chr12	3572444	3572444	1	+	chr12:3572444:+	ENSMUSG00000071454.13	Dtnb	3572374-3572470	34.0659	3572435	FALSE	0.8	0.728325	1	1	91
chr12	3807030	3807030	1	+	chr12:3807030:+	ENSMUSG00000020661.15	Dnmt3a	3806001-3861965	22.7778	3807030	TRUE	0.63125	0.60996	1	1	180
chr12	4233967	4233967	1	-	chr12:4233967:-	ENSMUSG00000020652.17	Cenpo	4231682-4234302	71.4286	4233965	FALSE	0.644444	0.773456	1	1	91
chr12	4234054	4234054	1	+	chr12:4234054:+	ENSMUSG00000096199.2	Ptrhd1	4233964-4236502	100	4234027	FALSE	0.729577	0.736288	1	1	110
chr12	4248069	4248069	1	-	chr12:4248069:-	ENSMUSG00000020647.10	Ncoa1	4247612-4259395	44.186		FALSE	0.725	0.353155	0.678571	0.572592	129
chr12	4477182	4477182	1	-	chr12:4477182:-	ENSMUSG00000020647.10	Ncoa1	4335878-4477190	20.9302	4477182	TRUE	0.885522	0.998146	0.321429	0.427408	129
chr12	4593018	4593018	1	+	chr12:4593018:+	ENSMUSG00000020640.10	Itsn2	4565405-4627833	41.6452	4593062	FALSE	0.600407	0.915317	1	1	389
chr12	4817560	4817560	1	+	chr12:4817560:+	ENSMUSG00000037361.8	Sf3b6	4817526-4817568	55.8463	4817561	FALSE	0.844673	0.527756	0.712944	0.856041	1223
chr12	4817573	4817573	1	+	chr12:4817573:+	ENSMUSG00000037361.8	Sf3b6	4817568-4817598	22.4857	4817575	FALSE	0.661236	0.149287	0.290188	0.143959	1223
chr12	4841556	4841556	1	-	chr12:4841556:-	ENSMUSG00000020635.8	Fkbp1b	4833400-4841600	100	4841591	FALSE	0.854054	0.998014	1	1	95
chr12	4874359	4874359	1	-	chr12:4874359:-	ENSMUSG00000037336.14	Mfsd2b	4869658-4874399	53.1792	4874359	FALSE	0.808451	0.372429	1	1	173
chr12	4907520	4907520	1	-	chr12:4907520:-	ENSMUSG00000020634.12	Ubxn2a	4907222-4907723	80.117	4907705	FALSE	0.814186	0.564988	1	1	171
chr12	4917407	4917407	1	+	chr12:4917407:+	ENSMUSG00000052812.5	Atad2b	4917319-4943189	66.0952	4917407	FALSE	0.784238	0.667272	1	1	525
chr12	8208138	8208138	1	+	chr12:8208138:+	ENSMUSG00000037669.15	Ldah	8208099-8227220	72.327	8208138	FALSE	0.673469	0.956891	1	1	159
chr12	8674223	8674223	1	+	chr12:8674223:+	ENSMUSG00000020594.14	Pum2	8640251-8674250	14.7609	8674224	FALSE	0.722372	0.553626	0.398876	0.468393	481
chr12	8750396	8750396	1	+	chr12:8750396:+	ENSMUSG00000020594.14	Pum2	8750016-8751188	21.6216		FALSE	0.6	0.387668	0.601124	0.531607	481
chr12	8922044	8922044	1	+	chr12:8922044:+	ENSMUSG00000020585.4	Laptm4a	8921656-8922051	49.7722	8921664	FALSE	0.858747	0.425606	0.550378	0.610764	878
chr12	8922072	8922072	1	+	chr12:8922072:+	ENSMUSG00000020585.4	Laptm4a	8922051-8922273	40.6606		FALSE	0.831475	0.19869	0.4534	0.389236	878
chr12	9030025	9030025	1	+	chr12:9030025:+	ENSMUSG00000066637.2	Ttc32	9029989-9041682	100	9030027	FALSE	0.7	0.66017	1	1	160
chr12	10390818	10390818	1	+	chr12:10390818:+	ENSMUSG00000020621.6	Rdh14	10390738-10394593	100	10390772	FALSE	0.64	0.729414	1	1	86
chr12	11265801	11265801	1	-	chr12:11265801:-	ENSMUSG00000051235.10	Gen1	11265791-11265825	26.6667	11265801	TRUE	1	0.861566	1	1	75
chr12	11266104	11266104	1	+	chr12:11266104:+	ENSMUSG00000020608.7	Smc6	11221266-11266116	15.9923	11266105	FALSE	0.754717	0.473098	0.32549	0.404838	519
chr12	11266148	11266148	1	+	chr12:11266148:+	ENSMUSG00000020608.7	Smc6	11266116-11266508	33.1407	11266130	FALSE	0.731522	0.453491	0.682353	0.595162	519
chr12	12262163	12262163	1	+	chr12:12262163:+	ENSMUSG00000020589.17	Fam49a	12262131-12358045	66.6667	12262139	FALSE	1	0	1	1	24
chr12	12941836	12941836	1	-	chr12:12941836:-	ENSMUSG00000037169.15	Mycn	12936648-12941922	100	12941825	FALSE	0.782609	0.679439	1	1	73
chr12	13249181	13249181	1	-	chr12:13249181:-	ENSMUSG00000037149.10	Ddx1	13245749-13514202	59.6552	13249213	FALSE	0.73928	0.531774	1	1	290
chr12	16589783	16589783	1	-	chr12:16589783:-	ENSMUSG00000020593.16	Lpin1	16565697-16646971	72.8261	16589773	FALSE	0.650915	0.641197	1	1	92
chr12	16810953	16810953	1	+	chr12:16810953:+	ENSMUSG00000057469.8	E2f6	16810941-16816400	76	16810963	FALSE	0.71345	0.934536	1	1	200
chr12	16894812	16894812	1	+	chr12:16894812:+	ENSMUSG00000020580.10	Rock2	16865848-16894835	14.1631		FALSE	0.584	0.533185	0.271605	0.318321	466
chr12	16894859	16894859	1	+	chr12:16894859:+	ENSMUSG00000020580.10	Rock2	16894835-16926939	37.9828	16894895	FALSE	0.692453	0.454545	0.740741	0.681679	466
chr12	16999990	16999990	1	-	chr12:16999990:-	ENSMUSG00000045679.14	Pqlc3	16993697-17000025	32.5967	17000025	FALSE	0.751812	0.374824	0.395973	0.213348	181
chr12	17000065	17000065	1	-	chr12:17000065:-	ENSMUSG00000045679.14	Pqlc3	17000025-17000416	49.7238	17000067	FALSE	0.697531	0.662891	0.604027	0.786652	181
chr12	17266586	17266586	1	+	chr12:17266586:+	ENSMUSG00000020571.13	Pdia6	17266513-17270521	82.4074	17266595	FALSE	0.897845	0.321846	1	1	1620
chr12	17348458	17348458	1	+	chr12:17348458:+	ENSMUSG00000061458.9	Nol10	17348416-17359090	70.4918	17348458	FALSE	0.539683	0.987138	1	1	61
chr12	17544971	17544971	1	+	chr12:17544971:+	ENSMUSG00000011179.8	Odc1	17465472-17547250	73.8583	17544972	FALSE	0.848516	0.787184	1	1	635
chr12	17690808	17690808	1	+	chr12:17690808:+	ENSMUSG00000071379.2	Hpcal1	17690790-17690820	46.5753		FALSE	0.641509	0.691712	1	1	219
chr12	21286237	21286237	1	-	chr12:21286237:-	ENSMUSG00000062352.15	Itgb1bp1	21272770-21286292	90.9677	21286219	FALSE	0.659524	0.978918	1	1	155
chr12	21286386	21286386	1	+	chr12:21286386:+	ENSMUSG00000054309.9	Cpsf3	21285384-21291751	69.5122	21286399	FALSE	0.647493	0.876455	1	1	246
chr12	21316393	21316393	1	+	chr12:21316393:+	ENSMUSG00000062054.7	Iah1	21316350-21323341	100	21316389	FALSE	0.803865	0.900905	1	1	219
chr12	21373556	21373556	1	-	chr12:21373556:-	ENSMUSG00000052593.16	Adam17	21355706-21562928	68	21373539	FALSE	0.767407	0.61265	1	1	250
chr12	21417536	21417536	1	-	chr12:21417536:-	ENSMUSG00000076432.13	Ywhaq	21417056-21417551	45.4462	21417436	FALSE	0.864344	0.240594	0.571749	0.549533	1087
chr12	21417564	21417564	1	-	chr12:21417564:-	ENSMUSG00000076432.13	Ywhaq	21417551-21485856	36.6145	21417588	FALSE	0.710619	0.559233	0.446188	0.450467	1087
chr12	24498583	24498583	1	+	chr12:24498583:+	ENSMUSG00000059669.8	Taf1b	24498351-24544271	100	24498611	FALSE	0.663333	0.730687	1	1	101
chr12	24651380	24651380	1	+	chr12:24651380:+	ENSMUSG00000020653.12	Klf11	24651266-24661753	100	24651896	FALSE	0.748804	0.749988	1	1	52
chr12	24708280	24708280	1	+	chr12:24708280:+	ENSMUSG00000020649.11	Rrm2	24708225-24708939	77.1552	24708241	FALSE	0.939634	0.195559	1	1	464
chr12	24831615	24831615	1	+	chr12:24831615:+	ENSMUSG00000020646.17	Mboat2	24830871-24946506	57.8125	24831615	TRUE	0.597701	0.950847	1	1	64
chr12	24974929	24974929	1	+	chr12:24974929:+	ENSMUSG00000036333.11	Kidins220	24974893-24992218	30	24974929	FALSE	0.891447	0.773594	0.381503	0.450824	220
chr12	25058153	25058153	1	+	chr12:25058153:+	ENSMUSG00000036333.11	Kidins220	25051095-25062711	48.6364	25053992	FALSE	0.593085	0.314323	0.618497	0.549176	220
chr12	26415270	26415270	1	-	chr12:26415270:-	ENSMUSG00000020642.13	Rnf144a	26406447-26415303	44.9367	26415254	FALSE	0.689815	0.991452	1	1	158
chr12	26469385	26469385	1	+	chr12:26469385:+	ENSMUSG00000020638.8	Cmpk2	26469196-26473996	85.1485	26470509	FALSE	0.577586	1.11663	1	1	101
chr12	28635881	28635881	1	-	chr12:28635881:-	ENSMUSG00000061477.4	Rps7	28635696-28635897	93.0527	28635878	FALSE	0.969257	0.145157	1	1	22498
chr12	28649629	28649629	1	+	chr12:28649629:+	ENSMUSG00000020630.9	Rnaseh1	28649594-28657633	96.3303	28649624	FALSE	0.735185	0.846175	1	1	109
chr12	28653213	28653213	1	+	chr12:28653213:+	ENSMUSG00000020629.12	Adi1	28653203-28677805	91.4573	28675231	FALSE	0.843405	0.361244	1	1	199
chr12	28750453	28750453	1	-	chr12:28750453:-	ENSMUSG00000020628.16	Trappc12	28747536-28750482	70.2381	28750453	FALSE	0.601562	0.869937	1	1	168
chr12	28653213	28653213	1	+	chr12:28653213:+	ENSMUSG00000036613.8	Eipr1	28653204-28760070	90.9677	28751803	FALSE	0.829242	0.507584	1	1	155
chr12	30584445	30584445	1	+	chr12:30584445:+	ENSMUSG00000043061.10	Tmem18	30584418-30588857	100	30584426	FALSE	0.68	1.23993	1	1	44
chr12	30911570	30911570	1	-	chr12:30911570:-	ENSMUSG00000044573.16	Acp1	30897806-30928803	90.3361	30911571	FALSE	0.655234	0.65119	1	1	476
chr12	31351406	31351406	1	-	chr12:31351406:-	ENSMUSG00000020664.10	Dld	31341478-31351414	39.2265	31351414	FALSE	0.763158	0.454413	0.493056	0.304118	181
chr12	31351417	31351417	1	-	chr12:31351417:-	ENSMUSG00000020664.10	Dld	31351414-31615982	40.3315	31351414	FALSE	0.952381	0.0555591	0.506944	0.695882	181
chr12	31499554	31499554	1	-	chr12:31499554:-	ENSMUSG00000020659.16	Cbll1	31491595-31499624	64.751	31499555	FALSE	0.787879	0.804045	1	1	261
chr12	31634635	31634635	1	-	chr12:31634635:-	ENSMUSG00000020650.15	Bcap29	31601749-31634643	58.9041	31634635	FALSE	0.715354	0.516082	0.65704	0.534328	292
chr12	31634656	31634656	1	-	chr12:31634656:-	ENSMUSG00000020650.15	Bcap29	31634643-31634676	35.9589	31634658	FALSE	0.650273	0.719332	0.379061	0.465672	292
chr12	31654796	31654796	1	-	chr12:31654796:-	ENSMUSG00000020648.3	Dus4l	31640938-31654844	100	31654806	FALSE	0.64	1.00417	1	1	51
chr12	31654869	31654869	1	+	chr12:31654869:+	ENSMUSG00000035933.5	Cog5	31654857-31760847	68.3824	31654869	FALSE	0.784832	0.940297	1	1	136
chr12	31950221	31950221	1	-	chr12:31950221:-	ENSMUSG00000002996.17	Hbp1	31934803-32038799	87.4372	31950221	FALSE	0.838798	0.576216	1	1	199
[truncated: 8,198 more rows]

## Sheet: COVID-19
Chromosome	Start	End	Width (bp)	Strand	TSS ID	Ensembl Gene ID	HGNC Gene Symbol	Region of TSS	Ratio of Reads	Nearest Annotated TSS	Distally Annotated with Low Reads	β	α	ψ	θ	Number of Reads
1	1307907	1307907	1	-	1:1307907:-	ENSG00000131584	ACAP3	1307891-1307914	21.7746		FALSE	0.776093	0.733546	0.987969	0.985893	44460
1	1309609	1309609	1	-	1:1309609:-	ENSG00000131584	ACAP3	1308124-1309811	0.263158	1309609	TRUE	0.677477	1.76912	0.012031	0.0141073	44460
1	1375183	1375183	1	-	1:1375183:-	ENSG00000175756	AURKAIP1	1375160-1375185	9.60829	1375173	FALSE	0.80791	0.0852267	0.139869	0.106825	682973
1	1375190	1375190	1	-	1:1375190:-	ENSG00000175756	AURKAIP1	1375185-1375196	11.4959		FALSE	0.856224	0.0517893	0.17169	0.199893	682973
1	1375207	1375207	1	-	1:1375207:-	ENSG00000175756	AURKAIP1	1375196-1375239	31.2359		FALSE	0.783847	0.274442	0.440901	0.42232	682973
1	1375319	1375319	1	-	1:1375319:-	ENSG00000175756	AURKAIP1	1375305-1375332	13.2793		FALSE	0.825292	0.263246	0.187831	0.188075	682973
1	1375495	1375495	1	-	1:1375495:-	ENSG00000175756	AURKAIP1	1375490-1375506	5.1983	1375495	TRUE	0.702324	0.00784153	0.0736177	0.0828863	682973
1	1471763	1471763	1	+	1:1471763:+	ENSG00000160072	ATAD3B	1455501-1471770	12.1283	1471765	FALSE	0.735735	0.485854	0.420395	0.441953	29122
1	1471780	1471780	1	+	1:1471780:+	ENSG00000160072	ATAD3B	1471770-1471799	16.7262	1471784	FALSE	0.840465	0.259976	0.614112	0.558047	29122
1	2530064	2530064	1	+	1:2530064:+	ENSG00000272449	AL139246.5	2526925-2546339	0.479047	2530064	TRUE	0.376514	3.70944	0.00601824	0.87696	90179
1	2546399	2546399	1	+	1:2546399:+	ENSG00000272449	AL139246.5	2546388-2546409	78.3952	2546400	FALSE	0.898084	0.504487	0.993982	0.12304	90179
1	11736132	11736132	1	+	1:11736132:+	ENSG00000177674	AGTRAP	11736108-11736138	31.9276	11736130	FALSE	0.868112	0.204139	0.377472	0.419184	646877
1	11736142	11736142	1	+	1:11736142:+	ENSG00000177674	AGTRAP	11736138-11736146	7.53961	11736142	FALSE	0.872337	0.0546071	0.0930868	0.11547	646877
1	11736148	11736148	1	+	1:11736148:+	ENSG00000177674	AGTRAP	11736146-11736154	6.06313	11736147	FALSE	0.813577	0.102339	0.0752893	0.0943376	646877
1	11736163	11736163	1	+	1:11736163:+	ENSG00000177674	AGTRAP	11736154-11736198	39.0533	11736173	FALSE	0.850897	0.209711	0.464273	0.371009	646877
1	17011928	17011928	1	-	1:17011928:-	ENSG00000159363	ATP13A2	17011922-17011938	5.69661	17011928	TRUE	0.736834	0.173406	1	1	39936
1	19312082	19312082	1	-	1:19312082:-	ENSG00000053371	AKR7A2	19312073-19312088	12.6866		FALSE	0.876864	0.0507343	0.157994	0.102529	261330
1	19312093	19312093	1	-	1:19312093:-	ENSG00000053371	AKR7A2	19312088-19312096	9.06364	19312094	FALSE	0.831152	0.065822	0.114763	0.0950781	261330
1	19312103	19312103	1	-	1:19312103:-	ENSG00000053371	AKR7A2	19312096-19312108	29.0682	19312103	FALSE	0.846251	0.249928	0.363939	0.340294	261330
1	19312111	19312111	1	-	1:19312111:-	ENSG00000053371	AKR7A2	19312108-19312133	31.4365		FALSE	0.70651	0.433893	0.383654	0.462098	261330
1	26693236	26693236	1	+	1:26693236:+	ENSG00000117713	ARID1A	26693212-26693236	0.209894	26693236	TRUE	1	0	1	1	262037
1	32394429	32394429	1	-	1:32394429:-	ENSG00000160058	BSDC1	32394396-32394469	73.3816	32394428	FALSE	0.904212	0.224968	0.999316	0.999285	161193
1	32394731	32394731	1	-	1:32394731:-	ENSG00000160058	BSDC1	32394731-32404213	0.0496299	32394731	TRUE		0	0.000684283	0.000715339	161193
1	33036846	33036846	1	-	1:33036846:-	ENSG00000004455	AK2	33036820-33036850	20.9981	33036844	FALSE	0.925707	0.0840512	0.282237	0.269646	268458
1	33036853	33036853	1	-	1:33036853:-	ENSG00000004455	AK2	33036850-33036861	18.2014	33036859	FALSE	0.592738	0.18478	0.277907	0.308569	268458
1	33036867	33036867	1	-	1:33036867:-	ENSG00000004455	AK2	33036861-33036874	13.7537	33036868	FALSE	0.490922	0.213177	0.183658	0.184597	268458
1	33036887	33036887	1	-	1:33036887:-	ENSG00000004455	AK2	33036874-33036901	21.9997	33036886	FALSE	0.668655	0.87236	0.294124	0.237189	268458
1	35577749	35577749	1	-	1:35577749:-	ENSG00000239636	AC004865.2	35577739-35577752	6.07567		FALSE	0.744832	0.042034	0.0745365	0.0391784	82855
1	35577761	35577761	1	-	1:35577761:-	ENSG00000239636	AC004865.2	35577752-35577770	41.6981		FALSE	0.812301	0.294239	0.510999	0.482067	82855
1	35577778	35577778	1	-	1:35577778:-	ENSG00000239636	AC004865.2	35577770-35577793	33.9123		FALSE	0.800845	0.545506	0.415188	0.478755	82855
1	35808016	35808016	1	+	1:35808016:+	ENSG00000134698	AGO4	35808007-35808036	0.405907	35808016	TRUE	0.687986	0.966536	1	1	80314
1	35883210	35883210	1	+	1:35883210:+	ENSG00000092847	AGO1	35883196-35883223	8.94109	35883209	FALSE	0.718023	0.519563	0.401604	0.418258	64925
1	35883233	35883233	1	+	1:35883233:+	ENSG00000092847	AGO1	35883223-35883265	13.3292		FALSE	0.913326	0.166779	0.611879	0.581742	64925
1	35930718	35930718	1	+	1:35930718:+	ENSG00000126070	AGO3	35930707-35930724	0.410057	35930718	TRUE	0.820074	0.442424	1	1	131689
1	38991251	38991251	1	+	1:38991251:+	ENSG00000174574	AKIRIN1	38985634-38991257	7.20258		FALSE	0.846576	0.334971	0.102764	0.102111	229140
1	38991272	38991272	1	+	1:38991272:+	ENSG00000174574	AKIRIN1	38991257-38991278	30.7354	38991276	FALSE	0.896579	0.185612	0.438796	0.437249	229140
1	38991286	38991286	1	+	1:38991286:+	ENSG00000174574	AKIRIN1	38991278-38991293	21.3001	38991288	FALSE	0.688339	0.222588	0.311799	0.308701	229140
1	38991296	38991296	1	+	1:38991296:+	ENSG00000174574	AKIRIN1	38991293-38991322	10.8541		FALSE	0.853643	0.0875208	0.155333	0.151939	229140
1	44674692	44674692	1	+	1:44674692:+	ENSG00000198520	ARMH1	44654873-44674704	0.0912668	44674692	TRUE	0.488034	1.43527	0.00111337	0.00149865	165449
1	44723747	44723747	1	+	1:44723747:+	ENSG00000198520	ARMH1	44723737-44723757	24.9733		FALSE	0.755555	0.499629	0.303226	0.306493	165449
1	44723761	44723761	1	+	1:44723761:+	ENSG00000198520	ARMH1	44723757-44723765	6.46483		FALSE	0.786009	0.181273	0.0789397	0.21126	165449
1	44723774	44723774	1	+	1:44723774:+	ENSG00000198520	ARMH1	44723765-44723800	50.9384	44723785	FALSE	0.90953	0.201279	0.618369	0.480749	165449
1	45550805	45550805	1	+	1:45550805:+	ENSG00000117448	AKR1A1	45546932-45550814	12.5021	45550804	FALSE	0.70261	0.547765	0.16754	0.159534	434286
1	45550821	45550821	1	+	1:45550821:+	ENSG00000117448	AKR1A1	45550814-45550834	14.3583		FALSE	0.788433	0.276417	0.198271	0.209417	434286
1	45551041	45551041	1	+	1:45551041:+	ENSG00000117448	AKR1A1	45551022-45551048	18.6534		FALSE	0.867358	0.133242	0.250403	0.267306	434286
1	45551053	45551053	1	+	1:45551053:+	ENSG00000117448	AKR1A1	45551048-45551058	8.75437		FALSE	0.752234	0.0933508	0.117984	0.123679	434286
1	45551064	45551064	1	+	1:45551064:+	ENSG00000117448	AKR1A1	45551058-45551071	14.0539	45551067	FALSE	0.803472	0.107348	0.188998	0.154678	434286
1	45551075	45551075	1	+	1:45551075:+	ENSG00000117448	AKR1A1	45551071-45551085	6.26822		FALSE	0.879956	0.0410915	0.0941875	0.0853856	434286
1	46668341	46668341	1	-	1:46668341:-	ENSG00000123472	ATPAF1	46668308-46668348	17.4913		FALSE	0.900805	0.0987833	0.307544	0.390711	51803
1	46668363	46668363	1	-	1:46668363:-	ENSG00000123472	ATPAF1	46668348-46668391	39.3664	46668364	FALSE	0.623627	0.768766	0.691304	0.607948	51803
1	46673867	46673867	1	-	1:46673867:-	ENSG00000123472	ATPAF1	46673614-46673958	0.0810764	46673867	TRUE	0.601852	1.16257	0.00162668	0.00134087	51803
1	52056199	52056199	1	+	1:52056199:+	ENSG00000134717	BTF3L4	52056183-52056223	0.2879	52056199	TRUE	0.767788	0.30146	0.00332442	0.00317795	287600
1	52056270	52056270	1	+	1:52056270:+	ENSG00000134717	BTF3L4	52056254-52056280	7.30494	52056271	FALSE	0.868307	0.359815	0.0840296	0.0841638	287600
1	52056303	52056303	1	+	1:52056303:+	ENSG00000134717	BTF3L4	52056280-52056309	42.4722	52056304	FALSE	0.788016	0.346661	0.488191	0.456516	287600
1	52056313	52056313	1	+	1:52056313:+	ENSG00000134717	BTF3L4	52056309-52056319	18.701	52056314	FALSE	0.776564	0.175335	0.22473	0.250484	287600
1	52056322	52056322	1	+	1:52056322:+	ENSG00000134717	BTF3L4	52056319-52056328	8.59318	52056321	FALSE	0.819163	0.0853438	0.110022	0.113726	287600
1	52056333	52056333	1	+	1:52056333:+	ENSG00000134717	BTF3L4	52056328-52056349	9.65195	52056332	FALSE	0.829326	0.0554402	0.112175	0.0919314	287600
1	62784109	62784109	1	+	1:62784109:+	ENSG00000125703	ATG4C	62784085-62784123	8.83252		FALSE	0.647832	0.828265	0.1335	0.149299	57877
1	62784137	62784137	1	+	1:62784137:+	ENSG00000125703	ATG4C	62784123-62784146	41.075	62784135	FALSE	0.82825	0.360499	0.624106	0.791343	57877
1	62784153	62784153	1	+	1:62784153:+	ENSG00000125703	ATG4C	62784146-62784164	16.2984		FALSE	0.737466	0.121596	0.247743	0.0593574	57877
1	63367575	63367575	1	+	1:63367575:+	ENSG00000088035	ALG6	63367572-63367591	0.61246	63367575	TRUE	0.686316	1.34908	0.00894959	0.00794177	61555
1	63367627	63367627	1	+	1:63367627:+	ENSG00000088035	ALG6	63367611-63367630	25.0898	63367627	FALSE	0.960818	0.0880988	0.360221	0.3739	61555
1	63367634	63367634	1	+	1:63367634:+	ENSG00000088035	ALG6	63367630-63367640	24.7226		FALSE	0.839783	0.347407	0.356003	0.415653	61555
1	63367642	63367642	1	+	1:63367642:+	ENSG00000088035	ALG6	63367640-63367659	19.2495	63367643	FALSE	0.782281	0.180403	0.277997	0.202505	61555
1	70354724	70354724	1	-	1:70354724:-	ENSG00000118454	ANKRD13C	70354694-70354737	62.6926	70354722	FALSE	0.827531	0.489618	0.88216	0.82823	95016
1	70514603	70514603	1	-	1:70514603:-	ENSG00000118454	ANKRD13C	70504495-70522751	8.39332		FALSE	0.996543	0.0166543	0.11784	0.17177	95016
1	75724347	75724347	1	+	1:75724347:+	ENSG00000117054	ACADM	75719426-75724366	0.266849	75724347	TRUE	0.421912	2.46094	0.00352617	0.0029657	197865
1	75724688	75724688	1	+	1:75724688:+	ENSG00000117054	ACADM	75724673-75724692	6.37657	75724691	FALSE	0.791758	0.714868	0.0851481	0.0922609	197865
1	75724699	75724699	1	+	1:75724699:+	ENSG00000117054	ACADM	75724692-75724703	15.0224		FALSE	0.520487	0.379933	0.198619	0.28394	197865
1	75724709	75724709	1	+	1:75724709:+	ENSG00000117054	ACADM	75724703-75724716	19.8327	75724709	FALSE	0.82889	0.254884	0.318615	0.338694	197865
1	75724720	75724720	1	+	1:75724720:+	ENSG00000117054	ACADM	75724716-75724738	10.7098		FALSE	0.841667	0.103557	0.141807	0.137437	197865
1	75786256	75786256	1	+	1:75786256:+	ENSG00000117054	ACADM	75786242-75786638	23.5266		FALSE	0.983562	0.0215976	0.310363	0.144702	197865
1	77282019	77282019	1	+	1:77282019:+	ENSG00000154027	AK5	77282009-77282024	9.62237	77282019	FALSE	0.870778	0.36215	0.162836	0.167141	45997
1	77282031	77282031	1	+	1:77282031:+	ENSG00000154027	AK5	77282024-77282038	19.7535		FALSE	0.786647	0.31736	0.334424	0.296253	45997
1	77282042	77282042	1	+	1:77282042:+	ENSG00000154027	AK5	77282038-77282048	7.40048		FALSE	0.84917	0.1374	0.14022	0.174875	45997
1	77282053	77282053	1	+	1:77282053:+	ENSG00000154027	AK5	77282048-77282068	8.03965	77282058	FALSE	0.757403	0.114939	0.1368	0.133517	45997
1	77432215	77432215	1	+	1:77432215:+	ENSG00000154027	AK5	77432204-77432246	9.11364		FALSE	0.77687	0.0823557	0.154415	0.147659	45997
1	77532106	77532106	1	+	1:77532106:+	ENSG00000154027	AK5	77532098-77532137	5.14816	77532107	FALSE	0.88536	0.0309717	0.087449	0.0805554	45997
1	85276515	85276515	1	-	1:85276515:-	ENSG00000142867	BCL10	85276503-85276532	27.6083		FALSE	0.733076	0.264812	0.536479	0.445218	139277
1	85276545	85276545	1	-	1:85276545:-	ENSG00000142867	BCL10	85276536-85276560	11.2775		FALSE	0.940956	0.0699658	0.219822	0.282186	139277
1	85276634	85276634	1	-	1:85276634:-	ENSG00000142867	BCL10	85276627-85276648	12.552	85276632	FALSE	0.832356	0.438338	0.243699	0.272596	139277
1	94418391	94418391	1	+	1:94418391:+	ENSG00000117528	ABCD3	94418362-94418400	16.9834	94418389	FALSE	0.838253	0.440502	0.283329	0.310224	69680
1	94418415	94418415	1	+	1:94418415:+	ENSG00000117528	ABCD3	94418400-94418433	33.3424		FALSE	0.85362	0.245864	0.556111	0.583517	69680
1	94418443	94418443	1	+	1:94418443:+	ENSG00000117528	ABCD3	94418433-94418455	9.65987	94418455	FALSE	0.882477	0.0623759	0.161014	0.106259	69680
1	99850099	99850099	1	+	1:99850099:+	ENSG00000162688	AGL	99850083-99850111	17.0889		FALSE	0.728597	0.533825	0.494811	0.526262	63269
1	99850123	99850123	1	+	1:99850123:+	ENSG00000162688	AGL	99850111-99850137	17.4651		FALSE	0.750314	0.260687	0.515796	0.473738	63269
1	109616104	109616104	1	+	1:109616104:+	ENSG00000116337	AMPD2	109616103-109616149	0.0958819	109616104	TRUE	0.63178	1.73143	0.0091947	0.00784949	124111
1	109619845	109619845	1	+	1:109619845:+	ENSG00000116337	AMPD2	109619802-109619852	10.4181	109619846	FALSE	0.812072	0.393845	0.990805	0.992151	124111
1	109984765	109984765	1	+	1:109984765:+	ENSG00000168710	AHCYL1	109984720-109984770	0.425179	109984765	TRUE	0.9274	0.108846	1	1	126770
1	113904800	113904800	1	-	1:113904800:-	ENSG00000134262	AP4B1	113904790-113904824	16.1111	113904799	FALSE	0.894319	0.261284	0.666467	0.637895	47551
1	113905029	113905029	1	-	1:113905029:-	ENSG00000134262	AP4B1	113904998-113905040	7.8358	113905020	FALSE	0.844059	0.470884	0.320461	0.34651	47551
1	113905201	113905201	1	-	1:113905201:-	ENSG00000134262	AP4B1	113905195-113905220	0.319657	113905201	TRUE	0.608974	0.292908	0.0130713	0.0155947	47551
1	114581594	114581594	1	-	1:114581594:-	ENSG00000116752	BCAS2	114581579-114581599	5.14486		FALSE	0.963013	0.00780635	0.0580014	0.0840021	256314
1	114581604	114581604	1	-	1:114581604:-	ENSG00000116752	BCAS2	114581599-114581606	5.64698		FALSE	0.809271	0.0588315	0.0638686	0.117294	256314
1	114581615	114581615	1	-	1:114581615:-	ENSG00000116752	BCAS2	114581606-114581637	78.842	114581615	FALSE	0.914349	0.278222	0.879605	0.798704	256314
1	116372668	116372668	1	+	1:116372668:+	ENSG00000163399	ATP1A1	116371945-116373192	0.0857302	116372668	TRUE	0.400763	3.68413	0.00277487	0.268917	307943
1	116373243	116373243	1	+	1:116373243:+	ENSG00000163399	ATP1A1	116373217-116373257	30.9236	116373244	FALSE	0.908826	0.363193	0.997225	0.731083	307943
1	149175748	149175748	1	+	1:149175748:+	ENSG00000274265	AC245297.3	149175738-149175779	4.21679	149175748	TRUE	0.667009	1.17916	0.079995	0.0817544	75816
1	149175890	149175890	1	+	1:149175890:+	ENSG00000274265	AC245297.3	149175866-149175911	14.3888	149175890	FALSE	0.757797	0.386828	0.272673	0.302332	75816
1	149176012	149176012	1	+	1:149176012:+	ENSG00000274265	AC245297.3	149175999-149176018	8.74749		FALSE	0.914162	0.0484768	0.165763	0.22593	75816
1	149176026	149176026	1	+	1:149176026:+	ENSG00000274265	AC245297.3	149176018-149176031	6.7677	149176022	FALSE	0.830701	0.112875	0.128502	0.170771	75816
1	149176038	149176038	1	+	1:149176038:+	ENSG00000274265	AC245297.3	149176031-149176059	18.6491	149176041	FALSE	0.917713	0.106706	0.354592	0.219213	75816
1	150235983	150235983	1	-	1:150235983:-	ENSG00000143401	ANP32E	150235968-150235996	9.91362	150235983	FALSE	0.858035	0.072966	0.201918	0.173486	303673
1	150236007	150236007	1	-	1:150236007:-	ENSG00000143401	ANP32E	150235996-150236017	14.6085		FALSE	0.807091	0.138373	0.294615	0.270842	303673
1	150236112	150236112	1	-	1:150236112:-	ENSG00000143401	ANP32E	150236100-150236122	22.7106	150236112	FALSE	0.972184	0.0830438	0.453194	0.492045	303673
1	150236156	150236156	1	-	1:150236156:-	ENSG00000143401	ANP32E	150236153-150236191	2.88106	150236156	TRUE	0.924044	0.0676242	0.056903	0.0636273	303673
1	150549369	150549369	1	+	1:150549369:+	ENSG00000143382	ADAMTSL4	150522881-150549382	0.474758	150549369	TRUE	0.651462	1.42163	1	1	44865
1	150876588	150876588	1	-	1:150876588:-	ENSG00000143437	ARNT	150861396-150876595	18.9737	150876579	FALSE	0.87194	0.108723	0.368788	0.379031	84533
1	150876602	150876602	1	-	1:150876602:-	ENSG00000143437	ARNT	150876595-150876616	22.1641	150876599	FALSE	0.769576	0.327975	0.421813	0.400687	84533
1	150876709	150876709	1	-	1:150876709:-	ENSG00000143437	ARNT	150876667-150876729	11.282	150876708	FALSE	0.821869	0.326641	0.217208	0.220282	84533
1	154325553	154325553	1	+	1:154325553:+	ENSG00000143515	ATP8B2	154325546-154325568	0.602261	154325553	TRUE	0.715708	0.265555	1	1	69073
1	155050681	155050681	1	+	1:155050681:+	ENSG00000143537	ADAM15	155037758-155050946	0.154353	155050681	TRUE	0.833333	0.114629	0.00310493	0.00370417	130869
1	155051298	155051298	1	+	1:155051298:+	ENSG00000143537	ADAM15	155051290-155051304	16.3079	155051303	FALSE	0.721405	0.568094	0.337152	0.301276	130869
1	155051315	155051315	1	+	1:155051315:+	ENSG00000143537	ADAM15	155051304-155051336	23.1285	155051316	FALSE	0.78831	0.205111	0.510217	0.56107	130869
1	155051349	155051349	1	+	1:155051349:+	ENSG00000143537	ADAM15	155051336-155051368	9.83121	155051351	FALSE	0.789958	0.0763266	0.200887	0.13395	130869
1	155562805	155562805	1	-	1:155562805:-	ENSG00000116539	ASH1L	155562786-155562818	22.7175	155562803	FALSE	0.785901	0.595268	1	1	246959
1	155562042	155562042	1	+	1:155562042:+	ENSG00000235919	ASH1L-AS1	155562015-155562071	0.74963	155562042	TRUE	0.775862	0.13313	0.00817252	0.00910031	69501
1	155562963	155562963	1	+	1:155562963:+	ENSG00000235919	ASH1L-AS1	155562948-155562976	11.9495		FALSE	0.790633	0.62946	0.129082	0.117789	69501
1	155563211	155563211	1	+	1:155563211:+	ENSG00000235919	ASH1L-AS1	155563189-155563218	10.3567		FALSE	0.936205	0.0931944	0.111852	0.131904	69501
1	155563228	155563228	1	+	1:155563228:+	ENSG00000235919	ASH1L-AS1	155563218-155563238	21.722		FALSE	0.58201	0.380071	0.234766	0.212637	69501
1	155563246	155563246	1	+	1:155563246:+	ENSG00000235919	ASH1L-AS1	155563238-155563294	47.8151		FALSE	0.962169	0.070453	0.516858	0.52857	69501
1	155978543	155978543	1	-	1:155978543:-	ENSG00000116584	ARHGEF2	155978519-155978544	19.9334		FALSE	0.77977	0.412717	0.449457	0.309526	210957
1	155978550	155978550	1	-	1:155978550:-	ENSG00000116584	ARHGEF2	155978544-155978561	19.4461	155978547	FALSE	0.892586	0.320122	0.437247	0.550672	210957
1	155978578	155978578	1	-	1:155978578:-	ENSG00000116584	ARHGEF2	155978561-155978589	5.09867		FALSE	0.836623	0.484983	0.114649	0.139418	210957
1	156007070	156007070	1	-	1:156007070:-	ENSG00000116584	ARHGEF2	156006795-156014269	0.0113767	156007070	TRUE	1	0.255667	0.000266354	0.000383189	210957
1	161177496	161177496	1	-	1:161177496:-	ENSG00000158850	B4GALT3	161177473-161177505	54.1664	161177497	FALSE	0.917144	0.183554	0.747518	0.707079	153479
1	161177506	161177506	1	-	1:161177506:-	ENSG00000158850	B4GALT3	161177505-161177522	18.1725	161177507	FALSE	0.969498	0.0199885	0.254131	0.292069	153479
1	161177968	161177968	1	-	1:161177968:-	ENSG00000158850	B4GALT3	161177893-161181667	0.0638524	161177968	TRUE	0.503704	0.416778	0.00088716	0.000851854	153479
1	161766320	161766320	1	+	1:161766320:+	ENSG00000118217	ATF6	161766304-161766334	26.3253	161766320	FALSE	0.893266	0.223987	0.829207	0.850223	149795
1	161766341	161766341	1	+	1:161766341:+	ENSG00000118217	ATF6	161766334-161766345	5.42475		FALSE	0.870702	0.0816606	0.172643	0.149777	149795
1	165698564	165698564	1	-	1:165698564:-	ENSG00000143149	ALDH9A1	165698549-165698573	25.1017		FALSE	0.848161	0.132817	0.344315	0.280402	204345
1	165698583	165698583	1	-	1:165698583:-	ENSG00000143149	ALDH9A1	165698573-165698587	12.1036		FALSE	0.823478	0.158	0.166243	0.209411	204345
1	165698596	165698596	1	-	1:165698596:-	ENSG00000143149	ALDH9A1	165698587-165698611	30.0325		FALSE	0.632334	0.494906	0.412403	0.417277	204345
1	165698616	165698616	1	-	1:165698616:-	ENSG00000143149	ALDH9A1	165698611-165698765	5.69772		FALSE	0.921634	0.273622	0.0781262	0.0929106	204345
1	169367970	169367970	1	+	1:169367970:+	ENSG00000117475	BLZF1	169367960-169367982	3.05655	169367970	TRUE	0.572708	0.659213	0.047266	0.0522255	50220
1	169368196	169368196	1	+	1:169368196:+	ENSG00000117475	BLZF1	169368095-169368206	20.5098	169368195	FALSE	0.625035	0.535919	0.314354	0.316255	50220
1	169368213	169368213	1	+	1:169368213:+	ENSG00000117475	BLZF1	169368206-169368217	14.098		FALSE	0.807792	0.123835	0.217686	0.28811	50220
1	169368222	169368222	1	+	1:169368222:+	ENSG00000117475	BLZF1	169368217-169368235	17.8793		FALSE	0.627848	0.240697	0.286159	0.241572	50220
1	169368245	169368245	1	+	1:169368245:+	ENSG00000117475	BLZF1	169368235-169368259	9.6814	169368237	FALSE	0.848709	0.0529093	0.150708	0.101838	50220
1	180502577	180502577	1	-	1:180502577:-	ENSG00000230124	ACBD6	180502556-180502584	23.7942	180502577	FALSE	0.82253	0.141956	0.322145	0.238489	201667
1	180502589	180502589	1	-	1:180502589:-	ENSG00000230124	ACBD6	180502584-180502598	9.29899		FALSE	0.713703	0.0980722	0.127702	0.116195	201667
1	180502612	180502612	1	-	1:180502612:-	ENSG00000230124	ACBD6	180502604-180502617	6.02627		FALSE	0.820951	0.0897779	0.109317	0.118316	201667
1	180502622	180502622	1	-	1:180502622:-	ENSG00000230124	ACBD6	180502617-180502632	7.15139		FALSE	0.68304	0.0727982	0.0954643	0.0922819	201667
1	180502841	180502841	1	-	1:180502841:-	ENSG00000230124	ACBD6	180502806-180502858	28.3928		FALSE	0.878444	0.386901	0.378349	0.432764	201667
1	180502954	180502954	1	-	1:180502954:-	ENSG00000230124	ACBD6	180502951-180523186	0.0902478	180502954	TRUE	1	0.0109589	0.00120891	0.0019542	201667
1	198657677	198657677	1	-	1:198657677:-	ENSG00000261573	AL157402.2	198657662-198657847	95.996		FALSE	0.971597	0.0950763	1	1	24176
1	202144718	202144718	1	-	1:202144718:-	ENSG00000143862	ARL8A	202144710-202144724	8.87563		FALSE	0.752838	0.211628	0.397372	0.229378	74913
1	202144741	202144741	1	-	1:202144741:-	ENSG00000143862	ARL8A	202144731-202144789	13.7733	202144743	FALSE	0.654555	0.644093	0.602628	0.770622	74913
1	202958271	202958271	1	-	1:202958271:-	ENSG00000159346	ADIPOR1	202958233-202958276	11.9602	202958264	FALSE	0.875347	0.0667081	0.161445	0.264825	309476
1	202958294	202958294	1	-	1:202958294:-	ENSG00000159346	ADIPOR1	202958276-202958302	46.6721	202958285	FALSE	0.729746	0.564294	0.627319	0.408839	309476
1	202958315	202958315	1	-	1:202958315:-	ENSG00000159346	ADIPOR1	202958308-202958333	15.7534	202958312	FALSE	0.922131	0.284932	0.211496	0.323323	309476
1	202958572	202958572	1	-	1:202958572:-	ENSG00000159346	ADIPOR1	202958384-202961308	0.045884	202958572	TRUE	0.500899	2.9773	0.000620326	0.0030128	309476
1	203305515	203305515	1	+	1:203305515:+	ENSG00000159388	BTG2	203305506-203305529	76.0688	203305519	FALSE	0.914816	0.416364	1	1	429181
1	203626794	203626794	1	+	1:203626794:+	ENSG00000058668	ATP2B4	203626771-203626808	13.8285	203626787	FALSE	0.699763	0.663638	0.407504	0.418904	270499
1	203626831	203626831	1	+	1:203626831:+	ENSG00000058668	ATP2B4	203626815-203626842	19.9065	203626832	FALSE	0.89584	0.230615	0.592496	0.581096	270499
1	212565334	212565334	1	+	1:212565334:+	ENSG00000162772	ATF3	212563517-212572063	0.0132964	212565334	TRUE	0.633333		0.000216814		52646
1	212608760	212608760	1	+	1:212608760:+	ENSG00000162772	ATF3	212608700-212608771	70.0661	212608761	FALSE	0.924524	0.397853	0.999783	1	52646
1	213015479	213015479	1	-	1:213015479:-	ENSG00000174606	ANGEL2	213015463-213015484	13.9305		FALSE	0.792373	0.134918	0.243517	0.144452	122415
1	213015491	213015491	1	-	1:213015491:-	ENSG00000174606	ANGEL2	213015484-213015499	16.7341	213015493	FALSE	0.669619	0.183038	0.295115	0.250742	122415
1	213015508	213015508	1	-	1:213015508:-	ENSG00000174606	ANGEL2	213015499-213015520	16.5454		FALSE	0.640907	0.330816	0.271752	0.309176	122415
1	213015786	213015786	1	-	1:213015786:-	ENSG00000174606	ANGEL2	213015754-213015800	10.4391		FALSE	0.881471	0.279141	0.171703	0.228774	122415
1	213015867	213015867	1	-	1:213015867:-	ENSG00000174606	ANGEL2	213015860-213015882	3.29045	213015867	TRUE	0.577781	1.19939	0.053981	0.0668561	122415
1	222712462	222712462	1	-	1:222712462:-	ENSG00000186063	AIDA	222712447-222712471	16.2807		FALSE	0.862224	0.196578	0.481502	0.245997	109756
1	222712477	222712477	1	-	1:222712477:-	ENSG00000186063	AIDA	222712471-222712486	10.3949		FALSE	0.739986	0.259262	0.304411	0.478701	109756
1	222712492	222712492	1	-	1:222712492:-	ENSG00000186063	AIDA	222712486-222712499	7.5103	222712491	FALSE	0.834858	0.530758	0.22054	0.273386	109756
1	222713210	222713210	1	-	1:222713210:-	ENSG00000186063	AIDA	222712910-222713250	0.0637778	222713210	TRUE	0.623667	1.37866	0.00188564	0.00191542	109756
1	222712549	222712549	1	+	1:222712549:+	ENSG00000162819	BROX	222712535-222712558	6.94706	222712553	FALSE	0.611197	0.660811	0.198659	0.199364	132171
1	222712566	222712566	1	+	1:222712566:+	ENSG00000162819	BROX	222712558-222712576	9.05948	222712564	FALSE	0.873979	0.25912	0.258711	0.297201	132171
1	222713387	222713387	1	+	1:222713387:+	ENSG00000162819	BROX	222713375-222713392	12.4044	222713381	FALSE	0.787808	0.181898	0.353717	0.325555	132171
1	222713393	222713393	1	+	1:222713393:+	ENSG00000162819	BROX	222713392-222713420	6.64669	222713401	FALSE	0.852672	0.120475	0.191608	0.177881	132171
1	226186698	226186698	1	-	1:226186698:-	ENSG00000182827	ACBD3	226186668-226186707	22.8595		FALSE	0.740577	0.336377	0.529789	0.484664	62648
1	226186719	226186719	1	-	1:226186719:-	ENSG00000182827	ACBD3	226186707-226186730	18.1075		FALSE	0.667819	0.690412	0.419061	0.421572	62648
1	226186741	226186741	1	-	1:226186741:-	ENSG00000182827	ACBD3	226186737-226186752	2.42625	226186741	TRUE	0.957143	0.107038	0.0562069	0.0937636	62648
1	230979071	230979071	1	+	1:230979071:+	ENSG00000173409	ARV1	230979057-230979077	12.9597		FALSE	0.737055	0.55713	0.144692	0.168037	93112
1	230979094	230979094	1	+	1:230979094:+	ENSG00000173409	ARV1	230979077-230979113	76.684	230979094	FALSE	0.790475	0.427854	0.85756	0.831963	93112
1	235161250	235161250	1	-	1:235161250:-	ENSG00000054267	ARID4B	235161238-235161270	20.084		FALSE	0.740438	0.162283	0.372427	0.289575	848939
1	235161284	235161284	1	-	1:235161284:-	ENSG00000054267	ARID4B	235161270-235161319	8.10364		FALSE	0.752297	0.112789	0.148988	0.142058	848939
1	235328170	235328170	1	-	1:235328170:-	ENSG00000054267	ARID4B	235328161-235328172	9.38666	235328168	FALSE	0.761082	0.280971	0.175564	0.23231	848939
1	235328178	235328178	1	-	1:235328178:-	ENSG00000054267	ARID4B	235328172-235328188	16.0274	235328179	FALSE	0.662649	0.588382	0.299617	0.31814	848939
1	235328219	235328219	1	-	1:235328219:-	ENSG00000054267	ARID4B	235328219-235328237	0.521239	235328219	TRUE	1	0	0.009585	0.0179177	848939
1	243851079	243851079	1	-	1:243851079:-	ENSG00000117020	AKT3	243850737-243851190	0.253873	243851079	TRUE	0.707921	0.712393	1	1	50025
1	246931925	246931925	1	-	1:246931925:-	ENSG00000153207	AHCTF1	246931910-246931936	14.9744		FALSE	0.829583	0.227209	0.445362	0.36481	88838
1	246931949	246931949	1	-	1:246931949:-	ENSG00000153207	AHCTF1	246931936-246931953	9.3012	246931948	FALSE	0.783245	0.399021	0.277787	0.308366	88838
1	246931957	246931957	1	-	1:246931957:-	ENSG00000153207	AHCTF1	246931953-246931976	9.31696		FALSE	0.731588	0.669992	0.279091	0.326824	88838
1	247210833	247210833	1	-	1:247210833:-	ENSG00000232347	AL390728.5	247210825-247210837	8.20735		FALSE	0.801379	0.0531978	0.0932668	0.0709032	70778
1	247210845	247210845	1	-	1:247210845:-	ENSG00000232347	AL390728.5	247210837-247210847	18.5397		FALSE	0.786907	0.181382	0.219607	0.242608	70778
1	247210853	247210853	1	-	1:247210853:-	ENSG00000232347	AL390728.5	247210847-247210860	43.2663		FALSE	0.821735	0.314209	0.515787	0.404112	70778
1	247210863	247210863	1	-	1:247210863:-	ENSG00000232347	AL390728.5	247210860-247210871	19.1839		FALSE	0.838141	0.314993	0.214648	0.280233	70778
1	247241823	247241823	1	-	1:247241823:-	ENSG00000232347	AL390728.5	247222701-247246183	0.237362	247241823	TRUE	0.70316	1.76368	0.00266928	0.00214404	70778
10	5035354	5035354	1	+	10:5035354:+	ENSG00000196139	AKR1C3	5024155-5043086	0.0236158	5035354	TRUE	0.666667	0.156931	0.000273761	0.000305514	110096
10	5094376	5094376	1	+	10:5094376:+	ENSG00000196139	AKR1C3	5094359-5094394	60.9623		FALSE	0.877282	0.45805	0.680612	0.700679	110096
10	5094414	5094414	1	+	10:5094414:+	ENSG00000196139	AKR1C3	5094404-5094444	28.5451	5094414	FALSE	0.924265	0.0849697	0.319115	0.299016	110096
10	18659371	18659371	1	+	10:18659371:+	ENSG00000165997	ARL5B	18659356-18659382	5.42733		FALSE	0.828932	0.386178	0.15695	0.1729	35745
10	18659404	18659404	1	+	10:18659404:+	ENSG00000165997	ARL5B	18659390-18659419	10.6029		FALSE	0.727253	0.323766	0.307108	0.32909	35745
10	18659431	18659431	1	+	10:18659431:+	ENSG00000165997	ARL5B	18659419-18659450	18.5425	18659431	FALSE	0.836241	0.249939	0.550902	0.498011	35745
10	22321099	22321099	1	+	10:22321099:+	ENSG00000168283	BMI1	22321085-22321126	2.88	22321099	TRUE	0.798574	0.618664	1	1	71389
10	26860897	26860897	1	-	10:26860897:-	ENSG00000136754	ABI1	26860887-26860911	33.7	26860892	FALSE	0.870493	0.182237	0.607974	0.557186	360128
10	26860954	26860954	1	-	10:26860954:-	ENSG00000136754	ABI1	26860945-26860974	21.3774	26860971	FALSE	0.828907	0.478873	0.389729	0.440566	360128
10	26861087	26861087	1	-	10:26861087:-	ENSG00000136754	ABI1	26861080-26866826	0.127177	26861087	TRUE	0.361684	1.12031	0.002297	0.00224833	360128
10	27100493	27100493	1	-	10:27100493:-	ENSG00000107890	ANKRD26	27100477-27100509	42.1471	27100494	FALSE	0.794031	0.595735	1	1	70280
10	27240778	27240778	1	-	10:27240778:-	ENSG00000107897	ACBD5	27240765-27240788	8.58542		FALSE	0.882841	0.0803782	0.298739	0.305517	71039
10	27240798	27240798	1	-	10:27240798:-	ENSG00000107897	ACBD5	27240788-27240808	18.1253	27240797	FALSE	0.837484	0.385927	0.625024	0.610573	71039
10	27242130	27242130	1	-	10:27242130:-	ENSG00000107897	ACBD5	27242097-27261563	2.29592	27242130	TRUE	0.454627	2.94974	0.079195	0.0839103	71039
10	31928801	31928801	1	-	10:31928801:-	ENSG00000165322	ARHGAP12	31928788-31928806	5.94849		FALSE	0.884142	0.0423065	0.102794	0.0517481	67866
10	31928815	31928815	1	-	10:31928815:-	ENSG00000165322	ARHGAP12	31928806-31928824	26.9074	31928814	FALSE	0.839231	0.25797	0.501963	0.395038	67866
10	31928831	31928831	1	-	10:31928831:-	ENSG00000165322	ARHGAP12	31928824-31928837	15.2064	31928831	FALSE	0.734209	0.272797	0.262305	0.300096	67866
10	31928840	31928840	1	-	10:31928840:-	ENSG00000165322	ARHGAP12	31928837-31928849	8.41806		FALSE	0.525402	0.501727	0.144869	0.223695	67866
10	31928876	31928876	1	-	10:31928876:-	ENSG00000165322	ARHGAP12	31928864-31949252	1.67831	31928876	TRUE	0.510397	2.50445	0.0288776	0.0294232	67866
10	42782775	42782775	1	+	10:42782775:+	ENSG00000165733	BMS1	42782580-42782778	5.14689		FALSE	0.960252	0.0834695	0.0789619	0.0985639	102392
10	42782791	42782791	1	+	10:42782791:+	ENSG00000165733	BMS1	42782778-42782796	32.9313	42782795	FALSE	0.751188	0.549791	0.506971	0.487444	102392
10	42782801	42782801	1	+	10:42782801:+	ENSG00000165733	BMS1	42782796-42782819	27.1379		FALSE	0.865905	0.197152	0.418036	0.413992	102392
10	45374177	45374177	1	+	10:45374177:+	ENSG00000012779	ALOX5	45374164-45374186	7.10059	45374176	FALSE	0.677138	0.746826	0.196012	0.198296	199899
10	45374216	45374216	1	+	10:45374216:+	ENSG00000012779	ALOX5	45374202-45374235	29.1067	45374216	FALSE	0.836619	0.396362	0.803988	0.801704	199899
10	60733493	60733493	1	-	10:60733493:-	ENSG00000151150	ANK3	60733477-60733502	25.7193	60733490	FALSE	0.597812	0.378104	0.514962	0.320328	56098
10	60733506	60733506	1	-	10:60733506:-	ENSG00000151150	ANK3	60733502-60733511	5.74352		FALSE	0.872332	0.0546751	0.114748	0.133463	56098
10	60733517	60733517	1	-	10:60733517:-	ENSG00000151150	ANK3	60733511-60733523	7.64733		FALSE	0.667398	0.261146	0.189895	0.290275	56098
10	60733530	60733530	1	-	10:60733530:-	ENSG00000151150	ANK3	60733523-60733541	10.9826		FALSE	0.466583	0.716167	0.219356	0.255934	56098
10	61901698	61901698	1	+	10:61901698:+	ENSG00000150347	ARID5B	61901662-61901721	60.686	61901699	FALSE	0.955068	0.180143	0.852111	0.905684	353912
10	62049357	62049357	1	+	10:62049357:+	ENSG00000150347	ARID5B	62049341-62049369	10.5326		FALSE	0.936391	0.0333099	0.147889	0.0943161	353912
10	72216276	72216276	1	-	10:72216276:-	ENSG00000138303	ASCC1	72216264-72216281	15.1083	72216276	FALSE	0.906214	0.0944692	0.262226	0.214623	84093
10	72216288	72216288	1	-	10:72216288:-	ENSG00000138303	ASCC1	72216281-72216294	22.9056	72216286	FALSE	0.797842	0.357644	0.396674	0.39207	84093
10	72216298	72216298	1	-	10:72216298:-	ENSG00000138303	ASCC1	72216294-72216330	18.4724	72216297	FALSE	0.804681	0.645658	0.319755	0.366942	84093
10	72217134	72217134	1	-	10:72217134:-	ENSG00000138303	ASCC1	72217072-72217165	1.28072	72217134	TRUE	0.925711	0.237976	0.0222707	0.0263661	84093
10	73414033	73414033	1	-	10:73414033:-	ENSG00000138279	ANXA7	73414014-73414048	23.8784		FALSE	0.891613	0.075877	0.293429	0.27458	445637
10	73414058	73414058	1	-	10:73414058:-	ENSG00000138279	ANXA7	73414048-73414064	24.3294	73414058	FALSE	0.804462	0.190318	0.337994	0.35345	445637
10	73414070	73414070	1	-	10:73414070:-	ENSG00000138279	ANXA7	73414064-73414118	33.4674	73414067	FALSE	0.745234	0.354737	0.409775	0.37197	445637
10	74150801	74150801	1	-	10:74150801:-	ENSG00000185009	AP3M1	74150779-74150811	27.1203		FALSE	0.726623	0.227262	0.380919	0.28262	122222
10	74150820	74150820	1	-	10:74150820:-	ENSG00000185009	AP3M1	74150811-74150823	12.2605		FALSE	0.775734	0.198226	0.192242	0.205367	122222
10	74150827	74150827	1	-	10:74150827:-	ENSG00000185009	AP3M1	74150823-74150834	12.6573		FALSE	0.661468	0.205075	0.178421	0.208707	122222
10	74150839	74150839	1	-	10:74150839:-	ENSG00000185009	AP3M1	74150834-74150931	9.1072	74150842	FALSE	0.667834	0.28378	0.12763	0.13128	122222
10	74151039	74151039	1	-	10:74151039:-	ENSG00000185009	AP3M1	74150931-74151052	9.46556		FALSE	0.954251	0.165099	0.132799	0.156884	122222
10	74151063	74151063	1	-	10:74151063:-	ENSG00000185009	AP3M1	74151062-74152760	0.767456	74151063	TRUE	0.897059	0.0149653	0.0107609	0.0151413	122222
10	74151219	74151219	1	+	10:74151219:+	ENSG00000156110	ADK	74151195-74151231	9.86011	74151221	FALSE	0.664272	0.561427	0.120237	0.149398	312816
10	74176556	74176556	1	+	10:74176556:+	ENSG00000156110	ADK	74176529-74176576	11.3965	74176554	FALSE	0.938266	0.111191	0.138958	0.191338	312816
10	74176746	74176746	1	+	10:74176746:+	ENSG00000156110	ADK	74176735-74176753	7.62365		FALSE	0.684227	0.191266	0.0930504	0.101009	312816
10	74176762	74176762	1	+	10:74176762:+	ENSG00000156110	ADK	74176753-74176782	46.6389	74176763	FALSE	0.831731	0.354805	0.568865	0.534862	312816
10	74176790	74176790	1	+	10:74176790:+	ENSG00000156110	ADK	74176782-74176803	6.48752		FALSE	0.818054	0.0428812	0.0793265	0.0233929	312816
10	87818170	87818170	1	-	10:87818170:-	ENSG00000138138	ATAD1	87818148-87818180	11.0516	87818160	FALSE	0.860167	0.0543472	0.152247	0.109189	131537
10	87818197	87818197	1	-	10:87818197:-	ENSG00000138138	ATAD1	87818180-87818207	40.9565		FALSE	0.770219	0.447379	0.563069	0.502734	131537
10	87818213	87818213	1	-	10:87818213:-	ENSG00000138138	ATAD1	87818207-87818219	9.95005		FALSE	0.836069	0.221125	0.151688	0.225134	131537
10	87818225	87818225	1	-	10:87818225:-	ENSG00000138138	ATAD1	87818219-87818247	11.3991		FALSE	0.50372	0.605165	0.155449	0.162791	131537
10	87841343	87841343	1	-	10:87841343:-	ENSG00000138138	ATAD1	87835239-87845097	0.00912291	87841343	TRUE	0.714286	0.766387	0.000134695	0.000152126	131537
10	91923771	91923771	1	+	10:91923771:+	ENSG00000095564	BTAF1	91923232-91923782	13.3326	91923770	FALSE	0.727882	0.592199	0.228965	0.310505	136680
10	91923795	91923795	1	+	10:91923795:+	ENSG00000095564	BTAF1	91923782-91923803	29.6225		FALSE	0.849992	0.27271	0.509027	0.594942	136680
10	91923811	91923811	1	+	10:91923811:+	ENSG00000095564	BTAF1	91923803-91923819	15.2773		FALSE	0.863324	0.0783536	0.273768	0.0945521	136680
10	95656660	95656660	1	-	10:95656660:-	ENSG00000059573	ALDH18A1	95656642-95656665	12.8006		FALSE	0.8432	0.0908755	0.212186	0.202193	51943
10	95656678	95656678	1	-	10:95656678:-	ENSG00000059573	ALDH18A1	95656665-95656687	25.2681		FALSE	0.576811	0.328945	0.370929	0.287086	51943
10	95656693	95656693	1	-	10:95656693:-	ENSG00000059573	ALDH18A1	95656687-95656696	7.9722		FALSE	0.745599	0.159972	0.117826	0.129649	51943
10	95656700	95656700	1	-	10:95656700:-	ENSG00000059573	ALDH18A1	95656696-95656706	10.0071	95656706	FALSE	0.729091	0.268659	0.16186	0.182234	51943
10	95656711	95656711	1	-	10:95656711:-	ENSG00000059573	ALDH18A1	95656706-95656734	13.1067	95656711	FALSE	0.799017	0.241063	0.18964	0.198837	51943
10	100286672	100286672	1	-	10:100286672:-	ENSG00000196072	BLOC1S2	100286638-100286692	82.0325	100286673	FALSE	0.933204	0.134634	1	1	320979
10	102056139	102056139	1	-	10:102056139:-	ENSG00000120029	ARMH3	102056129-102056144	7.49684		FALSE	0.697213	0.137003	0.220981	0.105575	73551
10	102056161	102056161	1	-	10:102056161:-	ENSG00000120029	ARMH3	102056153-102056167	11.5661		FALSE	0.757859	0.272544	0.340287	0.332879	73551
10	102056173	102056173	1	-	10:102056173:-	ENSG00000120029	ARMH3	102056167-102056181	9.64909	102056173	FALSE	0.88987	0.249088	0.284523	0.361667	73551
10	102056194	102056194	1	-	10:102056194:-	ENSG00000120029	ARMH3	102056188-102056200	5.176	102056193	FALSE	0.885952	0.363047	0.155166	0.199879	73551
10	102502675	102502675	1	-	10:102502675:-	ENSG00000138107	ACTR1A	102502643-102502684	11.1865	102502678	FALSE	0.919407	0.0383152	0.146191	0.103666	229849
10	102502698	102502698	1	-	10:102502698:-	ENSG00000138107	ACTR1A	102502684-102502702	7.39877		FALSE	0.714616	0.0636524	0.0931826	0.119412	229849
10	102502713	102502713	1	-	10:102502713:-	ENSG00000138107	ACTR1A	102502702-102502743	60.9361	102502712	FALSE	0.793239	0.430698	0.766289	0.776922	229849
10	102714308	102714308	1	-	10:102714308:-	ENSG00000138175	ARL3	102714275-102714320	34.2976		FALSE	0.748914	0.312125	0.455746	0.343821	90228
10	102714341	102714341	1	-	10:102714341:-	ENSG00000138175	ARL3	102714334-102714350	8.38764		FALSE	0.839768	0.0917243	0.111258	0.121396	90228
10	102714381	102714381	1	-	10:102714381:-	ENSG00000138175	ARL3	102714361-102714386	11.3734		FALSE	0.694312	0.216687	0.151666	0.172274	90228
10	102714393	102714393	1	-	10:102714393:-	ENSG00000138175	ARL3	102714386-102714410	21.2484	102714397	FALSE	0.829039	0.3832	0.282372	0.362509	90228
10	102854260	102854260	1	+	10:102854260:+	ENSG00000166275	BORCS7	102854246-102854271	74.1306	102854259	FALSE	0.786088	0.489234	1	1	312257
10	110919173	110919173	1	-	10:110919173:-	ENSG00000214413	BBIP1	110919162-110919177	21.164	110919176	FALSE	0.808662	0.151784	0.274607	0.135006	156015
10	110919181	110919181	1	-	10:110919181:-	ENSG00000214413	BBIP1	110919177-110919187	16.5574	110919182	FALSE	0.80465	0.118425	0.216826	0.263458	156015
10	110919193	110919193	1	-	10:110919193:-	ENSG00000214413	BBIP1	110919187-110919211	32.0174	110919201	FALSE	0.869164	0.326832	0.410392	0.478254	156015
10	110919226	110919226	1	-	10:110919226:-	ENSG00000214413	BBIP1	110919211-110919238	8.23318		FALSE	0.867109	0.454809	0.106356	0.123282	156015
10	112374018	112374018	1	+	10:112374018:+	ENSG00000197142	ACSL5	112365254-112375104	0.0844368	112374018	TRUE	0.627381	1.8666	0.00155073	0.0105199	149224
10	112376205	112376205	1	+	10:112376205:+	ENSG00000197142	ACSL5	112376190-112376209	14.105	112376199	FALSE	0.902369	0.256238	0.257067	0.219505	149224
10	112376212	112376212	1	+	10:112376212:+	ENSG00000197142	ACSL5	112376209-112376218	10.31		FALSE	0.840478	0.234377	0.199189	0.364115	149224
10	112376227	112376227	1	+	10:112376227:+	ENSG00000197142	ACSL5	112376218-112376273	30.3785		FALSE	0.889791	0.16027	0.555527	0.40586	149224
10	114526827	114526827	1	-	10:114526827:-	ENSG00000099204	ABLIM1	114526817-114526842	25.6098	114526830	FALSE	0.912691	0.122742	0.484285	0.388607	349694
10	114526849	114526849	1	-	10:114526849:-	ENSG00000099204	ABLIM1	114526842-114526855	5.07644		FALSE	0.779775	0.113846	0.105833	0.150486	349694
10	114526912	114526912	1	-	10:114526912:-	ENSG00000099204	ABLIM1	114526897-114526923	21.6203	114526918	FALSE	0.864933	0.452151	0.409925	0.460514	349694
10	114768061	114768061	1	-	10:114768061:-	ENSG00000099204	ABLIM1	114762767-114768292	0.00514736	114768061	TRUE	0.722222	1.61391	0.000102714	0.000392706	349694
10	119651366	119651366	1	+	10:119651366:+	ENSG00000151929	BAG3	119651355-119651371	5.47043		FALSE	0.7979	0.591983	0.0863891	0.099458	32502
10	119651380	119651380	1	+	10:119651380:+	ENSG00000151929	BAG3	119651371-119651400	58.7964	119651380	FALSE	0.932783	0.259981	0.91385	0.900542	32502
10	121928022	121928022	1	-	10:121928022:-	ENSG00000107669	ATE1	121928006-121928027	21.599		FALSE	0.782331	0.225595	0.448518	0.372042	102662
10	121928032	121928032	1	-	10:121928032:-	ENSG00000107669	ATE1	121928027-121928053	25.994	121928036	FALSE	0.717996	0.571118	0.550108	0.625687	102662
10	121928801	121928801	1	-	10:121928801:-	ENSG00000107669	ATE1	121928764-121928845	0.0935107	121928801	TRUE	0.637975	1.60767	0.00195948	0.00227099	102662
10	123008988	123008988	1	+	10:123008988:+	ENSG00000196177	ACADSB	123008972-123008993	14.4644	123008979	FALSE	0.647956	0.662646	0.249346	0.30401	53739
10	123009005	123009005	1	+	10:123009005:+	ENSG00000196177	ACADSB	123008993-123009018	44.3291	123009006	FALSE	0.775478	0.328324	0.752135	0.69599	53739
10	124801808	124801808	1	+	10:124801808:+	ENSG00000165660	ABRAXAS2	124801792-124801810	20.1265		FALSE	0.898331	0.243815	0.266079	0.264835	68795
10	124801817	124801817	1	+	10:124801817:+	ENSG00000165660	ABRAXAS2	124801810-124801836	55.6988	124801819	FALSE	0.959152	0.107301	0.749129	0.735165	68795
10	125823547	125823547	1	+	10:125823547:+	ENSG00000107949	BCCIP	125823528-125823578	87.0025	125823546	FALSE	0.926955	0.194112	1	1	311705
10	131981924	131981924	1	-	10:131981924:-	ENSG00000176171	BNIP3	131981905-131981931	16.2089	131981923	FALSE	0.932172	0.0537746	0.17846	0.130116	149424
10	131981951	131981951	1	-	10:131981951:-	ENSG00000176171	BNIP3	131981931-131981963	52.1275		FALSE	0.736209	0.37899	0.636664	0.613521	149424
10	131981965	131981965	1	-	10:131981965:-	ENSG00000176171	BNIP3	131981963-131981982	22.1578	131981965	FALSE	0.552286	0.473917	0.244665	0.25257	149424
10	131982013	131982013	1	-	10:131982013:-	ENSG00000176171	BNIP3	131981997-131982021	0.28041	131982013	TRUE	0.939972	0.107439	0.00310877	0.00379304	149424
10	133276846	133276846	1	-	10:133276846:-	ENSG00000151651	ADAM8	133276828-133276854	9.44908	133276850	FALSE	0.859498	0.0720337	0.172395	0.181153	244701
10	133276868	133276868	1	-	10:133276868:-	ENSG00000151651	ADAM8	133276854-133276890	49.2193	133276868	FALSE	0.864441	0.49664	0.838971	0.818847	244701
11	207383	207383	1	-	11:207383:-	ENSG00000177951	BET1L	207361-207392	68.3214	207383	FALSE	0.980801	0.0414396	0.884651	0.880155	133983
11	207395	207395	1	-	11:207395:-	ENSG00000177951	BET1L	207392-207409	9.25416		FALSE	0.894249	0.131389	0.119648	0.119845	133983
11	924894	924894	1	+	11:924894:+	ENSG00000183020	AP2A2	905802-925784	0.204792	924894	TRUE	0.453834	3.04916	0.012766	0.0137159	71292
11	925870	925870	1	+	11:925870:+	ENSG00000183020	AP2A2	925857-925886	15.9345	925870	FALSE	0.77548	0.689089	0.987234	0.986284	71292
11	2270014	2270014	1	-	11:2270014:-	ENSG00000183734	ASCL2	2270001-2270022	17.7578		FALSE	0.667497	0.247308	0.421299	0.339069	109259
11	2270027	2270027	1	-	11:2270027:-	ENSG00000183734	ASCL2	2270022-2270032	6.42418		FALSE	0.738716	0.121844	0.148551	0.153422	109259
11	2270039	2270039	1	-	11:2270039:-	ENSG00000183734	ASCL2	2270032-2270043	6.36835		FALSE	0.668979	0.243651	0.143058	0.106056	109259
11	2270589	2270589	1	-	11:2270589:-	ENSG00000183734	ASCL2	2270564-2270598	14.2231		FALSE	0.946119	0.274382	0.316249	0.397458	109259
11	2270952	2270952	1	-	11:2270952:-	ENSG00000183734	ASCL2	2270935-2270965	0.138204	2270952	TRUE	0.7025	0.341349	0.00311305	0.0039945	109259
11	6419068	6419068	1	-	11:6419068:-	ENSG00000166313	APBB1	6419044-6419070	14.2183	6419070	FALSE	0.837353	0.145863	0.242193	0.219931	113846
11	6419079	6419079	1	-	11:6419079:-	ENSG00000166313	APBB1	6419070-6419088	33.7473	6419071	FALSE	0.756624	0.372809	0.529894	0.515641	113846
11	6419095	6419095	1	-	11:6419095:-	ENSG00000166313	APBB1	6419088-6419104	15.2733	6419094	FALSE	0.808719	0.521828	0.245787	0.261146	113846
11	6419414	6419414	1	-	11:6419414:-	ENSG00000166313	APBB1	6419414-6419436	0.13527	6419414	TRUE		0	0.00229952	0.0032823	113846
11	6481313	6481313	1	-	11:6481313:-	ENSG00000132254	ARFIP2	6481301-6481317	14.5072	6481314	FALSE	0.883985	0.071998	0.177089	0.156114	107250
11	6481323	6481323	1	-	11:6481323:-	ENSG00000132254	ARFIP2	6481317-6481328	27.7175	6481323	FALSE	0.916133	0.0758404	0.338985	0.306034	107250
11	6481332	6481332	1	-	11:6481332:-	ENSG00000132254	ARFIP2	6481328-6481338	24.9837		FALSE	0.805462	0.542307	0.306519	0.321776	107250
11	6481343	6481343	1	-	11:6481343:-	ENSG00000132254	ARFIP2	6481338-6481366	14.5296	6481343	FALSE	0.822703	0.440277	0.177282	0.211408	107250
11	6481479	6481479	1	-	11:6481479:-	ENSG00000132254	ARFIP2	6481453-6492928	0.295571	6481479	TRUE	0.366097	3.42987	0.00362496	0.00466815	107250
11	8911112	8911112	1	+	11:8911112:+	ENSG00000166452	AKIP1	8911096-8911123	24.1902		FALSE	0.763541	0.391205	0.32796	0.342071	82798
11	8911129	8911129	1	+	11:8911129:+	ENSG00000166452	AKIP1	8911123-8911151	7.31056	8911139	FALSE	0.853477	0.108948	0.10108	0.110304	82798
11	8911190	8911190	1	+	11:8911190:+	ENSG00000166452	AKIP1	8911151-8911192	18.3893	8911189	FALSE	0.480081	0.0635173	0.248466	0.277625	82798
11	8911199	8911199	1	+	11:8911199:+	ENSG00000166452	AKIP1	8911192-8911208	24.0453	8911199	FALSE	0.852127	0.118197	0.351439	0.27	82798
11	13276652	13276652	1	+	11:13276652:+	ENSG00000133794	ARNTL	13268356-13276675	0.0660751	13276652	TRUE	0.541935	0.680161	0.00104885	0.00114686	116534
11	13277790	13277790	1	+	11:13277790:+	ENSG00000133794	ARNTL	13277767-13277795	6.16301	13277790	FALSE	0.832014	0.368625	0.0942916	0.107896	116534
11	13277806	13277806	1	+	11:13277806:+	ENSG00000133794	ARNTL	13277795-13277807	8.59921	13277798	FALSE	0.821326	0.0580395	0.132011	0.161786	116534
11	13277811	13277811	1	+	11:13277811:+	ENSG00000133794	ARNTL	13277807-13277819	8.96562	13277815	FALSE	0.792975	0.264627	0.143483	0.163619	116534
11	13277827	13277827	1	+	11:13277827:+	ENSG00000133794	ARNTL	13277819-13277839	24.8245	13277829	FALSE	0.767846	0.311953	0.381808	0.35217	116534
11	13277845	13277845	1	+	11:13277845:+	ENSG00000133794	ARNTL	13277839-13277850	6.99367	13277842	FALSE	0.670615	0.0738109	0.10714	0.124417	116534
11	13277864	13277864	1	+	11:13277864:+	ENSG00000133794	ARNTL	13277858-13277881	9.82031	13277878	FALSE	0.868687	0.0676169	0.150169	0.0889665	116534
11	13463177	13463177	1	-	11:13463177:-	ENSG00000148925	BTBD10	13463156-13463181	6.88341	13463180	FALSE	0.783867	0.0539382	0.105635	0.068821	69791
11	13463186	13463186	1	-	11:13463186:-	ENSG00000148925	BTBD10	13463181-13463195	9.42528	13463181	FALSE	0.880077	0.035085	0.145503	0.115408	69791
11	13463211	13463211	1	-	11:13463211:-	ENSG00000148925	BTBD10	13463203-13463217	13.5705		FALSE	0.921429	0.0674484	0.20626	0.237498	69791
11	13463223	13463223	1	-	11:13463223:-	ENSG00000148925	BTBD10	13463217-13463237	18.7345	13463222	FALSE	0.7888	0.309657	0.284001	0.312353	69791
11	13463264	13463264	1	-	11:13463264:-	ENSG00000148925	BTBD10	13463254-13463273	12.5374		FALSE	0.776354	0.339619	0.190577	0.203743	69791
11	13463297	13463297	1	-	11:13463297:-	ENSG00000148925	BTBD10	13463284-13464253	4.641	13463297	TRUE	0.619158	1.5079	0.0702789	0.0621774	69791
11	30323104	30323104	1	+	11:30323104:+	ENSG00000152219	ARL14EP	30323090-30323120	71.1945	30323104	FALSE	0.892571	0.404549	1	1	215379
11	34916337	34916337	1	-	11:34916337:-	ENSG00000149089	APIP	34916327-34916344	7.88595		FALSE	0.807729	0.0429154	0.0945761	0.04259	149164
11	34916367	34916367	1	-	11:34916367:-	ENSG00000149089	APIP	34916344-34916373	41.8278	34916351	FALSE	0.81695	0.270384	0.527396	0.536841	149164
11	34916379	34916379	1	-	11:34916379:-	ENSG00000149089	APIP	34916373-34916401	35.2558	34916379	FALSE	0.713765	0.417308	0.415218	0.420569	149164
11	43311971	43311971	1	+	11:43311971:+	ENSG00000166181	API5	43296331-43311978	7.64778	43311978	FALSE	0.807458	0.71153	0.145631	0.160201	197286
11	43311994	43311994	1	+	11:43311994:+	ENSG00000166181	API5	43311978-43312004	29.8567	43311996	FALSE	0.755698	0.354925	0.570798	0.603429	197286
11	43312013	43312013	1	+	11:43312013:+	ENSG00000166181	API5	43312004-43312020	15.0132		FALSE	0.761416	0.127462	0.28691	0.236371	197286
11	43880835	43880835	1	+	11:43880835:+	ENSG00000166199	ALKBH3	43880812-43880843	46.2085	43880831	FALSE	0.75816	0.591071	0.560318	0.54186	93578
11	43880849	43880849	1	+	11:43880849:+	ENSG00000166199	ALKBH3	43880843-43880873	19.1776	43880850	FALSE	0.8518	0.130549	0.232707	0.285174	93578
11	43881078	43881078	1	+	11:43881078:+	ENSG00000166199	ALKBH3	43881068-43881081	6.77189		FALSE	0.552902	0.0726636	0.0822202	0.0620399	93578
11	43881087	43881087	1	+	11:43881087:+	ENSG00000166199	ALKBH3	43881081-43881098	10.3058		FALSE	0.802358	0.0531115	0.127995	0.110925	93578
11	44065925	44065925	1	+	11:44065925:+	ENSG00000110455	ACCS	44050305-44065925	0.0489372	44065925	TRUE		0	0.00137552	0.00256219	46999
11	44066269	44066269	1	+	11:44066269:+	ENSG00000110455	ACCS	44066262-44066285	8.03634	44066270	FALSE	0.898948	0.475382	0.218822	0.239136	46999
11	44066325	44066325	1	+	11:44066325:+	ENSG00000110455	ACCS	44066311-44066340	7.77038		FALSE	0.84241	0.218533	0.210454	0.229143	46999
11	44066484	44066484	1	+	11:44066484:+	ENSG00000110455	ACCS	44066474-44066498	9.5151		FALSE	0.775385	0.200084	0.260259	0.254624	46999
11	44066523	44066523	1	+	11:44066523:+	ENSG00000110455	ACCS	44066515-44066559	11.3385	44066524	FALSE	0.876839	0.110436	0.30909	0.274535	46999
11	46594018	46594018	1	-	11:46594018:-	ENSG00000110497	AMBRA1	46593985-46594031	38.6601	46594021	FALSE	0.91737	0.115852	0.577005	0.597987	56138
11	46594043	46594043	1	-	11:46594043:-	ENSG00000110497	AMBRA1	46594031-46594052	19.6694	46594045	FALSE	0.676376	0.47611	0.296075	0.270413	56138
11	46594057	46594057	1	-	11:46594057:-	ENSG00000110497	AMBRA1	46594052-46616200	9.06516	46594125	FALSE	0.663762	0.531126	0.134532	0.131599	56138
11	46617553	46617553	1	+	11:46617553:+	ENSG00000175224	ATG13	46617520-46617558	32.0267	46617557	FALSE	0.827495	0.314745	0.471822	0.521625	150356
11	46617563	46617563	1	+	11:46617563:+	ENSG00000175224	ATG13	46617558-46617574	28.6999	46617563	FALSE	0.74609	0.323369	0.423765	0.38199	150356
11	46617577	46617577	1	+	11:46617577:+	ENSG00000175224	ATG13	46617574-46617594	7.15435	46617577	FALSE	0.870361	0.054378	0.115798	0.0963856	150356
11	46700578	46700578	1	-	11:46700578:-	ENSG00000175220	ARHGAP1	46697627-46700586	19.9924		FALSE	0.917579	0.0677239	0.315002	0.335745	185010
11	46700593	46700593	1	-	11:46700593:-	ENSG00000175220	ARHGAP1	46700586-46700606	26.9288	46700603	FALSE	0.743858	0.286156	0.422411	0.391394	185010
11	46700611	46700611	1	-	11:46700611:-	ENSG00000175220	ARHGAP1	46700606-46700649	17.1931	46700615	FALSE	0.737244	0.541834	0.268244	0.272861	185010
11	47176862	47176862	1	-	11:47176862:-	ENSG00000149182	ARFGAP2	47176836-47176868	15.8835	47176859	FALSE	0.944271	0.0431485	0.233068	0.317614	232033
11	47176879	47176879	1	-	11:47176879:-	ENSG00000149182	ARFGAP2	47176868-47176890	54.0445	47176879	FALSE	0.872387	0.328354	0.77226	0.679025	232033
11	47177125	47177125	1	-	11:47177125:-	ENSG00000149182	ARFGAP2	47177050-47177384	0.0685247	47177125	TRUE	0.581257	1.78945	0.00099055	0.00336115	232033
11	47248806	47248806	1	-	11:47248806:-	ENSG00000134575	ACP2	47248760-47248812	45.4378	47248805	FALSE	0.893201	0.310912	0.708241	0.62847	49822
11	47248815	47248815	1	-	11:47248815:-	ENSG00000134575	ACP2	47248812-47248833	18.7568	47248814	FALSE	0.674951	0.867493	0.293071	0.37153	49822
11	47395608	47395608	1	-	11:47395608:-	ENSG00000255197	AC090559.1	47395584-47395624	34.2071	47395608	FALSE	0.918641	0.295367	0.997973	0.996505	146753
11	47409369	47409369	1	-	11:47409369:-	ENSG00000255197	AC090559.1	47409291-47433037	0.0688231	47409369	TRUE		0	0.00202719	0.00349549	146753
11	61950063	61950063	1	+	11:61950063:+	ENSG00000167995	BEST1	61933711-61950356	0.0320791	61950063	TRUE	1	0.114317	0.000546249	0.000687678	52994
11	61964134	61964134	1	+	11:61964134:+	ENSG00000167995	BEST1	61964112-61964164	5.47043		FALSE	0.940466	0.226394	0.0880978	0.100885	52994
11	61964705	61964705	1	+	11:61964705:+	ENSG00000167995	BEST1	61964684-61964726	15.3829		FALSE	0.943338	0.169678	0.247451	0.27713	52994
11	61964982	61964982	1	+	11:61964982:+	ENSG00000167995	BEST1	61964904-61965012	34.6718		FALSE	0.896876	0.261898	0.557902	0.551474	52994
11	61965117	61965117	1	+	11:61965117:+	ENSG00000167995	BEST1	61965068-61965232	6.58943		FALSE	0.934759	0.0248733	0.106003	0.0698229	52994
11	62621968	62621968	1	-	11:62621968:-	ENSG00000149541	B3GAT3	62621938-62621976	10.579		FALSE	0.763415	0.0914394	0.152588	0.181237	193118
11	62621986	62621986	1	-	11:62621986:-	ENSG00000149541	B3GAT3	62621976-62622001	39.3091	62621986	FALSE	0.941735	0.153269	0.566027	0.576244	193118
11	62622139	62622139	1	-	11:62622139:-	ENSG00000149541	B3GAT3	62622118-62622151	19.5513	62622146	FALSE	0.686708	0.806984	0.281645	0.242519	193118
11	62706277	62706277	1	-	11:62706277:-	ENSG00000168000	BSCL2	62706266-62706283	10.1697		FALSE	0.839842	0.0570509	0.138399	0.109184	121075
11	62706288	62706288	1	-	11:62706288:-	ENSG00000168000	BSCL2	62706283-62706297	9.32397		FALSE	0.597715	0.100078	0.127932	0.104906	121075
11	62706318	62706318	1	-	11:62706318:-	ENSG00000168000	BSCL2	62706307-62706503	10.4737	62706315	FALSE	0.873751	0.0695214	0.14166	0.11931	121075
11	62709511	62709511	1	-	11:62709511:-	ENSG00000168000	BSCL2	62709486-62709516	11.6754	62709514	FALSE	0.829815	0.147843	0.165252	0.200216	121075
11	62709523	62709523	1	-	11:62709523:-	ENSG00000168000	BSCL2	62709516-62709530	15.1518	62709528	FALSE	0.778548	0.242012	0.205554	0.235874	121075
11	62709537	62709537	1	-	11:62709537:-	ENSG00000168000	BSCL2	62709530-62709574	16.9507		FALSE	0.759119	0.759435	0.229268	0.228237	121075
11	62709845	62709845	1	-	11:62709845:-	ENSG00000168000	BSCL2	62709845-62722145	0.0569895	62709845	TRUE		0	0.000781913	0.00227196	121075
11	63671376	63671376	1	-	11:63671376:-	ENSG00000184743	ATL3	63671362-63671393	7.64518	63671376	FALSE	0.900919	0.0701877	0.264394	0.216396	141841
11	63671420	63671420	1	-	11:63671420:-	ENSG00000184743	ATL3	63671402-63671432	13.4665		FALSE	0.770464	0.33121	0.466172	0.46605	141841
11	63671613	63671613	1	-	11:63671613:-	ENSG00000184743	ATL3	63671602-63671625	5.67325		FALSE	0.81917	0.308304	0.19608	0.223596	141841
11	63671746	63671746	1	-	11:63671746:-	ENSG00000184743	ATL3	63671741-63685911	2.1235	63671746	TRUE	0.748261	0.13455	0.0733536	0.0939586	141841
11	64284654	64284654	1	-	11:64284654:-	ENSG00000002330	BAD	64284637-64284662	19.0521	64284653	FALSE	0.957469	0.0279827	0.212213	0.0663726	153815
11	64284668	64284668	1	-	11:64284668:-	ENSG00000002330	BAD	64284662-64284675	8.66886	64284665	FALSE	0.864916	0.0439665	0.10918	0.205984	153815
11	64284694	64284694	1	-	11:64284694:-	ENSG00000002330	BAD	64284675-64284706	53.6398	64284704	FALSE	0.766129	0.450304	0.599267	0.54304	153815
11	64284710	64284710	1	-	11:64284710:-	ENSG00000002330	BAD	64284706-64284721	8.3867		FALSE	0.592428	0.978787	0.093822	0.184604	153815
11	64917209	64917209	1	-	11:64917209:-	ENSG00000110046	ATG2A	64917194-64917225	55.5843	64917209	FALSE	0.953247	0.187993	1	1	83376
11	65014158	65014158	1	+	11:65014158:+	ENSG00000213465	ARL2	65014132-65014159	26.8693		FALSE	0.792422	0.208727	0.338245	0.330377	224818
11	65014170	65014170	1	+	11:65014170:+	ENSG00000213465	ARL2	65014159-65014179	46.6698	65014171	FALSE	0.867905	0.192116	0.61717	0.575434	224818
11	65014201	65014201	1	+	11:65014201:+	ENSG00000213465	ARL2	65014195-65014216	6.18545		FALSE	0.849609	0.0328427	0.0781058	0.0941885	224818
11	65780976	65780976	1	-	11:65780976:-	ENSG00000254470	AP5B1	65780974-65780983	1.71792	65780976	TRUE	0.994458	0.0147806	1	1	65137
11	66002228	66002228	1	+	11:66002228:+	ENSG00000175334	BANF1	66002219-66002253	3.21133	66002228	TRUE	0.408205	3.54011	0.0421486	0.0499147	750592
11	66002490	66002490	1	+	11:66002490:+	ENSG00000175334	BANF1	66002460-66002496	25.9989	66002480	FALSE	0.780623	0.297663	0.341044	0.662111	750592
11	66002503	66002503	1	+	11:66002503:+	ENSG00000175334	BANF1	66002496-66002509	29.5811	66002503	FALSE	0.863859	0.179965	0.397254	0.287851	750592
11	66002511	66002511	1	+	11:66002511:+	ENSG00000175334	BANF1	66002509-66002526	17.4412		FALSE	0.806745	0.139418	0.230276	0.000123416	750592
11	66345101	66345101	1	-	11:66345101:-	ENSG00000174744	BRMS1	66345066-66345112	72.6324	66345104	FALSE	0.909879	0.305755	1	1	197405
11	67289303	67289303	1	+	11:67289303:+	ENSG00000172932	ANKRD13D	67289261-67289307	1.7635	67289303	TRUE	0.703126	0.660192	1	1	200340
11	67483026	67483026	1	+	11:67483026:+	ENSG00000110711	AIP	67478185-67483036	36.7294	67483026	FALSE	0.892799	0.507495	0.419969	0.402061	543233
11	67483125	67483125	1	+	11:67483125:+	ENSG00000110711	AIP	67483088-67483129	20.0424		FALSE	0.876201	0.0775188	0.229177	0.269584	543233
11	67483134	67483134	1	+	11:67483134:+	ENSG00000110711	AIP	67483129-67483142	24.0471		FALSE	0.812415	0.175122	0.288938	0.235372	543233
11	67483147	67483147	1	+	11:67483147:+	ENSG00000110711	AIP	67483142-67483164	6.63767		FALSE	0.853545	0.0296829	0.076462	0.0929823	543233
11	68008578	68008578	1	+	11:68008578:+	ENSG00000006534	ALDH3B1	67982903-68008578	0.128034	68008578	TRUE	1	0	1	1	70294
11	72112666	72112666	1	-	11:72112666:-	ENSG00000110200	ANAPC15	72112643-72112675	12.0003		FALSE	0.852765	0.067723	0.2034	0.186178	288217
11	72112685	72112685	1	-	11:72112685:-	ENSG00000110200	ANAPC15	72112675-72112689	13.1255	72112686	FALSE	0.449068	0.163499	0.194123	0.162215	288217
11	72112696	72112696	1	-	11:72112696:-	ENSG00000110200	ANAPC15	72112689-72112705	19.1727	72112704	FALSE	0.831505	0.23747	0.291005	0.272507	288217
11	72112771	72112771	1	-	11:72112771:-	ENSG00000110200	ANAPC15	72112762-72112774	7.69039	72112774	FALSE	0.831933	0.236612	0.113271	0.153822	288217
11	72112780	72112780	1	-	11:72112780:-	ENSG00000110200	ANAPC15	72112774-72112806	16.5785	72112780	FALSE	0.652297	0.64964	0.237972	0.225278	288217
11	72793599	72793599	1	-	11:72793599:-	ENSG00000186635	ARAP1	72793548-72793641	0.16388	72793599	TRUE	0.698413	0.0375323	1	1	242860
11	72814408	72814408	1	+	11:72814408:+	ENSG00000168010	ATG16L2	72814399-72814418	11.5769	72814406	FALSE	0.705461	0.640604	0.243684	0.224433	306533
11	72814429	72814429	1	+	11:72814429:+	ENSG00000168010	ATG16L2	72814418-72814455	37.639	72814427	FALSE	0.925672	0.177293	0.756749	0.775567	306533
11	75351665	75351665	1	-	11:75351665:-	ENSG00000137486	ARRB1	75351643-75351685	12.4545	75351661	FALSE	0.86646	0.167739	0.499604	0.489738	162247
11	75351721	75351721	1	-	11:75351721:-	ENSG00000137486	ARRB1	75351712-75351725	7.3197		FALSE	0.779926	0.43591	0.298976	0.277353	162247
11	75351727	75351727	1	-	11:75351727:-	ENSG00000137486	ARRB1	75351725-75351741	5.01149		FALSE	0.833333	0.196688	0.206784	0.232909	162247
11	76860867	76860867	1	+	11:76860867:+	ENSG00000078124	ACER3	76860863-76860879	3.69349	76860867	TRUE	0.522722	1.65895	0.101041	0.0994323	83390
11	76860905	76860905	1	+	11:76860905:+	ENSG00000078124	ACER3	76860900-76860910	5.64696		FALSE	0.772948	0.433015	0.160742	0.271056	83390
11	76860917	76860917	1	+	11:76860917:+	ENSG00000078124	ACER3	76860910-76860928	14.1456	76860918	FALSE	0.709019	0.414887	0.386423	0.387637	83390
11	76860935	76860935	1	+	11:76860935:+	ENSG00000078124	ACER3	76860928-76860951	12.9008	76860935	FALSE	0.699995	0.21645	0.354543	0.241875	83390
11	78139602	78139602	1	-	11:78139602:-	ENSG00000159063	ALG8	78139596-78139606	9.19713		FALSE	0.811976	0.0637366	0.131083	0.0201206	89093
11	78139614	78139614	1	-	11:78139614:-	ENSG00000159063	ALG8	78139606-78139616	18.9768	78139614	FALSE	0.749866	0.233835	0.255747	0.260721	89093
11	78139626	78139626	1	-	11:78139626:-	ENSG00000159063	ALG8	78139616-78139636	46.1102	78139626	FALSE	0.729667	0.79323	0.622626	0.719159	89093
11	94493984	94493984	1	+	11:94493984:+	ENSG00000168876	ANKRD49	94493909-94493991	26.2286	94493984	FALSE	0.887282	0.204134	0.3282	0.348273	126591
11	94494002	94494002	1	+	11:94494002:+	ENSG00000168876	ANKRD49	94493991-94494024	53.691	94494003	FALSE	0.917085	0.225168	0.687387	0.651727	126591
11	102317467	102317467	1	+	11:102317467:+	ENSG00000023445	BIRC3	102317460-102317473	5.2397		FALSE	0.830698	0.540047	0.092017	0.0902452	295437
11	102317483	102317483	1	+	11:102317483:+	ENSG00000023445	BIRC3	102317473-102317493	45.4919	102317484	FALSE	0.898816	0.423532	0.772697	0.746755	295437
11	102317517	102317517	1	+	11:102317517:+	ENSG00000023445	BIRC3	102317508-102317534	8.01254		FALSE	0.948241	0.0227874	0.136102	0.163	295437
11	102347214	102347214	1	+	11:102347214:+	ENSG00000110330	BIRC2	102347188-102347220	12.5282	102347214	FALSE	0.83052	0.474405	0.245374	0.280449	155545
11	102347222	102347222	1	+	11:102347222:+	ENSG00000110330	BIRC2	102347220-102347229	7.6473	102347224	FALSE	0.600808	0.345314	0.150157	0.165373	155545
11	102347236	102347236	1	+	11:102347236:+	ENSG00000110330	BIRC2	102347229-102347247	15.6842	102347235	FALSE	0.58149	0.304968	0.324796	0.322696	155545
11	102347254	102347254	1	+	11:102347254:+	ENSG00000110330	BIRC2	102347247-102347273	15.3107	102347253	FALSE	0.743612	0.207631	0.320678	0.231482	155545
11	106076242	106076242	1	+	11:106076242:+	ENSG00000149313	AASDHPPT	106073403-106077506	0.0325395	106076242	TRUE	0.736842	0.718444	0.000422134	0.000458619	215123
11	106077646	106077646	1	+	11:106077646:+	ENSG00000149313	AASDHPPT	106077629-106077652	20.823		FALSE	0.745696	0.510139	0.267235	0.291341	215123
11	106077662	106077662	1	+	11:106077662:+	ENSG00000149313	AASDHPPT	106077652-106077692	57.2579	106077662	FALSE	0.842929	0.379585	0.734912	0.7082	215123
11	108116695	108116695	1	+	11:108116695:+	ENSG00000075239	ACAT1	108107572-108121479	0.0862128	108116695	TRUE	0.586667	1.55425	0.00119947	0.0010897	115992
11	108121529	108121529	1	+	11:108121529:+	ENSG00000075239	ACAT1	108121512-108121535	6.62718		FALSE	0.699811	0.609739	0.0920028	0.0909721	115992
11	108121566	108121566	1	+	11:108121566:+	ENSG00000075239	ACAT1	108121553-108121575	51.7199	108121567	FALSE	0.876209	0.371003	0.713553	0.869379	115992
11	108121596	108121596	1	+	11:108121596:+	ENSG00000075239	ACAT1	108121587-108121611	13.8958	108121593	FALSE	0.876687	0.084969	0.193245	0.0385593	115992
11	108222832	108222832	1	+	11:108222832:+	ENSG00000149311	ATM	108222829-108222836	0.0522894	108222832	TRUE	0.607717	1.61286	1	1	686563
11	118572396	118572396	1	+	11:118572396:+	ENSG00000095139	ARCN1	118572380-118572403	26.0742	118572390	FALSE	0.512083	0.749771	0.390117	0.368465	185486
11	118572408	118572408	1	+	11:118572408:+	ENSG00000095139	ARCN1	118572403-118572415	20.2598	118572409	FALSE	0.756088	0.259271	0.307163	0.371805	185486
11	118572421	118572421	1	+	11:118572421:+	ENSG00000095139	ARCN1	118572415-118572436	20.5223	118572424	FALSE	0.885039	0.10512	0.308364	0.259731	185486
11	118925608	118925608	1	-	11:118925608:-	ENSG00000186174	BCL9L	118925601-118925612	0.188127	118925608	TRUE	0.553968	0.862257	1	1	117474
11	130068147	130068147	1	+	11:130068147:+	ENSG00000084234	APLP2	130066362-130069498	0.00812635	130068147	TRUE	0.568889	2.26618	1	1	664505
11	134253540	134253540	1	+	11:134253540:+	ENSG00000151498	ACAD8	134253531-134253545	7.73266		FALSE	0.79444	0.64201	0.128355	0.146137	51276
11	134253550	134253550	1	+	11:134253550:+	ENSG00000151498	ACAD8	134253545-134253553	6.26804	134253548	FALSE	0.72677	0.436925	0.101295	0.144423	51276
11	134253561	134253561	1	+	11:134253561:+	ENSG00000151498	ACAD8	134253553-134253564	16.8344	134253561	FALSE	0.891739	0.0750709	0.272362	0.240801	51276
11	134253568	134253568	1	+	11:134253568:+	ENSG00000151498	ACAD8	134253564-134253581	24.3252	134253568	FALSE	0.726044	0.349981	0.420548	0.429844	51276
11	134253584	134253584	1	+	11:134253584:+	ENSG00000151498	ACAD8	134253581-134253595	6.66004		FALSE	0.848103	0.0548349	0.107989	0.0387956	51276
12	1688574	1688574	1	+	12:1688574:+	ENSG00000006831	ADIPOR2	1688434-1690997	0.317767	1688574	TRUE	0.282051	4.55226	0.00690733	0.0300828	85912
12	1691018	1691018	1	+	12:1691018:+	ENSG00000006831	ADIPOR2	1691008-1691025	11.3418		FALSE	0.811739	0.621043	0.246093	0.267316	85912
12	1691047	1691047	1	+	12:1691047:+	ENSG00000006831	ADIPOR2	1691038-1691056	12.9761		FALSE	0.707173	0.276909	0.301981	0.352147	85912
12	1691070	1691070	1	+	12:1691070:+	ENSG00000006831	ADIPOR2	1691056-1691089	20.5478	1691070	FALSE	0.933998	0.0814439	0.461102	0.350455	85912
12	12357078	12357078	1	+	12:12357078:+	ENSG00000165714	BORCS5	12357068-12357083	12.7886	12357078	FALSE	0.937225	0.126936	0.205097	0.249453	87531
12	12357086	12357086	1	+	12:12357086:+	ENSG00000165714	BORCS5	12357083-12357096	9.95419		FALSE	0.850635	0.255955	0.15809	0.176608	87531
12	12357119	12357119	1	+	12:12357119:+	ENSG00000165714	BORCS5	12357109-12357140	14.644		FALSE	0.678267	0.240166	0.230279	0.213612	87531
12	12357148	12357148	1	+	12:12357148:+	ENSG00000165714	BORCS5	12357140-12357157	8.19138		FALSE	0.85649	0.0869144	0.129103	0.144221	87531
12	12357186	12357186	1	+	12:12357186:+	ENSG00000165714	BORCS5	12357170-12357207	17.7903		FALSE	0.863871	0.0977633	0.279548	0.216105	87531
12	14365681	14365681	1	+	12:14365681:+	ENSG00000171681	ATF7IP	14365652-14365697	37.8671	14365684	FALSE	0.875272	0.355212	1	1	295489
12	19404066	19404066	1	+	12:19404066:+	ENSG00000139154	AEBP2	19399709-19421968	0.0704298	19404066	TRUE	0.629167	1.77093	1	1	48275
12	45215987	45215987	1	+	12:45215987:+	ENSG00000177119	ANO6	45202498-45215994	0.566381	45215987	TRUE	0.834023	0.299329	0.00935349	0.0106325	160316
12	45216095	45216095	1	+	12:45216095:+	ENSG00000177119	ANO6	45216072-45216107	44.6262	45216095	FALSE	0.927104	0.222117	0.736199	0.811598	160316
12	45216117	45216117	1	+	12:45216117:+	ENSG00000177119	ANO6	45216107-45216128	15.4245	45216120	FALSE	0.809891	0.128716	0.256156	0.17777	160316
12	45729686	45729686	1	+	12:45729686:+	ENSG00000189079	ARID2	45729669-45729700	30.8014		FALSE	0.681094	0.588535	0.644201	0.676692	119657
12	45729706	45729706	1	+	12:45729706:+	ENSG00000189079	ARID2	45729700-45729711	7.87501	45729706	FALSE	0.838878	0.0874281	0.176846	0.225469	119657
12	45729717	45729717	1	+	12:45729717:+	ENSG00000189079	ARID2	45729711-45729733	9.19461		FALSE	0.743235	0.100133	0.192001	0.0978393	119657
12	48157496	48157496	1	-	12:48157496:-	ENSG00000177981	ASB8	48157253-48157509	41.0977	48157502	FALSE	0.822522	0.234489	0.637988	0.590681	186256
12	48157516	48157516	1	-	12:48157516:-	ENSG00000177981	ASB8	48157509-48157544	28.0592	48157515	FALSE	0.744455	0.510178	0.405751	0.408877	186256
12	48181213	48181213	1	-	12:48181213:-	ENSG00000177981	ASB8	48181213-48194448	0.0128855	48181213	TRUE		0	0.000194017	0.000441525	186256
12	48957437	48957437	1	-	12:48957437:-	ENSG00000134287	ARF3	48957430-48957444	6.10758		FALSE	0.831288	0.0536593	0.10749	0.0325403	279538
12	48957453	48957453	1	-	12:48957453:-	ENSG00000134287	ARF3	48957444-48957459	11.3909	48957445	FALSE	0.783234	0.125369	0.206914	0.108591	279538
12	48957466	48957466	1	-	12:48957466:-	ENSG00000134287	ARF3	48957459-48957471	12.0163	48957462	FALSE	0.733984	0.155306	0.208986	0.21539	279538
12	48957475	48957475	1	-	12:48957475:-	ENSG00000134287	ARF3	48957471-48957483	10.4776	48957477	FALSE	0.599796	0.249052	0.187853	0.225698	279538
12	48957487	48957487	1	-	12:48957487:-	ENSG00000134287	ARF3	48957483-48957509	9.6266	48957487	FALSE	0.822342	0.129487	0.168353	0.261978	279538
12	48957531	48957531	1	-	12:48957531:-	ENSG00000134287	ARF3	48957520-48957540	8.11053		FALSE	0.617868	0.811814	0.140237	0.155803	279538
12	50763710	50763710	1	+	12:50763710:+	ENSG00000123268	ATF1	50763596-50763755	0.0655611	50763710	TRUE	0.666667	0.0575573	0.00134256	0.00159502	103720
12	50764066	50764066	1	+	12:50764066:+	ENSG00000123268	ATF1	50764038-50764070	13.9067		FALSE	0.92871	0.120512	0.272786	0.306931	103720
12	50764077	50764077	1	+	12:50764077:+	ENSG00000123268	ATF1	50764070-50764093	27.6388	50764078	FALSE	0.763419	0.47505	0.544059	0.45696	103720
12	50764101	50764101	1	+	12:50764101:+	ENSG00000123268	ATF1	50764093-50764132	9.37138	50764101	FALSE	0.920897	0.0456059	0.192043	0.234515	103720
12	52069246	52069246	1	+	12:52069246:+	ENSG00000123395	ATG101	52069191-52069688	0.632225	52069246	TRUE	0.449301	3.36523	0.00791983	0.00713567	122583
12	52069976	52069976	1	+	12:52069976:+	ENSG00000123395	ATG101	52069952-52069983	38.9426	52069976	FALSE	0.686018	0.622216	0.485272	0.418769	122583
12	52069984	52069984	1	+	12:52069984:+	ENSG00000123395	ATG101	52069983-52069993	16.6173	52069987	FALSE	0.707369	0.305955	0.217734	0.322479	122583
12	52070003	52070003	1	+	12:52070003:+	ENSG00000123395	ATG101	52069993-52070013	24.1012	52070003	FALSE	0.873983	0.0835617	0.302537	0.251616	122583
12	53321562	53321562	1	-	12:53321562:-	ENSG00000094914	AAAS	53321539-53321572	15.8249	53321563	FALSE	0.862849	0.0975714	0.216491	0.157573	101530
12	53321583	53321583	1	-	12:53321583:-	ENSG00000094914	AAAS	53321572-53321587	13.7516		FALSE	0.849586	0.11428	0.192238	0.233414	101530
12	53321594	53321594	1	-	12:53321594:-	ENSG00000094914	AAAS	53321587-53321605	29.2298	53321596	FALSE	0.796461	0.310078	0.40104	0.394393	101530
12	53321611	53321611	1	-	12:53321611:-	ENSG00000094914	AAAS	53321605-53321619	13.921	53321610	FALSE	0.851396	0.703583	0.194743	0.211756	101530
12	53324864	53324864	1	-	12:53324864:-	ENSG00000094914	AAAS	53324846-53324911	0.0866739	53324864	TRUE	1	0.0223466	0.00121201	0.00286473	101530
12	53625980	53625980	1	-	12:53625980:-	ENSG00000170653	ATF7	53625954-53625984	7.2328	53625979	FALSE	0.823817	0.0609299	0.104412	0.0757806	121502
12	53625994	53625994	1	-	12:53625994:-	ENSG00000170653	ATF7	53625984-53626288	24.0712	53625996	FALSE	0.638045	0.191783	0.335844	0.266342	121502
12	53626360	53626360	1	-	12:53626360:-	ENSG00000170653	ATF7	53626333-53626366	16.752	53626363	FALSE	0.869041	0.151927	0.23428	0.209372	121502
12	53626367	53626367	1	-	12:53626367:-	ENSG00000170653	ATF7	53626366-53626375	7.29453	53626370	FALSE	0.984895	0.00341398	0.102138	0.198765	121502
12	53626385	53626385	1	-	12:53626385:-	ENSG00000170653	ATF7	53626375-53626394	16.287	53626387	FALSE	0.690799	0.656104	0.227758	0.249741	121502
12	55716034	55716034	1	+	12:55716034:+	ENSG00000258311	AC009779.3	55716003-55716039	12.4555	55716036	FALSE	0.666541	0.849264	0.135737	0.13551	966031
12	55716046	55716046	1	+	12:55716046:+	ENSG00000258311	AC009779.3	55716039-55716055	31.366		FALSE	0.647621	0.500574	0.342162	0.300329	966031
12	55716059	55716059	1	+	12:55716059:+	ENSG00000258311	AC009779.3	55716055-55716062	7.61176		FALSE	0.732077	0.156384	0.0835759	0.199089	966031
12	55716069	55716069	1	+	12:55716069:+	ENSG00000258311	AC009779.3	55716062-55716083	33.5332	55716078	FALSE	0.701296	0.261854	0.368036	0.259714	966031
12	55716095	55716095	1	+	12:55716095:+	ENSG00000258311	AC009779.3	55716092-55716122	6.70041		FALSE	0.855883	0.0392345	0.0740696	0.105358	966031
12	55716034	55716034	1	+	12:55716034:+	ENSG00000135441	BLOC1S1	55716004-55716039	12.4125	55716037	FALSE	0.666786	0.838546	0.135418	0.135255	966729
12	55716046	55716046	1	+	12:55716046:+	ENSG00000135441	BLOC1S1	55716039-55716055	31.3396		FALSE	0.647599	0.500988	0.342248	0.30058	966729
12	55716059	55716059	1	+	12:55716059:+	ENSG00000135441	BLOC1S1	55716055-55716062	7.60616		FALSE	0.732077	0.1565	0.0836058	0.198697	966729
12	55716069	55716069	1	+	12:55716069:+	ENSG00000135441	BLOC1S1	55716062-55716083	33.5051	55716081	FALSE	0.701297	0.261945	0.368131	0.260106	966729
12	55716095	55716095	1	+	12:55716095:+	ENSG00000135441	BLOC1S1	55716092-55716122	6.70302		FALSE	0.855872	0.0392839	0.0741783	0.105362	966729
12	56258370	56258370	1	-	12:56258370:-	ENSG00000139645	ANKRD52	56258361-56258384	38.9674	56258384	FALSE	0.765729	0.321435	0.765014	0.723733	46911
12	56258387	56258387	1	-	12:56258387:-	ENSG00000139645	ANKRD52	56258384-56293959	12.7113	56258384	FALSE	0.867803	0.25628	0.245999	0.276267	46911
12	56630308	56630308	1	-	12:56630308:-	ENSG00000076108	BAZ2A	56630284-56630319	10.8503	56630308	FALSE	0.87583	0.136704	0.395704	0.359828	309762
12	56630326	56630326	1	-	12:56630326:-	ENSG00000076108	BAZ2A	56630319-56630368	16.8617		FALSE	0.933245	0.139958	0.607377	0.638174	309762
12	56636816	56636816	1	-	12:56636816:-	ENSG00000076108	BAZ2A	56636563-56636892	0.0484243	56636816	TRUE	0.625	0.0395616	0.00179078	0.00199744	309762
12	57477821	57477821	1	-	12:57477821:-	ENSG00000123329	ARHGAP9	57477808-57477832	13.0538	57477816	FALSE	0.798326	0.167674	0.361607	0.233146	412071
12	57477867	57477867	1	-	12:57477867:-	ENSG00000123329	ARHGAP9	57477853-57477881	16.5527	57477867	FALSE	0.919954	0.201694	0.466603	0.504841	412071
12	57479563	57479563	1	-	12:57479563:-	ENSG00000123329	ARHGAP9	57479555-57479573	5.75872		FALSE	0.846702	0.590184	0.165947	0.255541	412071
12	57488814	57488814	1	-	12:57488814:-	ENSG00000123329	ARHGAP9	57488789-57491666	0.210886	57488814	TRUE	0.571372	1.77648	0.0058432	0.00647095	412071
12	57742147	57742147	1	-	12:57742147:-	ENSG00000135439	AGAP2	57742144-57742153	5.50536		FALSE	0.965462	0.00853785	0.0965666	0.0194496	64973
12	57742162	57742162	1	-	12:57742162:-	ENSG00000135439	AGAP2	57742153-57742168	26.9358	57742157	FALSE	0.843447	0.316524	0.478067	0.41282	64973
12	57742170	57742170	1	-	12:57742170:-	ENSG00000135439	AGAP2	57742168-57742177	10.5798		FALSE	0.89024	0.105351	0.187478	0.302867	64973
12	57742188	57742188	1	-	12:57742188:-	ENSG00000135439	AGAP2	57742177-57742197	14.0966		FALSE	0.60618	0.779858	0.247287	0.264864	64973
12	69354012	69354012	1	-	12:69354012:-	ENSG00000257764	AC020656.1	69354000-69354030	68.7505		FALSE	0.951846	0.218219	0.989731	0.805646	86891
12	69354225	69354225	1	-	12:69354225:-	ENSG00000257764	AC020656.1	69354216-69355544	0.712387	69354225	TRUE	0.475211	2.69676	0.0102693	0.194354	86891
12	89708836	89708836	1	-	12:89708836:-	ENSG00000070961	ATP2B1	89708814-89708851	23.9218	89708831	FALSE	0.867537	0.333346	0.804742	0.778167	361491
12	89709317	89709317	1	-	12:89709317:-	ENSG00000070961	ATP2B1	89709305-89709325	5.55367		FALSE	0.880478	0.483693	0.195258	0.221833	361491
12	92145573	92145573	1	+	12:92145573:+	ENSG00000245904	AC025164.1	92145551-92145625	0.0739817	92145573	TRUE	0.619666	1.702	0.000861111	0.00132089	72991
12	92146084	92146084	1	+	12:92146084:+	ENSG00000245904	AC025164.1	92146062-92146095	8.62024		FALSE	0.90684	0.478643	0.0985267	0.108292	72991
12	92146162	92146162	1	+	12:92146162:+	ENSG00000245904	AC025164.1	92146134-92146175	11.2123		FALSE	0.858878	0.162101	0.128165	0.163923	72991
12	92146191	92146191	1	+	12:92146191:+	ENSG00000245904	AC025164.1	92146175-92146198	39.0541	92146184	FALSE	0.729951	0.359293	0.446353	0.38927	72991
12	92146202	92146202	1	+	12:92146202:+	ENSG00000245904	AC025164.1	92146198-92146232	28.5391	92146202	FALSE	0.893624	0.12334	0.327379	0.337193	72991
12	98645226	98645226	1	+	12:98645226:+	ENSG00000120868	APAF1	98645214-98645230	5.47205		FALSE	0.874233	0.346241	0.133033	0.137494	138047
12	98645234	98645234	1	+	12:98645234:+	ENSG00000120868	APAF1	98645230-98645241	5.05263		FALSE	0.85337	0.235774	0.124976	0.133645	138047
12	98645248	98645248	1	+	12:98645248:+	ENSG00000120868	APAF1	98645241-98645260	8.24647		FALSE	0.743208	0.305749	0.20064	0.18647	138047
12	98645289	98645289	1	+	12:98645289:+	ENSG00000120868	APAF1	98645277-98645313	22.3714	98645290	FALSE	0.937484	0.129036	0.54399	0.542391	138047
12	100199865	100199865	1	+	12:100199865:+	ENSG00000075089	ACTR6	100194066-100200192	0.359513	100199865	TRUE	0.682322	1.50208	0.00485297	0.00426879	149647
12	100200801	100200801	1	+	12:100200801:+	ENSG00000075089	ACTR6	100200789-100200807	24.0138		FALSE	0.657695	0.612047	0.324573	0.409347	149647
12	100200814	100200814	1	+	12:100200814:+	ENSG00000075089	ACTR6	100200807-100200823	44.186	100200816	FALSE	0.847646	0.233757	0.596681	0.563663	149647
12	100200824	100200824	1	+	12:100200824:+	ENSG00000075089	ACTR6	100200823-100200832	5.58314	100200826	FALSE	0.735302	0.0843758	0.076441	0.0227216	149647
12	101407764	101407764	1	-	12:101407764:-	ENSG00000120805	ARL1	101407755-101407766	17.1427	101407762	FALSE	0.754968	0.211362	0.26126	0.091776	117193
12	101407772	101407772	1	-	12:101407772:-	ENSG00000120805	ARL1	101407766-101407780	36.98	101407772	FALSE	0.850957	0.23771	0.528947	0.622564	117193
12	101407782	101407782	1	-	12:101407782:-	ENSG00000120805	ARL1	101407780-101407788	7.35539		FALSE	0.974459	0.0228108	0.113869	0.140641	117193
12	101407793	101407793	1	-	12:101407793:-	ENSG00000120805	ARL1	101407788-101407802	8.72578		FALSE	0.715415	0.542158	0.124622	0.145019	117193
12	109999186	109999186	1	+	12:109999186:+	ENSG00000076513	ANKRD13A	109999175-109999191	0.26641	109999186	TRUE	0.869863	0.0697351	0.00797223	0.0093559	162156
12	109999430	109999430	1	+	12:109999430:+	ENSG00000076513	ANKRD13A	109999413-109999443	32.8739	109999430	FALSE	0.917902	0.253623	0.992028	0.990644	162156
12	110281116	110281116	1	+	12:110281116:+	ENSG00000174437	ATP2A2	110280635-110281224	0.499084	110281116	TRUE	0.58023	2.32316	1	1	75338
12	110403692	110403692	1	-	12:110403692:-	ENSG00000196510	ANAPC7	110403684-110403697	8.5975	110403689	FALSE	0.751056	0.0884965	0.162157	0.0945154	88235
12	110403704	110403704	1	-	12:110403704:-	ENSG00000196510	ANAPC7	110403697-110403708	11.9624		FALSE	0.829045	0.171227	0.270093	0.293507	88235
12	110403712	110403712	1	-	12:110403712:-	ENSG00000196510	ANAPC7	110403708-110403718	17.7231		FALSE	0.633326	0.353084	0.330894	0.28232	88235
12	110403720	110403720	1	-	12:110403720:-	ENSG00000196510	ANAPC7	110403718-110403738	15.3862	110403730	FALSE	0.992401	0.0115931	0.287618	0.329658	88235
12	111599676	111599676	1	-	12:111599676:-	ENSG00000204842	ATXN2	111599668-111628132	0.0916223	111599676	TRUE	1	0.153922	1	1	87315
12	111685936	111685936	1	-	12:111685936:-	ENSG00000089234	BRAP	111685920-111685943	11.3262		FALSE	0.869187	0.0808161	0.189506	0.143413	73423
12	111685953	111685953	1	-	12:111685953:-	ENSG00000089234	BRAP	111685943-111685957	17.6443	111685956	FALSE	0.850819	0.21509	0.339729	0.366593	73423
12	111685961	111685961	1	-	12:111685961:-	ENSG00000089234	BRAP	111685957-111685983	30.7724		FALSE	0.694707	0.450795	0.516436	0.489994	73423
12	111766887	111766887	1	+	12:111766887:+	ENSG00000111275	ALDH2	111766854-111766895	0.244732	111766887	TRUE	0.897881	0.13801	0.00450995	0.0046779	257016
12	111766933	111766933	1	+	12:111766933:+	ENSG00000111275	ALDH2	111766917-111766938	8.16214	111766933	FALSE	0.914833	0.264616	0.150332	0.156742	257016
12	111766950	111766950	1	+	12:111766950:+	ENSG00000111275	ALDH2	111766938-111766957	25.8252	111766948	FALSE	0.651535	0.431378	0.476394	0.434176	257016
12	111766963	111766963	1	+	12:111766963:+	ENSG00000111275	ALDH2	111766957-111766999	20.11		FALSE	0.889409	0.0976873	0.385215	0.404404	257016
12	120725774	120725774	1	+	12:120725774:+	ENSG00000122971	ACADS	120701098-120725796	0.466804	120725774	TRUE	0.60274	2.18763	0.00597399	0.0365315	66409
12	120725826	120725826	1	+	12:120725826:+	ENSG00000122971	ACADS	120725810-120725833	33.1807	120725826	FALSE	0.831652	0.372961	0.425287	0.399952	66409
12	120725838	120725838	1	+	12:120725838:+	ENSG00000122971	ACADS	120725833-120725852	30.2971		FALSE	0.719744	0.339515	0.388405	0.365756	66409
12	120725858	120725858	1	+	12:120725858:+	ENSG00000122971	ACADS	120725852-120725890	14.2872	120725861	FALSE	0.846537	0.0877751	0.184349	0.197761	66409
12	121352394	121352394	1	-	12:121352394:-	ENSG00000089053	ANAPC5	121352376-121352401	10.865	121352395	FALSE	0.875127	0.0517476	0.165161	0.286915	433981
12	121352411	121352411	1	-	12:121352411:-	ENSG00000089053	ANAPC5	121352401-121352433	54.3835	121352411	FALSE	0.906381	0.239628	0.83345	0.711659	433981
12	121399896	121399896	1	-	12:121399896:-	ENSG00000089053	ANAPC5	121399876-121399905	0.108991	121399896	TRUE	0.588136	0.978778	0.00168529	0.00142662	433981
12	123712352	123712352	1	+	12:123712352:+	ENSG00000185344	ATP6V0A2	123692989-123712359	23.6193	123712353	FALSE	0.840415	0.428019	0.500267	0.574264	59464
12	123712364	123712364	1	+	12:123712364:+	ENSG00000185344	ATP6V0A2	123712359-123712365	5.49072		FALSE	0.773148	0.00565575	0.117616	0.13494	59464
12	123712367	123712367	1	+	12:123712367:+	ENSG00000185344	ATP6V0A2	123712365-123712380	8.30923		FALSE	0.745187	0.201144	0.177688	0.132854	59464
12	123712398	123712398	1	+	12:123712398:+	ENSG00000185344	ATP6V0A2	123712388-123712418	9.24761		FALSE	0.798445	0.0977406	0.207528	0.157942	59464
12	132761833	132761833	1	-	12:132761833:-	ENSG00000176915	ANKLE2	132761812-132761842	40.7896	132761832	FALSE	0.835581	0.569168	1	1	126525
13	30713478	30713478	1	+	13:30713478:+	ENSG00000132965	ALOX5AP	30712406-30713778	0.0088626	30713478	TRUE	0.706989	1.15771	9.50398e-05	0.000113165	1026787
13	30735543	30735543	1	+	13:30735543:+	ENSG00000132965	ALOX5AP	30735513-30735554	48.9449		FALSE	0.801138	0.497152	0.519177	0.681913	1026787
13	30735561	30735561	1	+	13:30735561:+	ENSG00000132965	ALOX5AP	30735554-30735564	9.73659		FALSE	0.96025	0.0151519	0.111676	0.145028	1026787
13	30735574	30735574	1	+	13:30735574:+	ENSG00000132965	ALOX5AP	30735564-30735594	35.5846		FALSE	0.736969	0.223392	0.378659	0.172946	1026787
13	36999315	36999315	1	-	13:36999315:-	ENSG00000120697	ALG5	36999289-36999319	20.7101		FALSE	0.833179	0.147976	0.235678	0.13057	195233
13	36999325	36999325	1	-	13:36999325:-	ENSG00000120697	ALG5	36999319-36999333	21.7832		FALSE	0.800938	0.165822	0.248195	0.297087	195233
13	36999341	36999341	1	-	13:36999341:-	ENSG00000120697	ALG5	36999333-36999350	33.6086	36999340	FALSE	0.725359	0.433664	0.377377	0.432155	195233
13	36999359	36999359	1	-	13:36999359:-	ENSG00000120697	ALG5	36999350-36999374	13.0439	36999367	FALSE	0.581985	0.764211	0.14558	0.134586	195233
13	37000261	37000261	1	-	13:37000261:-	ENSG00000120697	ALG5	37000204-37000475	0.464573	37000261	TRUE	0.826798	0.493599	0.00519562	0.00560156	195233
13	42272152	42272152	1	+	13:42272152:+	ENSG00000023516	AKAP11	42272146-42272179	8.01796	42272152	TRUE	0.727474	1.08035	1	1	89075
13	49628508	49628508	1	+	13:49628508:+	ENSG00000152213	ARL11	49628497-49628518	50.5011	49628507	FALSE	0.601786	0.805161	0.77588	0.711127	52086
13	49628523	49628523	1	+	13:49628523:+	ENSG00000152213	ARL11	49628518-49628535	14.5893	49628523	FALSE	0.861921	0.102867	0.241373	0.288873	52086
13	52012398	52012398	1	+	13:52012398:+	ENSG00000253710	ALG11	52012370-52012404	29.9484	52012398	FALSE	0.747283	0.218174	0.514756	0.431445	95631
13	52012410	52012410	1	+	13:52012410:+	ENSG00000253710	ALG11	52012404-52012448	28.2325	52012411	FALSE	0.928081	0.138773	0.57358	0.568555	95631
13	108218398	108218398	1	+	13:108218398:+	ENSG00000139826	ABHD13	108218376-108218415	36.3413	108218392	FALSE	0.778436	0.356394	0.535355	0.527592	103725
13	108218426	108218426	1	+	13:108218426:+	ENSG00000139826	ABHD13	108218415-108218447	5.64473		FALSE	0.874195	0.0482337	0.085634	0.12084	103725
13	108218497	108218497	1	+	13:108218497:+	ENSG00000139826	ABHD13	108218474-108218505	18.5327		FALSE	0.734402	0.121625	0.27282	0.234418	103725
13	108218510	108218510	1	+	13:108218510:+	ENSG00000139826	ABHD13	108218505-108218539	7.3907		FALSE	0.898793	0.0377549	0.109185	0.11715	103725
13	110915019	110915019	1	-	13:110915019:-	ENSG00000088448	ANKRD10	110915003-110915025	13.8801	110915006	FALSE	0.874278	0.0957965	0.230039	0.195318	241749
13	110915029	110915029	1	-	13:110915029:-	ENSG00000088448	ANKRD10	110915025-110915042	12.8001	110915037	FALSE	0.595748	0.132239	0.21386	0.196869	241749
13	110915048	110915048	1	-	13:110915048:-	ENSG00000088448	ANKRD10	110915042-110915052	6.95018		FALSE	0.857426	0.0976834	0.115302	0.112973	241749
13	110915057	110915057	1	-	13:110915057:-	ENSG00000088448	ANKRD10	110915052-110915062	7.40686		FALSE	0.754268	0.194185	0.1256	0.159451	241749
13	110915070	110915070	1	-	13:110915070:-	ENSG00000088448	ANKRD10	110915062-110915078	19.404	110915069	FALSE	0.832178	0.480284	0.323908	0.33539	241749
13	111114619	111114619	1	+	13:111114619:+	ENSG00000102606	ARHGEF7	111098636-111115453	0.0472548	111114619	TRUE	0.768293	1.34204	0.000907318	0.00129291	124855
13	111153693	111153693	1	+	13:111153693:+	ENSG00000102606	ARHGEF7	111153679-111153701	33.9434	111153689	FALSE	0.715501	0.55826	0.642411	0.830776	124855
13	111153705	111153705	1	+	13:111153705:+	ENSG00000102606	ARHGEF7	111153701-111153713	8.74054		FALSE	0.788374	0.137352	0.168761	0.157765	124855
13	111153720	111153720	1	+	13:111153720:+	ENSG00000102606	ARHGEF7	111153713-111153731	10.151	111153714	FALSE	0.84271	0.0750249	0.200714	0.0101659	124855
13	112690329	112690329	1	+	13:112690329:+	ENSG00000068650	ATP11A	112690322-112690402	0.238577	112690329	TRUE	0.605815	1.70296	1	1	63292
14	20455191	20455191	1	+	14:20455191:+	ENSG00000100823	APEX1	20455177-20455200	3.16475	20455191	TRUE	0.840865	0.448764	0.0416835	0.0456943	575874
14	20455226	20455226	1	+	14:20455226:+	ENSG00000100823	APEX1	20455210-20455240	72.7447	20455226	FALSE	0.873328	0.399999	0.958316	0.954306	575874
14	21070291	21070291	1	+	14:21070291:+	ENSG00000165801	ARHGEF40	21070272-21070293	1.91887	21070291	TRUE	0.544444	0.0633652	1	1	56231
14	23095127	23095127	1	-	14:23095127:-	ENSG00000100813	ACIN1	23095089-23095134	37.6825		FALSE	0.865542	0.24704	0.731857	0.510034	322094
14	23095138	23095138	1	-	14:23095138:-	ENSG00000100813	ACIN1	23095134-23095145	17.6455		FALSE	0.39567	0.488206	0.296081	0.411485	322094
14	23095148	23095148	1	-	14:23095148:-	ENSG00000100813	ACIN1	23095145-23095166	5.37172	23095153	FALSE	0.904145	0.169329	0.0884798	0.0666506	322094
14	23095614	23095614	1	-	14:23095614:-	ENSG00000100813	ACIN1	23095451-23095692	0.0496749	23095614	TRUE	0.512658	3.1901	0.000822759	0.0118302	322094
14	23567773	23567773	1	-	14:23567773:-	ENSG00000213983	AP1G2	23567743-23567779	22.3808	23567779	FALSE	0.865656	0.156876	0.387095	0.403003	204470
14	23567788	23567788	1	-	14:23567788:-	ENSG00000213983	AP1G2	23567779-23567806	39.238	23567788	FALSE	0.731912	0.578496	0.636609	0.596201	204470
14	23568070	23568070	1	-	14:23568070:-	ENSG00000213983	AP1G2	23568045-23581840	0.0220081	23568070	TRUE	1	0.0439578	0.000364914	0.000796164	204470
14	32076114	32076114	1	+	14:32076114:+	ENSG00000100852	ARHGAP5	32075414-32076147	0.173942	32076114	TRUE	0.859259	0.0783912	0.00963763	0.0135358	71288
14	32077018	32077018	1	+	14:32077018:+	ENSG00000100852	ARHGAP5	32077010-32077034	6.33487		FALSE	0.858249	0.350827	0.354742	0.415226	71288
14	32077305	32077305	1	+	14:32077305:+	ENSG00000100852	ARHGAP5	32077296-32077350	11.5461	32077304	FALSE	0.779988	0.367476	0.635621	0.571238	71288
14	34875340	34875340	1	-	14:34875340:-	ENSG00000198604	BAZ1A	34875334-34875347	6.99234		FALSE	0.849748	0.116985	0.17492	0.00265746	462063
14	34875357	34875357	1	-	14:34875357:-	ENSG00000198604	BAZ1A	34875347-34875367	33.0334	34875360	FALSE	0.89524	0.394937	0.826459	0.99528	462063
14	34875647	34875647	1	-	14:34875647:-	ENSG00000198604	BAZ1A	34875540-34875688	0.00865683	34875647	TRUE	0.507895	2.29171	0.000225301	0.00206292	462063
14	55411831	55411831	1	-	14:55411831:-	ENSG00000126775	ATG14	55411799-55411839	66.3456	55411830	FALSE	0.951196	0.215704	0.877732	0.878324	87923
14	55411843	55411843	1	-	14:55411843:-	ENSG00000126775	ATG14	55411839-55411858	9.56064		FALSE	0.764183	0.50742	0.126163	0.121676	87923
14	57268924	57268924	1	+	14:57268924:+	ENSG00000053770	AP5M1	57268915-57268932	3.06007	57268924	TRUE	0.840263	0.481345	0.0807755	0.0944933	105782
14	57269037	57269037	1	+	14:57269037:+	ENSG00000053770	AP5M1	57269028-57269046	16.0027		FALSE	0.91933	0.168506	0.39603	0.463158	105782
14	57269062	57269062	1	+	14:57269062:+	ENSG00000053770	AP5M1	57269055-57269075	14.2359	57269056	FALSE	0.7851	0.208987	0.351056	0.333844	105782
14	57269093	57269093	1	+	14:57269093:+	ENSG00000053770	AP5M1	57269075-57269100	7.00875	57269094	FALSE	0.8295	0.062395	0.172881	0.108505	105782
14	58200080	58200080	1	+	14:58200080:+	ENSG00000131966	ACTR10	58199967-58200105	0.743305	58200080	TRUE	0.42352	2.92946	0.0101977	0.00864886	196151
14	58200132	58200132	1	+	14:58200132:+	ENSG00000131966	ACTR10	58200121-58200139	16.1595		FALSE	0.726668	0.621568	0.226433	0.355058	196151
14	58200152	58200152	1	+	14:58200152:+	ENSG00000131966	ACTR10	58200139-58200160	43.1973	58200154	FALSE	0.642405	0.413914	0.592825	0.604579	196151
14	58200162	58200162	1	+	14:58200162:+	ENSG00000131966	ACTR10	58200160-58200175	12.4822	58200170	FALSE	0.814048	0.110543	0.203857	0.0317144	196151
14	58298532	58298532	1	+	14:58298532:+	ENSG00000032219	ARID4A	58298518-58298537	7.51686		FALSE	0.755933	0.419882	0.139882	0.141315	264858
14	58298542	58298542	1	+	14:58298542:+	ENSG00000032219	ARID4A	58298537-58298547	5.12954		FALSE	0.778561	0.240018	0.0945845	0.119594	264858
14	58298558	58298558	1	+	14:58298558:+	ENSG00000032219	ARID4A	58298547-58298564	23.2238	58298556	FALSE	0.795035	0.306738	0.428427	0.447626	264858
14	58298566	58298566	1	+	14:58298566:+	ENSG00000032219	ARID4A	58298564-58298570	8.5627		FALSE	0.884307	0.0880484	0.167893	0.195852	264858
14	58298571	58298571	1	+	14:58298571:+	ENSG00000032219	ARID4A	58298570-58298585	10.0495		FALSE	0.79191	0.154733	0.18437	0.0956133	264858
14	67359785	67359785	1	-	14:67359785:-	ENSG00000100554	ATP6V1D	67359767-67359790	19.8365	67359787	FALSE	0.815986	0.181064	0.339373	0.204773	186515
14	67359795	67359795	1	-	14:67359795:-	ENSG00000100554	ATP6V1D	67359790-67359799	13.355	67359794	FALSE	0.805183	0.21615	0.228355	0.350961	186515
14	67359805	67359805	1	-	14:67359805:-	ENSG00000100554	ATP6V1D	67359799-67359814	26.0408	67359804	FALSE	0.821743	0.611535	0.43944	0.442644	186515
14	67360265	67360265	1	-	14:67360265:-	ENSG00000100554	ATP6V1D	67360073-67364808	0.10026	67360265	TRUE	0.67837	1.25126	0.00170616	0.00162172	186515
14	68979261	68979261	1	-	14:68979261:-	ENSG00000072110	ACTN1	68979245-68979276	6.8154	68979262	FALSE	0.888476	0.0626142	0.217404	0.12785	205109
14	68979303	68979303	1	-	14:68979303:-	ENSG00000072110	ACTN1	68979276-68979314	23.5372	68979302	FALSE	0.892345	0.312206	0.747717	0.823972	205109
14	68979440	68979440	1	-	14:68979440:-	ENSG00000072110	ACTN1	68979419-68979459	1.12038	68979440	TRUE	0.973425	0.0378309	0.0358702	0.0481781	205109
14	73463630	73463630	1	-	14:73463630:-	ENSG00000284930	AC005280.2	73463616-73463648	87.6292	73463625	FALSE	0.784092	0.621408	0.996744	0.994331	56205
14	73466167	73466167	1	-	14:73466167:-	ENSG00000284930	AC005280.2	73466008-73555500	0.284672	73466167	TRUE	0.492414	2.42337	0.00325614	0.00566867	56205
14	73567620	73567620	1	+	14:73567620:+	ENSG00000119673	ACOT2	73561507-73569011	2.57702	73567620	TRUE	0.457754	3.79752	0.0629352	0.999999	73263
14	73569285	73569285	1	+	14:73569285:+	ENSG00000119673	ACOT2	73569280-73569302	37.7012	73569285	FALSE	0.897526	0.439391	0.937065	6.17842e-07	73263
14	74302935	74302935	1	-	14:74302935:-	ENSG00000119688	ABCD4	74302904-74302947	13.0895	74302934	FALSE	0.925998	0.0630935	0.214707	0.206697	90103
14	74302974	74302974	1	-	14:74302974:-	ENSG00000119688	ABCD4	74302963-74302986	30.3175	74302976	FALSE	0.858137	0.276696	0.510609	0.503823	90103
14	74302991	74302991	1	-	14:74302991:-	ENSG00000119688	ABCD4	74302986-74302996	9.57904	74302992	FALSE	0.830876	0.223649	0.157787	0.153265	90103
14	74302998	74302998	1	-	14:74302998:-	ENSG00000119688	ABCD4	74302996-74303030	7.97421	74302997	FALSE	0.989515	0.0175839	0.131146	0.136216	90103
14	74713084	74713084	1	-	14:74713084:-	ENSG00000119682	AREL1	74713062-74713099	36.4922	74713087	FALSE	0.901225	0.205286	0.852529	0.853126	55072
14	74713108	74713108	1	-	14:74713108:-	ENSG00000119682	AREL1	74713099-74713138	6.34261	74713108	FALSE	0.819579	0.339066	0.148107	0.146874	55072
14	75064000	75064000	1	-	14:75064000:-	ENSG00000119640	ACYP1	75063966-75064007	6.58182	75064007	FALSE	0.868686	0.0245368	0.0717315	0.0761233	114239
14	75064017	75064017	1	-	14:75064017:-	ENSG00000119640	ACYP1	75064007-75064019	16.5399	75064015	FALSE	0.805138	0.136557	0.172436	0.232899	114239
14	75064025	75064025	1	-	14:75064025:-	ENSG00000119640	ACYP1	75064019-75064033	42.3612	75064024	FALSE	0.783008	0.267423	0.443192	0.385563	114239
14	75064038	75064038	1	-	14:75064038:-	ENSG00000119640	ACYP1	75064033-75064045	19.6789		FALSE	0.89665	0.158642	0.20503	0.207796	114239
14	75064051	75064051	1	-	14:75064051:-	ENSG00000119640	ACYP1	75064045-75064069	10.5367		FALSE	0.733824	0.648324	0.10954	0.0922913	114239
14	75069483	75069483	1	-	14:75069483:-	ENSG00000119640	ACYP1	75069384-75069506	0.498079	75069483	TRUE	0.665493	0.15894	0.00518672	0.00532786	114239
14	75522451	75522451	1	+	14:75522451:+	ENSG00000156127	BATF	75522411-75522462	44.9235	75522455	FALSE	0.686026	0.720348	0.507332	0.570331	220301
14	75522468	75522468	1	+	14:75522468:+	ENSG00000156127	BATF	75522462-75522475	21.3104	75522469	FALSE	0.853276	0.211774	0.252192	0.312067	220301
14	75522477	75522477	1	+	14:75522477:+	ENSG00000156127	BATF	75522475-75522485	5.70174		FALSE	0.823723	0.0573654	0.0650341	0.0388978	220301
14	75522497	75522497	1	+	14:75522497:+	ENSG00000156127	BATF	75522485-75522505	16.6218		FALSE	0.879894	0.0833197	0.188578	0.0787047	220301
14	77457870	77457870	1	+	14:77457870:+	ENSG00000100591	AHSA1	77457858-77457973	0.961074	77457870	TRUE	0.679799	0.331591	0.0118235	0.0121431	256588
14	77458055	77458055	1	+	14:77458055:+	ENSG00000100591	AHSA1	77458034-77458062	22.7509	77458037	FALSE	0.752225	0.462026	0.279712	0.28195	256588
14	77458070	77458070	1	+	14:77458070:+	ENSG00000100591	AHSA1	77458062-77458077	15.4785		FALSE	0.794876	0.189988	0.193162	0.201924	256588
14	77458095	77458095	1	+	14:77458095:+	ENSG00000100591	AHSA1	77458077-77458112	42.2257	77458093	FALSE	0.881609	0.127512	0.522226	0.503983	256588
14	92106564	92106564	1	-	14:92106564:-	ENSG00000066427	ATXN3	92097018-92106572	22.7561	92106564	FALSE	0.960535	0.0634433	0.386949	0.370938	149696
14	92106585	92106585	1	-	14:92106585:-	ENSG00000066427	ATXN3	92106576-92106590	16.8481	92106582	FALSE	0.846406	0.210866	0.315642	0.354308	149696
14	92106596	92106596	1	-	14:92106596:-	ENSG00000066427	ATXN3	92106590-92106606	19.2022	92106591	FALSE	0.727067	0.669437	0.326722	0.274754	149696
14	93333029	93333029	1	-	14:93333029:-	ENSG00000011114	BTBD7	93332999-93333032	8.39053		FALSE	0.872706	0.177715	0.343475	0.298898	59877
14	93333037	93333037	1	-	14:93333037:-	ENSG00000011114	BTBD7	93333032-93333047	10.064	93333036	FALSE	0.779153	0.346371	0.40866	0.438191	59877
14	93333053	93333053	1	-	14:93333053:-	ENSG00000011114	BTBD7	93333047-93333072	6.13591		FALSE	0.841208	0.475012	0.251254	0.262912	59877
14	96363314	96363314	1	-	14:96363314:-	ENSG00000066739	ATG2B	96363297-96363330	16.4774		FALSE	0.813738	0.230073	0.581843	0.516695	49923
14	96363341	96363341	1	-	14:96363341:-	ENSG00000066739	ATG2B	96363330-96363351	11.8322	96363341	FALSE	0.955881	0.163459	0.41837	0.483305	49923
14	99272196	99272196	1	-	14:99272196:-	ENSG00000127152	BCL11B	99272180-99272206	26.7224	99272197	FALSE	0.814802	0.432771	1	1	323459
14	103562652	103562652	1	-	14:103562652:-	ENSG00000166170	BAG5	103562587-103562653	34.6801		FALSE	0.862913	0.319754	0.499785	0.399144	137021
14	103562658	103562658	1	-	14:103562658:-	ENSG00000166170	BAG5	103562653-103562666	26.2996		FALSE	0.886369	0.203723	0.379967	0.444841	137021
14	103562668	103562668	1	-	14:103562668:-	ENSG00000166170	BAG5	103562666-103562681	8.56803		FALSE	0.664537	0.622514	0.12327	0.156014	137021
14	104795751	104795751	1	-	14:104795751:-	ENSG00000142208	AKT1	104795738-104803218	0.956821	104795751	TRUE	0.822242	0.273349	1	1	86014
14	105301001	105301001	1	-	14:105301001:-	ENSG00000185024	BRF1	105300981-105301197	13.1366	105301001	FALSE	0.863629	0.256715	0.960358	0.954886	38351
14	105315490	105315490	1	-	14:105315490:-	ENSG00000185024	BRF1	105312702-105332124	0.539751	105315490	TRUE	0.9	0.0364087	0.0396417	0.045114	38351
15	28884483	28884483	1	+	15:28884483:+	ENSG00000034053	APBA2	28863541-28885746	0.0876345	28884483	TRUE	0.628788	1.26935	0.00412997	0.00524185	110687
15	28886160	28886160	1	+	15:28886160:+	ENSG00000034053	APBA2	28886152-28886184	21.3277	28886160	FALSE	0.822109	0.654356	0.99587	0.994758	110687
15	34969725	34969725	1	-	15:34969725:-	ENSG00000021776	AQR	34969717-34969732	9.80646		FALSE	0.821562	0.20613	0.341443	0.220485	114914
15	34969743	34969743	1	-	15:34969743:-	ENSG00000021776	AQR	34969736-34969759	12.9566	34969742	FALSE	0.773389	0.257093	0.443271	0.521637	114914
15	34969810	34969810	1	-	15:34969810:-	ENSG00000021776	AQR	34969789-34969827	6.31255		FALSE	0.840494	0.446146	0.215286	0.257878	114914
15	45587214	45587214	1	+	15:45587214:+	ENSG00000104164	BLOC1S6	45587191-45587221	1.75279	45587214	TRUE	0.500388	0.220604	0.0372835	0.0439571	219821
15	45587353	45587353	1	+	15:45587353:+	ENSG00000104164	BLOC1S6	45587347-45587363	8.76713	45587353	FALSE	0.837579	0.453558	0.188633	0.204077	219821
15	45587378	45587378	1	+	15:45587378:+	ENSG00000104164	BLOC1S6	45587363-45587388	28.4295	45587379	FALSE	0.898715	0.266725	0.605843	0.654368	219821
15	45587405	45587405	1	+	15:45587405:+	ENSG00000104164	BLOC1S6	45587388-45587412	7.97149		FALSE	0.906824	0.0396835	0.169633	0.0975978	219821
15	50908681	50908681	1	+	15:50908681:+	ENSG00000081014	AP4E1	50908672-50908684	5.59186	50908683	FALSE	0.416794	0.497911	0.117372	0.145515	39325
15	50908692	50908692	1	+	15:50908692:+	ENSG00000081014	AP4E1	50908684-50908695	13.1672		FALSE	0.893107	0.101909	0.288762	0.373616	39325
15	50908699	50908699	1	+	15:50908699:+	ENSG00000081014	AP4E1	50908695-50908712	17.2918		FALSE	0.760237	0.336315	0.380664	0.329996	39325
15	50908722	50908722	1	+	15:50908722:+	ENSG00000081014	AP4E1	50908712-50908734	11.8398		FALSE	0.684268	0.146085	0.24732	0.150873	39325
15	52569146	52569146	1	-	15:52569146:-	ENSG00000128989	ARPP19	52569137-52569153	13.1002		FALSE	0.875315	0.137306	0.469989	0.423958	161913
15	52569167	52569167	1	-	15:52569167:-	ENSG00000128989	ARPP19	52569161-52569177	13.8031	52569167	FALSE	0.935411	0.167002	0.491467	0.534621	161913
15	52569209	52569209	1	-	15:52569209:-	ENSG00000128989	ARPP19	52569209-52574810	1.11109	52569209	TRUE	1	0	0.0385447	0.041421	161913
15	58138169	58138169	1	+	15:58138169:+	ENSG00000103569	AQP9	58117375-58138203	4.76765	58138169	TRUE	0.360102	4.26801	1	1	24037
15	58749771	58749771	1	-	15:58749771:-	ENSG00000137845	ADAM10	58749756-58749775	5.41011	58749770	FALSE	0.766684	0.12306	0.207405	0.157933	320086
15	58749788	58749788	1	-	15:58749788:-	ENSG00000137845	ADAM10	58749775-58749796	16.5368	58749791	FALSE	0.755196	0.360881	0.595323	0.612303	320086
15	58749822	58749822	1	-	15:58749822:-	ENSG00000137845	ADAM10	58749812-58749830	5.6716		FALSE	0.77318	0.42919	0.211858	0.229764	320086
15	59689318	59689318	1	-	15:59689318:-	ENSG00000140299	BNIP2	59689299-59689326	41.86	59689320	FALSE	0.760636	0.355044	0.642929	0.394594	427456
15	59689331	59689331	1	-	15:59689331:-	ENSG00000140299	BNIP2	59689326-59689338	16.4241		FALSE	0.785232	0.653346	0.252181	0.441277	427456
15	59689340	59689340	1	-	15:59689340:-	ENSG00000140299	BNIP2	59689338-59689363	6.89615	59689339	FALSE	0.675104	0.889138	0.105671	0.16289	427456
15	59689534	59689534	1	-	15:59689534:-	ENSG00000140299	BNIP2	59689451-59689758	0.0821137	59689534	TRUE	0.60798	1.98192	0.00126178	0.00123881	427456
15	63276034	63276034	1	+	15:63276034:+	ENSG00000138613	APH1B	63275978-63276388	0.150416	63276034	TRUE	0.699173	1.53211	0.00275923	0.00275322	64488
15	63277555	63277555	1	+	15:63277555:+	ENSG00000138613	APH1B	63277541-63277561	12.1837		FALSE	0.683773	0.507846	0.216986	0.309471	64488
15	63277606	63277606	1	+	15:63277606:+	ENSG00000138613	APH1B	63277586-63277632	43.6701	63277605	FALSE	0.845304	0.264709	0.780255	0.687776	64488
15	67254642	67254642	1	-	15:67254642:-	ENSG00000103591	AAGAB	67254616-67254646	15.7234		FALSE	0.841491	0.121167	0.19758	0.224389	118912
15	67254658	67254658	1	-	15:67254658:-	ENSG00000103591	AAGAB	67254646-67254669	51.0714	67254661	FALSE	0.705066	0.51675	0.641132	0.596697	118912
15	67254674	67254674	1	-	15:67254674:-	ENSG00000103591	AAGAB	67254669-67254703	12.8212	67254675	FALSE	0.770564	0.454753	0.160855	0.177409	118912
15	67255195	67255195	1	-	15:67255195:-	ENSG00000103591	AAGAB	67255163-67264842	0.111847	67255195	TRUE	0.648718	0.777436	0.00141332	0.00150458	118912
15	72474330	72474330	1	+	15:72474330:+	ENSG00000166233	ARIH1	72474318-72474345	35.0455	72474330	FALSE	0.941591	0.198222	0.869836	0.896852	129038
15	72474362	72474362	1	+	15:72474362:+	ENSG00000166233	ARIH1	72474355-72474374	5.24419		FALSE	0.905838	0.0510711	0.130164	0.103148	129038
15	72783707	72783707	1	-	15:72783707:-	ENSG00000159322	ADPGK	72783675-72783716	17.7041	72783715	FALSE	0.862584	0.148396	0.428261	0.376767	208189
15	72783721	72783721	1	-	15:72783721:-	ENSG00000159322	ADPGK	72783716-72783737	16.4303	72783728	FALSE	0.772051	0.107472	0.353555	0.360112	208189
15	72783744	72783744	1	-	15:72783744:-	ENSG00000159322	ADPGK	72783737-72783763	12.5194		FALSE	0.735937	0.390118	0.268358	0.262401	208189
15	72785846	72785846	1	-	15:72785846:-	ENSG00000159322	ADPGK	72784488-72801688	0.031702	72785846	TRUE	0.444444	0.183716	0.000689152	0.000720223	208189
15	74541215	74541215	1	+	15:74541215:+	ENSG00000179361	ARID3B	74541204-74541216	6.0069	74541206	FALSE	0.510593	1.33763	0.113807	0.162926	47229
15	74541222	74541222	1	+	15:74541222:+	ENSG00000179361	ARID3B	74541216-74541226	7.63302		FALSE	0.794598	0.417121	0.199864	0.180063	47229
15	74541232	74541232	1	+	15:74541232:+	ENSG00000179361	ARID3B	74541226-74541241	17.9911		FALSE	0.703972	0.299142	0.340501	0.286147	47229
15	74541248	74541248	1	+	15:74541248:+	ENSG00000179361	ARID3B	74541241-74541254	10.7307		FALSE	0.665809	0.153804	0.256848	0.250585	47229
15	74541261	74541261	1	+	15:74541261:+	ENSG00000179361	ARID3B	74541254-74541272	10.502	74541264	FALSE	0.721737	0.100766	0.199584	0.120279	47229
15	79971182	79971182	1	-	15:79971182:-	ENSG00000140379	BCL2A1	79971165-79971190	39.0569	79971169	FALSE	0.873524	0.201555	0.511904	0.450462	267246
15	79971196	79971196	1	-	15:79971196:-	ENSG00000140379	BCL2A1	79971190-79971204	19.4398	79971196	FALSE	0.937779	0.0944969	0.254569	0.294518	267246
15	79971238	79971238	1	-	15:79971238:-	ENSG00000140379	BCL2A1	79971225-79971246	7.40179		FALSE	0.835246	0.202225	0.0970198	0.102975	267246
15	79971327	79971327	1	-	15:79971327:-	ENSG00000140379	BCL2A1	79971312-79971339	10.4877		FALSE	0.901961	0.428768	0.137296	0.152046	267246
15	83067216	83067216	1	-	15:83067216:-	ENSG00000064726	BTBD1	83067196-83067225	10.1045		FALSE	0.85392	0.0670719	0.177058	0.145107	90950
15	83067232	83067232	1	-	15:83067232:-	ENSG00000064726	BTBD1	83067225-83067234	5.96921		FALSE	0.707197	0.113371	0.107893	0.133096	90950
15	83067243	83067243	1	-	15:83067243:-	ENSG00000064726	BTBD1	83067234-83067249	27.5459		FALSE	0.85129	0.248507	0.476108	0.443734	90950
15	83067252	83067252	1	-	15:83067252:-	ENSG00000064726	BTBD1	83067249-83067279	15.2556	83067252	FALSE	0.952674	0.0935251	0.259201	0.278063	90950
15	88621315	88621315	1	+	15:88621315:+	ENSG00000181026	AEN	88621308-88621325	6.50017		FALSE	0.80322	0.645282	0.100838	0.11344	50091
15	88621335	88621335	1	+	15:88621335:+	ENSG00000181026	AEN	88621325-88621345	18.9994	88621337	FALSE	0.621281	0.498491	0.294536	0.311642	50091
15	88621354	88621354	1	+	15:88621354:+	ENSG00000181026	AEN	88621345-88621374	39.0509	88621370	FALSE	0.815359	0.268306	0.606079	0.574918	50091
15	89087459	89087459	1	+	15:89087459:+	ENSG00000140526	ABHD2	89084724-89088392	0.0945126	89087459	TRUE	0.604651	2.36531	0.00683233	0.00656435	141780
15	89088456	89088456	1	+	15:89088456:+	ENSG00000140526	ABHD2	89088449-89088471	12.1082	89088456	FALSE	0.770609	0.601058	0.993168	0.993436	141780
15	89815401	89815401	1	-	15:89815401:-	ENSG00000166825	ANPEP	89815401-89825570	0.221507	89815401	TRUE	1	0	1	1	89839
15	89893978	89893978	1	-	15:89893978:-	ENSG00000157823	AP3S2	89893953-89893984	24.407	89893977	FALSE	0.876355	0.167478	0.417712	0.253154	75589
15	89893989	89893989	1	-	15:89893989:-	ENSG00000157823	AP3S2	89893984-89894003	22.3234	89893994	FALSE	0.766438	0.316597	0.381829	0.412013	75589
15	89894009	89894009	1	-	15:89894009:-	ENSG00000157823	AP3S2	89894003-89894019	11.8602		FALSE	0.76373	0.466036	0.202395	0.332485	75589
15	89894638	89894638	1	-	15:89894638:-	ENSG00000157823	AP3S2	89894556-89894656	0.141555	89894638	TRUE	0.470165	2.71895	0.00245368	0.00234853	75589
15	100602588	100602588	1	+	15:100602588:+	ENSG00000183475	ASB7	100602576-100602595	9.58345	100602589	FALSE	0.807949	0.471975	0.205044	0.216626	45349
15	100602606	100602606	1	+	15:100602606:+	ENSG00000183475	ASB7	100602595-100602616	21.5749	100602608	FALSE	0.895588	0.195458	0.464279	0.502691	45349
15	100602630	100602630	1	+	15:100602630:+	ENSG00000183475	ASB7	100602616-100602652	15.8195		FALSE	0.868893	0.126959	0.33874	0.280683	45349
16	352723	352723	1	-	16:352723:-	ENSG00000103126	AXIN1	352704-355145	0.452844	352723	TRUE	0.736377	0.269347	1	1	44607
16	2520371	2520371	1	+	16:2520371:+	ENSG00000162066	AMDHD2	2520362-2520388	34.5137	2520365	FALSE	0.592934	0.917221	0.529814	0.480364	70485
16	2520395	2520395	1	+	16:2520395:+	ENSG00000162066	AMDHD2	2520388-2520400	14.4797	2520393	FALSE	0.581568	0.17522	0.2236	0.320833	70485
16	2520405	2520405	1	+	16:2520405:+	ENSG00000162066	AMDHD2	2520400-2520428	16.3411	2520403	FALSE	0.912702	0.0821197	0.261325	0.198803	70485
16	5033923	5033923	1	+	16:5033923:+	ENSG00000033011	ALG1	5011770-5033947	0.548214	5033923	TRUE	0.53251	2.48813	0.0070211	0.015303	69316
16	5071826	5071826	1	+	16:5071826:+	ENSG00000033011	ALG1	5071803-5071833	26.1801	5071822	FALSE	0.570019	0.652597	0.334451	0.47182	69316
16	5071842	5071842	1	+	16:5071842:+	ENSG00000033011	ALG1	5071833-5071868	51.5538	5071843	FALSE	0.931031	0.177734	0.686391	0.512877	69316
16	10326434	10326434	1	+	16:10326434:+	ENSG00000166669	ATF7IP2	10324450-10343945	0.0168532	10326434	TRUE	0.514545	2.53226	0.000199721	0.00026477	296680
16	10386022	10386022	1	+	16:10386022:+	ENSG00000166669	ATF7IP2	10386009-10386033	14.3289		FALSE	0.834564	0.42443	0.169277	0.298067	296680
16	10386060	10386060	1	+	16:10386060:+	ENSG00000166669	ATF7IP2	10386046-10386080	71.0422	10386059	FALSE	0.937312	0.17157	0.830523	0.701668	296680
16	14632919	14632919	1	+	16:14632919:+	ENSG00000103429	BFAR	14632888-14632924	9.33477		FALSE	0.771541	0.62529	0.111693	0.119937	290066
16	14632933	14632933	1	+	16:14632933:+	ENSG00000103429	BFAR	14632924-14632938	14.0344	14632932	FALSE	0.80062	0.257833	0.168402	0.183977	290066
16	14632951	14632951	1	+	16:14632951:+	ENSG00000103429	BFAR	14632938-14632967	60.2087	14632951	FALSE	0.905859	0.21469	0.723518	0.696086	290066
16	15949616	15949616	1	+	16:15949616:+	ENSG00000103222	ABCC1	15949449-15949630	7.9793	15949616	TRUE	0.605516	1.60454	1	1	56421
16	18801548	18801548	1	-	16:18801548:-	ENSG00000170540	ARL6IP1	18801532-18801561	66.0863	18801548	FALSE	0.807489	0.440952	1	1	872506
16	25015332	25015332	1	-	16:25015332:-	ENSG00000140750	ARHGAP17	25015315-25015336	9.19992	25015331	FALSE	0.859718	0.0705699	0.165214	0.136389	167034
16	25015342	25015342	1	-	16:25015342:-	ENSG00000140750	ARHGAP17	25015336-25015350	18.0005	25015341	FALSE	0.841607	0.205387	0.330193	0.337204	167034
16	25015356	25015356	1	-	16:25015356:-	ENSG00000140750	ARHGAP17	25015350-25015364	13.2296		FALSE	0.804723	0.218037	0.263292	0.271333	167034
16	25015372	25015372	1	-	16:25015372:-	ENSG00000140750	ARHGAP17	25015364-25015384	15.5268	25015369	FALSE	0.844437	0.283405	0.277881	0.254231	167034
16	25015666	25015666	1	-	16:25015666:-	ENSG00000140750	ARHGAP17	25015506-25015803	0.0472958	25015666	TRUE	0.688312	0.361701	0.000854427	0.000843145	167034
16	28494643	28494643	1	+	16:28494643:+	ENSG00000184730	APOBR	28494631-28494654	10.6259	28494643	TRUE	0.714755	0.806591	1	1	118682
16	28823035	28823035	1	+	16:28823035:+	ENSG00000168488	ATXN2L	28823021-28823039	0.867131	28823035	TRUE	0.450888	0.185585	1	1	152918
16	29454324	29454324	1	-	16:29454324:-	ENSG00000261740	BOLA2-SMG1P6	29454306-29454331	34.6693		FALSE	0.940203	0.0830864	0.384579	0.358163	110161
16	29454334	29454334	1	-	16:29454334:-	ENSG00000261740	BOLA2-SMG1P6	29454331-29454340	12.3973		FALSE	0.776961	0.127297	0.136824	0.160595	110161
16	29454348	29454348	1	-	16:29454348:-	ENSG00000261740	BOLA2-SMG1P6	29454340-29454356	35.8267	29454347	FALSE	0.841463	0.486371	0.396643	0.387712	110161
16	29454358	29454358	1	-	16:29454358:-	ENSG00000261740	BOLA2-SMG1P6	29454356-29454369	8.02916	29454356	FALSE	0.641975	0.430217	0.0888082	0.09353	110161
16	30053134	30053134	1	+	16:30053134:+	ENSG00000285043	AC093512.2	30052999-30053159	0.00359099	30053134	TRUE	0.504348	2.97857	4.77181e-05	0.00635292	3230304
16	30064184	30064184	1	+	16:30064184:+	ENSG00000285043	AC093512.2	30064175-30064202	6.7737		FALSE	0.828947	0.513055	0.09042	0.0968591	3230304
16	30064212	30064212	1	+	16:30064212:+	ENSG00000285043	AC093512.2	30064202-30064222	11.1474		FALSE	0.820082	0.356272	0.14723	0.229714	3230304
16	30065760	30065760	1	+	16:30065760:+	ENSG00000285043	AC093512.2	30065739-30065773	32.7542		FALSE	0.903568	0.251697	0.431527	0.393321	3230304
16	30065785	30065785	1	+	16:30065785:+	ENSG00000285043	AC093512.2	30065773-30065794	7.65222		FALSE	0.761531	0.0647184	0.103418	0.164894	3230304
16	30065805	30065805	1	+	16:30065805:+	ENSG00000285043	AC093512.2	30065794-30065813	9.68893		FALSE	0.763415	0.0610123	0.127848	0.09256	3230304
16	30065820	30065820	1	+	16:30065820:+	ENSG00000285043	AC093512.2	30065813-30065831	7.79348		FALSE	0.888998	0.0411527	0.103306	0.0162992	3230304
16	30184529	30184529	1	-	16:30184529:-	ENSG00000261416	AC012645.3	30184516-30184539	33.2375	30184523	FALSE	0.805843	0.159193	0.423691	0.378423	54622
16	30184548	30184548	1	-	16:30184548:-	ENSG00000261416	AC012645.3	30184539-30184558	27.7599		FALSE	0.875374	0.296145	0.354105	0.364092	54622
16	30184562	30184562	1	-	16:30184562:-	ENSG00000261416	AC012645.3	30184558-30184570	7.0283	30184563	FALSE	0.9801	0.0188441	0.0894875	0.111086	54622
16	30184789	30184789	1	-	16:30184789:-	ENSG00000261416	AC012645.3	30184763-30184808	5.2488		FALSE	0.880151	0.216749	0.0668826	0.0698134	54622
16	30186007	30186007	1	-	16:30186007:-	ENSG00000261416	AC012645.3	30185383-30186017	5.24514		FALSE	0.915325	0.384699	0.0671856	0.0765859	54622
16	30894023	30894023	1	-	16:30894023:-	ENSG00000099385	BCL7C	30894009-30894034	22.3217		FALSE	0.709581	0.21445	0.359703	0.240254	95230
16	30894039	30894039	1	-	16:30894039:-	ENSG00000099385	BCL7C	30894034-30894043	6.54836		FALSE	0.77944	0.125625	0.130827	0.131991	95230
[truncated: 20,522 more rows]

## Sheet: Lung cancer
Chromosome	Start	End	Width (bp)	Strand	TSS ID	Ensembl Gene ID	HGNC Gene Symbol	Region of TSS	Ratio of Reads	Nearest Annotated TSS	Distally Annotated with Low Reads	β	α	ψ	θ	Number of Reads
[truncated: 29,364 more rows]
