# Supplementary material for: Accurate profiling of single-cell alternative transcript start sites by correcting RNA degradation
Source: Nat Commun. 2026 Apr 28;17:5798. doi: 10.1038/s41467-026-72298-8 (PMC13332059; doi:10.1038/s41467-026-72298-8)
Supplement: Supplementary file 6 — Supplementary Data 4 [file 41467_2026_72298_MOESM6_ESM.xlsx]

## Sheet: ATS
Supplementary Data 4. Cell-type-specific TSSs in COVID-19 5' scRNA-seq.
Note. Statistical significance was determined by a two-sided Wilcoxon test.
		Target Cell Type				The Other Cell Types
HGNC Gene Symbol	TSS ID	Cell Type	θ	Number of Transcribed Cell	Ratio of Reads	θ	Number of Transcribed Cell	Ratio of TSS Reads	P Value of θ
AURKAIP1	AURKAIP1@1:1375183:-	CD8 CTL	0.0470702007128259	140	1.56582037803378	0.111821655197501	5390	6.63907570270736	4.0868035507029e-05
AURKAIP1	AURKAIP1@1:1375183:-	CD8 memory	0.04477548623515	27	1.54462242562929	0.107183591571333	5503	6.22659229002365	0.00974800143904216
AURKAIP1	AURKAIP1@1:1375183:-	Class. mono	0.133658685540583	2290	15.5275291564958	0.0869700447508462	3240	4.29827936162592	0.00271111027161483
AURKAIP1	AURKAIP1@1:1375183:-	Inter. mono	0.19933962729346	398	23.9759036144578	0.10349879207696	5132	5.8010331536053	0.362925018681096
AURKAIP1	AURKAIP1@1:1375183:-	MAIT	0.0344615915325524	76	1.74632352941176	0.108986962967808	5454	6.35849606528709	6.12569871851593e-06
AURKAIP1	AURKAIP1@1:1375183:-	NK	0.0745911557451099	493	3.44009489916963	0.110790746947041	5037	6.64546941791124	9.45417336600426e-12
AURKAIP1	AURKAIP1@1:1375183:-	NKT	0.0508566805905869	27	4.7787610619469	0.106888132182246	5503	6.14434693285099	0.0364177183962551
AURKAIP1	AURKAIP1@1:1375183:-	Non-class. mono	0.12440809410966	572	18.304	0.103444268472354	4958	5.69871956966506	0.0309400896240847
AURKAIP1	AURKAIP1@1:1375183:-	Proliferative T	0.0565189854599915	88	15.1202749140893	0.107698636458353	5442	6.07739125579318	6.92540244334252e-13
AURKAIP1	AURKAIP1@1:1375183:-	Treg	0.0427083262265469	73	3.67388022143936	0.108487982833642	5457	6.19128658951668	0.6920290984999
AURKAIP1	AURKAIP1@1:1375183:-	mDC	0.151615147752892	343	32.697807435653	0.104669048570227	5187	5.82298659601697	3.37662816615827e-20
AURKAIP1	AURKAIP1@1:1375183:-	memory B	0.0926606049121912	211	6.9798213695005	0.106736146674509	5319	6.10649338721528	0.00190078857709838
AURKAIP1	AURKAIP1@1:1375183:-	naïve B	0.0773443824405783	122	2.61521972132905	0.107275647024797	5408	6.32795862488591	0.00313189222392623
AURKAIP1	AURKAIP1@1:1375183:-	naïve CD4	0.0421040752142699	242	1.13327713777278	0.120052793800029	5288	7.68906402221802	5.90241097306892e-07
AURKAIP1	AURKAIP1@1:1375183:-	naïve CD8	0.0418858954463283	70	1.45620969419596	0.109788267145148	5460	6.39943741209564	0.00108729145762055
AURKAIP1	AURKAIP1@1:1375183:-	pDC	0.036370557637434	28	6.40732265446224	0.107226869048834	5502	6.13446315085294	0.642920429186248
AURKAIP1	AURKAIP1@1:1375183:-	plasma B	0.199373061279935	281	63.0044843049327	0.102998911775295	5249	5.85296774121609	1.29923964528418e-62
AURKAIP1	AURKAIP1@1:1375183:-	γδT	0.0459636188946725	49	2.12397052449068	0.10776367097562	5481	6.24117513094967	0.00404396274058949
AURKAIP1	AURKAIP1@1:1375190:-	CD8 CTL	0.116377391888029	237	2.65071021138575	0.208295525904909	5988	7.37565590126376	7.40892391490536e-11
AURKAIP1	AURKAIP1@1:1375190:-	CD8 memory	0.133385769012782	30	1.7162471395881	0.200476719667632	6195	7.00958372464047	0.0273555000939736
AURKAIP1	AURKAIP1@1:1375190:-	Class. mono	0.372308340121483	2262	15.3376729048006	0.168010206109637	3963	5.25743244139615	0.0551201611034425
AURKAIP1	AURKAIP1@1:1375190:-	Inter. mono	0.323040141478353	362	21.8072289156627	0.195510612574295	5863	6.62732996484565	0.00774854445744675
AURKAIP1	AURKAIP1@1:1375190:-	MAIT	0.102940690487801	103	2.36672794117647	0.203886695699865	6122	7.13727776158554	5.27588490372408e-05
AURKAIP1	AURKAIP1@1:1375190:-	NK	0.176710634656578	648	4.52166631777266	0.204720522782137	5577	7.35790806902739	1.09643601158205e-12
AURKAIP1	AURKAIP1@1:1375190:-	NKT	0.216957093533552	32	5.66371681415929	0.199748881147959	6193	6.9147629575043	0.0475459819768201
AURKAIP1	AURKAIP1@1:1375190:-	Non-class. mono	0.329013128294169	611	19.552	0.193213247375887	5614	6.45272522470748	0.0219030379774289
AURKAIP1	AURKAIP1@1:1375190:-	Proliferative T	0.151235380778834	104	17.8694158075601	0.201283675049437	6121	6.83566921659501	1.51161835984073e-14
AURKAIP1	AURKAIP1@1:1375190:-	Treg	0.0987192827559446	100	5.03271263210871	0.202774223408838	6125	6.94917177218062	0.478906476800513
AURKAIP1	AURKAIP1@1:1375190:-	mDC	0.285680236242144	350	33.3651096282173	0.196325155883819	5875	6.59534340690182	8.1542242665621e-17
AURKAIP1	AURKAIP1@1:1375190:-	memory B	0.253941544751623	264	8.7330466424082	0.197904402309136	5961	6.84354335047759	0.00073868835240085
AURKAIP1	AURKAIP1@1:1375190:-	naïve B	0.22774764850235	187	4.0085744908896	0.19910910589452	6038	7.06512836114296	4.99879360260204e-08
AURKAIP1	AURKAIP1@1:1375190:-	naïve CD4	0.104644599669353	451	2.11201648403109	0.221355059507405	5774	8.39573669899525	1.94055652035579e-13
AURKAIP1	AURKAIP1@1:1375190:-	naïve CD8	0.0909222245261135	120	2.49635947576451	0.205171893433672	6105	7.15541490857947	0.00689355934428149
AURKAIP1	AURKAIP1@1:1375190:-	pDC	0.122725296906975	37	8.46681922196796	0.200507680361999	6188	6.89931987958524	0.0915930365246703
AURKAIP1	AURKAIP1@1:1375190:-	plasma B	0.314344485984177	259	58.0717488789238	0.19635677683022	5966	6.65246819281676	4.34113237955019e-48
AURKAIP1	AURKAIP1@1:1375190:-	γδT	0.129477777091295	68	2.94755093194625	0.201443495938214	6157	7.0109314506946	0.174258980245074
AURKAIP1	AURKAIP1@1:1375207:-	CD8 CTL	0.369213103885072	941	10.5245498266413	0.426482241018475	12200	15.0272214421206	1.3680451857746e-20
AURKAIP1	AURKAIP1@1:1375207:-	CD8 memory	0.397435889510779	99	5.66361556064073	0.422524756290218	13042	14.7568992633997	0.000369484955551026
AURKAIP1	AURKAIP1@1:1375207:-	Class. mono	0.417356879455955	2842	19.2704095470572	0.422863783704608	10299	13.6629565263535	1.24408602363036e-40
AURKAIP1	AURKAIP1@1:1375207:-	Inter. mono	0.41040463521276	455	27.4096385542169	0.422712216321222	12686	14.3398103247539	4.21969237605933e-18
AURKAIP1	AURKAIP1@1:1375207:-	MAIT	0.42350449144368	477	10.9604779411765	0.422203089603854	12664	14.7642086855144	7.80929202686613e-11
AURKAIP1	AURKAIP1@1:1375207:-	NK	0.389531172473567	1775	12.3857372130347	0.426576133828762	11366	14.9955142751596	7.51839057694522e-19
AURKAIP1	AURKAIP1@1:1375207:-	NKT	0.364295019679498	57	10.0884955752212	0.422851171961933	13084	14.608874299368	0.981687981356664
AURKAIP1	AURKAIP1@1:1375207:-	Non-class. mono	0.457821144624427	923	29.536	0.41994470420363	12218	14.0433553251649	2.10731365743249e-13
AURKAIP1	AURKAIP1@1:1375207:-	Proliferative T	0.43527098759129	238	40.893470790378	0.422099507294838	12903	14.4095147691105	5.79811463325749e-37
AURKAIP1	AURKAIP1@1:1375207:-	Treg	0.395723372705856	341	17.1615500754907	0.423237896544909	12800	14.5223508055366	0.157612187742124
AURKAIP1	AURKAIP1@1:1375207:-	mDC	0.508733086489993	503	47.9504289799809	0.419464275891072	12638	14.1875659534341	3.24103325355803e-42
AURKAIP1	AURKAIP1@1:1375207:-	memory B	0.470343802999456	559	18.4915646708568	0.420534404788745	12582	14.4448016164585	0.0940716462345234
AURKAIP1	AURKAIP1@1:1375207:-	naïve B	0.450896587287488	467	10.010718113612	0.421725271399855	12674	14.8299829163839	7.60601219887818e-15
AURKAIP1	AURKAIP1@1:1375207:-	naïve CD4	0.425002854795746	2207	10.3353001779526	0.420993456057869	10934	15.8986811684818	5.37620338499093e-55
AURKAIP1	AURKAIP1@1:1375207:-	naïve CD8	0.440328850098344	573	11.9201164967755	0.421492183074058	12568	14.7304266291608	5.26649140613117e-19
AURKAIP1	AURKAIP1@1:1375207:-	pDC	0.609672849133736	146	33.4096109839817	0.420842215843014	12995	14.4887947374289	0.91993598121186
AURKAIP1	AURKAIP1@1:1375207:-	plasma B	0.428877807590791	296	66.3677130044843	0.421849226961936	12845	14.3229892619395	5.1148929293991e-119
AURKAIP1	AURKAIP1@1:1375207:-	γδT	0.39315800153433	242	10.4898136107499	0.423160340611744	12899	14.6879981780916	8.48002308139077e-05
AURKAIP1	AURKAIP1@1:1375319:-	CD8 CTL	0.303625870272255	785	8.77977854826082	0.177709967885133	5250	6.46663217796172	5.91104271248744e-08
AURKAIP1	AURKAIP1@1:1375319:-	CD8 memory	0.300146440339217	73	4.17620137299771	0.187136243481553	5962	6.74594643523914	0.00148446172920023
AURKAIP1	AURKAIP1@1:1375319:-	Class. mono	0.0667002762527798	484	3.28180092215894	0.21999093387189	5551	7.36411998036588	3.34402807604531e-32
AURKAIP1	AURKAIP1@1:1375319:-	Inter. mono	0.0564577536830438	69	4.1566265060241	0.192767841790717	5966	6.7437575593159	9.88547532013931e-14
AURKAIP1	AURKAIP1@1:1375319:-	MAIT	0.304927310833919	356	8.18014705882353	0.183838365430116	5679	6.62081025939959	0.000129270003558126
AURKAIP1	AURKAIP1@1:1375319:-	NK	0.230983611537746	976	6.81041099713907	0.181818362538237	5059	6.67449469629004	0.00026169474424958
AURKAIP1	AURKAIP1@1:1375319:-	NKT	0.248506333539777	34	6.01769911504425	0.187739178490368	6001	6.70038632455729	0.257911615632394
AURKAIP1	AURKAIP1@1:1375319:-	Non-class. mono	0.0689601900880469	166	5.312	0.196045025594372	5869	6.74582193512793	6.43655619559636e-18
AURKAIP1	AURKAIP1@1:1375319:-	Proliferative T	0.216750878266382	140	24.0549828178694	0.187350281970601	5895	6.58328214864035	6.23490520352208e-34
AURKAIP1	AURKAIP1@1:1375319:-	Treg	0.297585065565929	273	13.7393054856568	0.184946796591076	5762	6.53732697980486	0.000185060318736205
AURKAIP1	AURKAIP1@1:1375319:-	mDC	0.0497107235604591	55	5.24308865586273	0.193563858952245	5980	6.71321762949325	1.59081778742976e-16
AURKAIP1	AURKAIP1@1:1375319:-	memory B	0.130562673964177	155	5.12735693020179	0.190590894254881	5880	6.75055106539309	0.00412643202493139
AURKAIP1	AURKAIP1@1:1375319:-	naïve B	0.170929010062999	171	3.66559485530547	0.188597385097798	5864	6.86152910065292	0.0144664878944364
AURKAIP1	AURKAIP1@1:1375319:-	naïve CD4	0.304654558838133	1613	7.55361993069214	0.164265231089449	4422	6.42984892326931	3.89208926968618e-22
AURKAIP1	AURKAIP1@1:1375319:-	naïve CD8	0.295171262227581	405	8.42521323070522	0.182942080811533	5630	6.59868729488983	2.46366062917268e-08
AURKAIP1	AURKAIP1@1:1375319:-	pDC	0.227691736208696	59	13.5011441647597	0.18786362214543	5976	6.66295016166797	8.28587425362352e-05
AURKAIP1	AURKAIP1@1:1375319:-	plasma B	0.0441571226635249	55	12.3318385650224	0.193315206642717	5980	6.66807908029571	5.92849890825312e-46
AURKAIP1	AURKAIP1@1:1375319:-	γδT	0.251860161923828	166	7.19549198092761	0.186547367613085	5869	6.68298792985652	0.0124639342533884
AURKAIP1	AURKAIP1@1:1375495:-	CD8 CTL	0.163713433241818	427	4.77575215300302	0.0756906099939833	2152	2.65070332323307	0.0018601834244042
AURKAIP1	AURKAIP1@1:1375495:-	CD8 memory	0.124256414902072	26	1.48741418764302	0.0826786889892642	2553	2.88869527829009	0.516849696699596
AURKAIP1	AURKAIP1@1:1375495:-	Class. mono	0.00997581862919942	68	0.461079468402495	0.102165031563019	2511	3.33116650526009	4.99685757281874e-10
AURKAIP1	AURKAIP1@1:1375495:-	Inter. mono	0.0107578423323834	10	0.602409638554217	0.0855105372368065	2569	2.90390767178722	2.89139628910117e-06
AURKAIP1	AURKAIP1@1:1375495:-	MAIT	0.134165915702046	157	3.60753676470588	0.0810848862983566	2422	2.82366656951326	0.00243668643739199
AURKAIP1	AURKAIP1@1:1375495:-	NK	0.128183425587	535	3.73316586421045	0.0760942339038233	2044	2.69671222755818	0.016251578609053
AURKAIP1	AURKAIP1@1:1375495:-	NKT	0.119384872656586	17	3.00884955752212	0.0827726362174941	2562	2.86058819588665	0.24680065488004
AURKAIP1	AURKAIP1@1:1375495:-	Non-class. mono	0.0197974428836969	33	1.056	0.0873527543537573	2546	2.92636950874693	8.4060868928887e-07
AURKAIP1	AURKAIP1@1:1375495:-	Proliferative T	0.140223767903502	90	15.4639175257732	0.0815678992267711	2489	2.77960801831481	1.26821324206248e-30
AURKAIP1	AURKAIP1@1:1375495:-	Treg	0.165263952745724	149	7.49874182184197	0.0805531006215355	2430	2.7569775357386	7.69350514197302e-06
AURKAIP1	AURKAIP1@1:1375495:-	mDC	0.00426080595451073	6	0.571973307912297	0.0859776607026361	2573	2.88847975931206	1.48250860705256e-05
AURKAIP1	AURKAIP1@1:1375495:-	memory B	0.0524913733725523	59	1.95170360568971	0.0842341519727296	2520	2.8930933137399	0.00795690493694115
AURKAIP1	AURKAIP1@1:1375495:-	naïve B	0.0730823717065841	68	1.45766345123258	0.0832925905830302	2511	2.93814794879596	0.117865495860667
AURKAIP1	AURKAIP1@1:1375495:-	naïve CD4	0.123593911482499	647	3.02987730635946	0.0733334595452478	1932	2.80924199904032	3.15962217706851e-07
AURKAIP1	AURKAIP1@1:1375495:-	naïve CD8	0.131691767701633	165	3.4324942791762	0.080605575535589	2414	2.82934833567745	0.0193361482493639
AURKAIP1	AURKAIP1@1:1375495:-	pDC	0.00353956011315975	1	0.22883295194508	0.0835596126007243	2578	2.87434496599398	0.0420577114232218
AURKAIP1	AURKAIP1@1:1375495:-	plasma B	0.0132475224815716	13	2.91479820627803	0.0854798777898306	2566	2.86125266221385	1.59493314469394e-13
AURKAIP1	AURKAIP1@1:1375495:-	γδT	0.179540440555874	108	4.6814044213264	0.081085124861336	2471	2.81370986107948	0.584018680338415
AKR7A2	AKR7A2@1:19312082:-	CD8 CTL	0.0692929204936829	193	2.15859523543228	0.104500575097378	2424	2.98573645702461	0.137021696271721
AKR7A2	AKR7A2@1:19312082:-	CD8 memory	0.124245446182748	17	0.97254004576659	0.10254283778515	2600	2.94187533237534	0.0804566632286128
AKR7A2	AKR7A2@1:19312082:-	Class. mono	0.119245760056439	399	2.70545158665582	0.100283834735806	2218	2.94246408150811	0.00649792939650703
AKR7A2	AKR7A2@1:19312082:-	Inter. mono	0.18731126912279	89	5.36144578313253	0.100662873639985	2528	2.85756270699809	0.138555211414339
AKR7A2	AKR7A2@1:19312082:-	MAIT	0.0934795376460068	100	2.29779411764706	0.103410050133156	2517	2.93442145147187	0.866795495242942
AKR7A2	AKR7A2@1:19312082:-	NK	0.101302971322781	428	2.98653269136836	0.102759991568716	2189	2.88801519869122	0.00401406130815005
AKR7A2	AKR7A2@1:19312082:-	NKT	0.0316571509882915	10	1.76991150442478	0.102887256265321	2607	2.9108327192336	0.655879656944999
AKR7A2	AKR7A2@1:19312082:-	Non-class. mono	0.118561246222627	127	4.064	0.101883377392465	2490	2.86200317234087	0.172969215549486
AKR7A2	AKR7A2@1:19312082:-	Proliferative T	0.104215065244813	81	13.9175257731959	0.101932658045477	2536	2.83209559439388	4.71496945200056e-19
AKR7A2	AKR7A2@1:19312082:-	Treg	0.0676926739478964	74	3.72420734776044	0.103007373668607	2543	2.88518266394373	0.00807384947089099
AKR7A2	AKR7A2@1:19312082:-	mDC	0.143359644631912	162	15.443279313632	0.100905059795141	2455	2.75601158535216	5.29063308719617e-22
AKR7A2	AKR7A2@1:19312082:-	memory B	0.0961411311781253	118	3.90340721137942	0.102147945943702	2499	2.86898420279206	0.202697398587316
AKR7A2	AKR7A2@1:19312082:-	naïve B	0.0925429587100771	93	1.9935691318328	0.102624175033736	2524	2.95335938779809	0.104571674502854
AKR7A2	AKR7A2@1:19312082:-	naïve CD4	0.0861400297504995	457	2.14011426430645	0.107119923221944	2160	3.14076745234322	0.000102348538618711
AKR7A2	AKR7A2@1:19312082:-	naïve CD8	0.117259915404217	132	2.74599542334096	0.102453075080785	2485	2.91256446319737	0.120049910786145
AKR7A2	AKR7A2@1:19312082:-	pDC	0.0761185793476376	35	8.0091533180778	0.102602307968509	2582	2.87880477199242	0.127865253652016
AKR7A2	AKR7A2@1:19312082:-	plasma B	0.0734537196836609	43	9.64125560538117	0.102591946047443	2574	2.87017316934468	2.2849850498149e-08
AKR7A2	AKR7A2@1:19312082:-	γδT	0.111950094386295	59	2.55743389683572	0.102157746909778	2558	2.91277613299932	0.0707262236517953
AKR7A2	AKR7A2@1:19312093:-	CD8 CTL	0.108013587734468	177	1.97964433508556	0.0946331550542402	1808	2.22698494814377	0.215686190149663
AKR7A2	AKR7A2@1:19312093:-	CD8 memory	0.0683922097654927	12	0.68649885583524	0.0953204761641791	1973	2.2324307810679	0.424738269822263
AKR7A2	AKR7A2@1:19312093:-	Class. mono	0.103339995679133	264	1.79007323026851	0.0939667014424215	1721	2.28312925350562	0.469950710735877
AKR7A2	AKR7A2@1:19312093:-	Inter. mono	0.115933451655542	49	2.95180722891566	0.0946839223395267	1936	2.18838663004284	0.320451110329388
AKR7A2	AKR7A2@1:19312093:-	MAIT	0.123609547702851	103	2.36672794117647	0.0948282502626774	1882	2.19411250364325	0.0197721174420109
AKR7A2	AKR7A2@1:19312093:-	NK	0.0953049045609823	328	2.28874467936641	0.0950360482517451	1657	2.18613119425827	0.317078279387698
AKR7A2	AKR7A2@1:19312093:-	NKT	0.108020049258928	9	1.5929203539823	0.0951377045817386	1976	2.20629284741297	0.754566040071753
AKR7A2	AKR7A2@1:19312093:-	Non-class. mono	0.11277102537391	115	3.68	0.0943838107882906	1870	2.14937587641663	0.701325814128073
AKR7A2	AKR7A2@1:19312093:-	Proliferative T	0.103395717189877	52	8.93470790378007	0.0951937605696944	1933	2.15869116086884	9.69947263125294e-15
AKR7A2	AKR7A2@1:19312093:-	Treg	0.0796673187061634	43	2.16406643180674	0.0958466071280185	1942	2.20331291127751	0.273751926028167
AKR7A2	AKR7A2@1:19312093:-	mDC	0.108270345322496	95	9.05624404194471	0.0951232990776846	1890	2.12173600664586	8.7705309498335e-10
AKR7A2	AKR7A2@1:19312093:-	memory B	0.1344621000253	83	2.74561693681773	0.0953035804230305	1902	2.18359662013226	0.211240490062148
AKR7A2	AKR7A2@1:19312093:-	naïve B	0.118004908995181	73	1.56484458735263	0.0950156372282253	1912	2.23725164400552	0.00652172456093516
AKR7A2	AKR7A2@1:19312093:-	naïve CD4	0.0837001655171483	361	1.69054977990072	0.0982460117096511	1624	2.36139182528027	0.000472551691127164
AKR7A2	AKR7A2@1:19312093:-	naïve CD8	0.122990169406027	103	2.1427085500312	0.0941565358405222	1882	2.20581340834505	0.0144368766511684
AKR7A2	AKR7A2@1:19312093:-	pDC	0.126386685583426	25	5.720823798627	0.0951805929540151	1960	2.18530493923514	0.00219867761222439
AKR7A2	AKR7A2@1:19312093:-	plasma B	0.0489337406629379	34	7.62331838565022	0.0955348347875122	1951	2.17548867653126	2.10159062277386e-05
AKR7A2	AKR7A2@1:19312093:-	γδT	0.133118950586237	59	2.55743389683572	0.0942988168663367	1926	2.19312229560465	0.724704953496172
AKR7A2	AKR7A2@1:19312103:-	CD8 CTL	0.34221707739318	525	5.87182641762666	0.340922443684202	5445	6.70682137314315	0.00496318146070102
AKR7A2	AKR7A2@1:19312103:-	CD8 memory	0.337668018863744	54	3.08924485125858	0.340655710073496	5916	6.69389787166635	0.18815560520494
AKR7A2	AKR7A2@1:19312103:-	Class. mono	0.340330241382641	751	5.0922158936805	0.340222998272993	5219	6.92367900874249	0.443417313927243
AKR7A2	AKR7A2@1:19312103:-	Inter. mono	0.315044323615041	109	6.56626506024096	0.340806774909981	5861	6.62506923485593	0.129980237417725
AKR7A2	AKR7A2@1:19312103:-	MAIT	0.303060428288821	253	5.81341911764706	0.342271746675469	5717	6.66511221218304	0.426195813523813
AKR7A2	AKR7A2@1:19312103:-	NK	0.354402978029971	977	6.81738887725909	0.337646647378837	4993	6.58741886115362	1.11212088681266e-06
AKR7A2	AKR7A2@1:19312103:-	NKT	0.372942509786424	38	6.72566371681416	0.339915994989049	5932	6.62334472209196	0.0955102628856434
AKR7A2	AKR7A2@1:19312103:-	Non-class. mono	0.351536552473738	253	8.096	0.339797113899848	5717	6.57111330774005	0.661573229642167
AKR7A2	AKR7A2@1:19312103:-	Proliferative T	0.377384791302861	159	27.319587628866	0.339443542817744	5811	6.48947456586074	4.07750436550361e-28
AKR7A2	AKR7A2@1:19312103:-	Treg	0.394885444947563	210	10.5686965274283	0.338533439345842	5760	6.53505786249149	0.18578469878377
AKR7A2	AKR7A2@1:19312103:-	mDC	0.358578054596037	279	26.5967588179218	0.33906643180945	5691	6.38878286445587	9.62984277621806e-34
AKR7A2	AKR7A2@1:19312103:-	memory B	0.306053390600501	262	8.66688719814753	0.341234530281041	5708	6.55308596620132	0.258147606067442
AKR7A2	AKR7A2@1:19312103:-	naïve B	0.34992863163996	237	5.08038585209003	0.339841970020745	5733	6.70824459993915	0.000922786557810323
AKR7A2	AKR7A2@1:19312103:-	naïve CD4	0.319967993989386	1179	5.5212138241079	0.345420371499098	4791	6.96639669637794	7.11774921195094e-07
AKR7A2	AKR7A2@1:19312103:-	naïve CD8	0.340707729440227	333	6.92739754524651	0.339961069483529	5637	6.60689170182841	0.012137930116291
AKR7A2	AKR7A2@1:19312103:-	pDC	0.365663486200327	103	23.5697940503432	0.339705400366056	5867	6.5414204482105	9.68212959382157e-07
AKR7A2	AKR7A2@1:19312103:-	plasma B	0.38272820293022	112	25.1121076233184	0.339635396150928	5858	6.53204134655055	2.64886832211188e-12
AKR7A2	AKR7A2@1:19312103:-	γδT	0.330135153076113	136	5.8951018638925	0.34054664376751	5834	6.64313368253245	0.152875230960624
AKR7A2	AKR7A2@1:19312111:-	CD8 CTL	0.480476414378669	539	6.02840845543004	0.45994382616418	5386	6.63414874485749	0.000990413954259886
AKR7A2	AKR7A2@1:19312111:-	CD8 memory	0.469694325188015	61	3.48970251716247	0.461480975977175	5864	6.63506036501884	0.216208054987322
AKR7A2	AKR7A2@1:19312111:-	Class. mono	0.437084002881787	707	4.79387035530241	0.465526465548779	5218	6.92235237930989	0.859535608870559
AKR7A2	AKR7A2@1:19312111:-	Inter. mono	0.381710955606626	108	6.50602409638554	0.463846429110508	5817	6.57533317508223	0.735932012733423
AKR7A2	AKR7A2@1:19312111:-	MAIT	0.479850486362321	313	7.19209558823529	0.459489952928698	5612	6.5426989215972	0.00786946003819102
AKR7A2	AKR7A2@1:19312111:-	NK	0.448989146086266	925	6.45453911101807	0.464557312800701	5000	6.59665417700143	0.00508428968171695
AKR7A2	AKR7A2@1:19312111:-	NKT	0.487380289966357	35	6.19469026548673	0.462059044163892	5890	6.5764498336348	0.344656220380722
AKR7A2	AKR7A2@1:19312111:-	Non-class. mono	0.417131175929726	226	7.232	0.463935697919396	5699	6.55042412818096	0.168547986577415
AKR7A2	AKR7A2@1:19312111:-	Proliferative T	0.415004426262449	133	22.8522336769759	0.463430038567085	5792	6.46825618404154	1.26499061760202e-30
AKR7A2	AKR7A2@1:19312111:-	Treg	0.457754562398377	190	9.56215400100654	0.462612579857532	5735	6.50669389607443	0.464460040378681
AKR7A2	AKR7A2@1:19312111:-	mDC	0.389791955449554	225	21.4489990467112	0.464905209317724	5700	6.39888636924942	9.81178880555393e-36
AKR7A2	AKR7A2@1:19312111:-	memory B	0.463343378196074	267	8.83228580879921	0.461313943352227	5658	6.49568332108744	0.369195178431752
AKR7A2	AKR7A2@1:19312111:-	naïve B	0.439523500654782	241	5.16613076098607	0.462518217717294	5684	6.65090917600805	8.64792778677766e-05
AKR7A2	AKR7A2@1:19312111:-	naïve CD4	0.510191810742967	1340	6.27517092816334	0.449213693569308	4585	6.66686054120076	1.05196267727433e-06
AKR7A2	AKR7A2@1:19312111:-	naïve CD8	0.419042185749529	303	6.30330767630539	0.463429319595163	5622	6.58931082981716	0.0849907681031438
AKR7A2	AKR7A2@1:19312111:-	pDC	0.43183124886861	86	19.6796338672769	0.46251169871142	5839	6.51020180622143	2.62700251973344e-10
AKR7A2	AKR7A2@1:19312111:-	plasma B	0.494884336723181	95	21.3004484304933	0.462237823014117	5830	6.50081957159265	3.79579744556419e-16
AKR7A2	AKR7A2@1:19312111:-	γδT	0.424795801951354	131	5.67837017771998	0.462996792456375	5794	6.59758597130494	0.12771362743721
AK2	AK2@1:33036846:-	CD8 CTL	0.222716847194828	364	4.07113298288782	0.271761172836467	4713	5.80518808661592	0.0129226981029809
AK2	AK2@1:33036846:-	CD8 memory	0.144239451029585	33	1.88787185354691	0.269323662531525	5044	5.70723814480816	0.195619615206791
AK2	AK2@1:33036846:-	Class. mono	0.298980316384679	687	4.65825874694874	0.263176330297702	4390	5.8239032091166	0.0100383006064655
AK2	AK2@1:33036846:-	Inter. mono	0.268585113222245	166	10	0.268492493430377	4911	5.55122248974194	0.133322849837376
AK2	AK2@1:33036846:-	MAIT	0.132613155214334	175	4.02113970588235	0.271070977769481	4902	5.71495190906441	0.712279344701656
AK2	AK2@1:33036846:-	NK	0.224628089913369	654	4.56353359849278	0.273581518441181	4423	5.83540028497546	0.00083856236388902
AK2	AK2@1:33036846:-	NKT	0.0160385779395847	26	4.60176991150442	0.269561654996111	5051	5.6396686094549	0.925613914917581
AK2	AK2@1:33036846:-	Non-class. mono	0.305958054498495	358	11.456	0.2649219923802	4719	5.42401324107492	0.000200884657223417
AK2	AK2@1:33036846:-	Proliferative T	0.211226740776485	127	21.8213058419244	0.270274715436032	4950	5.52794684236976	4.31529921075096e-17
AK2	AK2@1:33036846:-	Treg	0.100458141173957	140	7.04579768495219	0.270217567389614	4937	5.60131608804175	0.0442493439197658
AK2	AK2@1:33036846:-	mDC	0.325214287404933	285	27.1687321258341	0.26539701298479	4792	5.37955499674443	3.00334686890873e-14
AK2	AK2@1:33036846:-	memory B	0.214834141575662	240	7.93913331128018	0.270719568318289	4837	5.55313188831741	0.790904278939528
AK2	AK2@1:33036846:-	naïve B	0.222817874037165	262	5.61629153269025	0.270047158444689	4815	5.63408298425031	0.265390451814735
AK2	AK2@1:33036846:-	naïve CD4	0.228939299848815	998	4.67359745246792	0.275140666274215	4079	5.93110668430925	4.32506357571607e-10
AK2	AK2@1:33036846:-	naïve CD8	0.175519694288258	274	5.70002080299563	0.27020858686211	4803	5.62939521800281	0.00745127419197127
AK2	AK2@1:33036846:-	pDC	0.167513440072696	70	16.0183066361556	0.269854972235468	5007	5.5825621585461	0.000517099011367242
AK2	AK2@1:33036846:-	plasma B	0.245164299459539	127	28.47533632287	0.268879778442201	4950	5.5195637872013	1.03678328921351e-19
AK2	AK2@1:33036846:-	γδT	0.158614448209801	91	3.94451668833984	0.270271568715937	4986	5.67752220450922	0.15976654632457
AK2	AK2@1:33036853:-	CD8 CTL	0.282781144176261	321	3.59020243820602	0.31122604950062	4232	5.21272140516838	0.0109535802262968
AK2	AK2@1:33036853:-	CD8 memory	0.19857698254211	28	1.60183066361556	0.308934169357639	4525	5.11999456884554	0.263589397209821
AK2	AK2@1:33036853:-	Class. mono	0.334452728416208	583	3.95307838350963	0.30249411651933	3970	5.26671884742435	0.670542508113106
AK2	AK2@1:33036853:-	Inter. mono	0.357430533707949	151	9.09638554216868	0.306701659409516	4402	4.97586670735981	0.29471419796224
AK2	AK2@1:33036853:-	MAIT	0.265384417828447	178	4.09007352941176	0.309768568699188	4375	5.10055377440979	0.523608150612979
AK2	AK2@1:33036853:-	NK	0.28062260588647	633	4.41699811597237	0.308325737625336	3920	5.17177687476912	0.000390244896591283
AK2	AK2@1:33036853:-	NKT	0.219997582325519	27	4.7787610619469	0.308426573470216	4526	5.05348250374043	0.144224561841091
AK2	AK2@1:33036853:-	Non-class. mono	0.296562749464469	286	9.152	0.308228828912463	4267	4.90448495436886	0.0066467425672564
AK2	AK2@1:33036853:-	Proliferative T	0.233902767801792	117	20.1030927835052	0.309317796993801	4436	4.95393377631359	3.14134490254184e-14
AK2	AK2@1:33036853:-	Treg	0.185503191489925	120	6.03925515853045	0.310099646424877	4433	5.02949852507375	0.703997798043153
AK2	AK2@1:33036853:-	mDC	0.397237694062302	245	23.3555767397521	0.305212639387248	4308	4.83621096118009	4.38145598875721e-07
AK2	AK2@1:33036853:-	memory B	0.286716468675988	221	7.31061859080384	0.308081805774835	4332	4.97336517266716	0.775346348384591
AK2	AK2@1:33036853:-	naïve B	0.32764246483845	274	5.87352625937835	0.308262385942298	4279	5.00690365308558	0.136199025438977
AK2	AK2@1:33036853:-	naïve CD4	0.268629317782944	865	4.05076332303081	0.316513758625834	3688	5.3625696130749	3.14734586119913e-06
AK2	AK2@1:33036853:-	naïve CD8	0.223692061150267	232	4.82629498647805	0.309940504471338	4321	5.06446319737459	0.0526320828221374
AK2	AK2@1:33036853:-	pDC	0.281683514031891	64	14.6453089244851	0.30870599630777	4489	5.00501728174824	0.00016924297967302
AK2	AK2@1:33036853:-	plasma B	0.343530780110806	121	27.1300448430493	0.307501536821476	4432	4.94196095048004	2.54621596761779e-09
AK2	AK2@1:33036853:-	γδT	0.295302507745001	87	3.77113133940182	0.308754936323742	4466	5.08540195855158	0.756987604245504
AK2	AK2@1:33036867:-	CD8 CTL	0.200955843114048	223	2.49412817358237	0.183556210316175	2606	3.20991303919395	0.0068081388741355
AK2	AK2@1:33036867:-	CD8 memory	0.284148746060733	19	1.08695652173913	0.184611000167319	2810	3.17948833999027	0.304187134745787
AK2	AK2@1:33036867:-	Class. mono	0.200445975522442	344	2.33251966368321	0.186211826920673	2485	3.29667414001247	0.446893936718387
AK2	AK2@1:33036867:-	Inter. mono	0.208542985725038	79	4.75903614457831	0.185371640041239	2750	3.10850373585631	0.00523508546303609
AK2	AK2@1:33036867:-	MAIT	0.241415234436858	125	2.87224264705882	0.183963746325444	2704	3.15243369280093	0.0847163496714927
AK2	AK2@1:33036867:-	NK	0.214555110111147	369	2.57483776428721	0.18503092577444	2460	3.2455538550847	0.17550981839209
AK2	AK2@1:33036867:-	NKT	0.241346041986873	9	1.5929203539823	0.184948006587425	2820	3.14865679640919	0.63843098737368
AK2	AK2@1:33036867:-	Non-class. mono	0.214640548309901	152	4.864	0.185921795474494	2677	3.07694075998253	0.00925935484457465
AK2	AK2@1:33036867:-	Proliferative T	0.254766235415498	70	12.0274914089347	0.184721972195754	2759	3.08113239153498	3.4866724445465e-13
AK2	AK2@1:33036867:-	Treg	0.277492613708914	87	4.37845998993457	0.184387916646679	2742	3.11095983662355	0.672258523768987
AK2	AK2@1:33036867:-	mDC	0.137486714241931	115	10.9628217349857	0.187185461752401	2714	3.04676800107771	8.74021859416872e-14
AK2	AK2@1:33036867:-	memory B	0.25591934953363	149	4.92887859741978	0.183637588477874	2680	3.07678177810434	0.893443488038081
AK2	AK2@1:33036867:-	naïve B	0.194708943503545	153	3.27974276527331	0.184578281334806	2676	3.13121621305375	0.405281916089536
AK2	AK2@1:33036867:-	naïve CD4	0.218692008572556	602	2.81914395429428	0.180227715824622	2227	3.23818940572608	4.1735076703608e-08
AK2	AK2@1:33036867:-	naïve CD8	0.292893053780307	153	3.18285833159975	0.184432253454669	2676	3.13642756680731	0.113555564115378
AK2	AK2@1:33036867:-	pDC	0.260963217776651	43	9.83981693363844	0.184374355675071	2786	3.10625487791281	0.125380840849934
AK2	AK2@1:33036867:-	plasma B	0.20900702536615	78	17.4887892376682	0.184697228171883	2751	3.0675393896143	6.8265883503925e-08
AK2	AK2@1:33036867:-	γδT	0.221699742466659	59	2.55743389683572	0.184423422073447	2770	3.15417900250512	0.93588800657633
AK2	AK2@1:33036887:-	CD8 CTL	0.293546165514864	407	4.55206352756962	0.233456567346738	3924	4.83334565072796	0.00249693259890553
AK2	AK2@1:33036887:-	CD8 memory	0.373034820367572	27	1.54462242562929	0.237131167943517	4304	4.86993516559364	0.016535399846051
AK2	AK2@1:33036887:-	Class. mono	0.166120979676671	322	2.18334689449417	0.248117726262296	4009	5.31845739529577	0.24594625800943
AK2	AK2@1:33036887:-	Inter. mono	0.165441367344768	80	4.81927710843374	0.239434207118868	4251	4.80518159313642	0.0874969030716753
AK2	AK2@1:33036887:-	MAIT	0.360587192520362	209	4.80238970588235	0.235196707205888	4122	4.80559603614107	1.39965561413449e-06
AK2	AK2@1:33036887:-	NK	0.280194194089015	689	4.80775940269346	0.233061818159042	3642	4.80500290252784	5.7799875513808e-06
AK2	AK2@1:33036887:-	NKT	0.522617797748023	29	5.13274336283186	0.237063764946248	4302	4.80337643196892	0.893566058508183
AK2	AK2@1:33036887:-	Non-class. mono	0.182838647727135	195	6.24	0.240927383232842	4136	4.75391370313326	1.12451209701959e-05
AK2	AK2@1:33036887:-	Proliferative T	0.300104256006225	129	22.1649484536082	0.235685515374412	4202	4.69261265285611	4.18114406048799e-23
AK2	AK2@1:33036887:-	Treg	0.436546053627204	163	8.20332159033719	0.235294869538831	4168	4.72884048105287	0.121584514849121
AK2	AK2@1:33036887:-	mDC	0.140061304290833	118	11.2488083889418	0.242204885875561	4213	4.72956285502593	2.40551781197717e-31
AK2	AK2@1:33036887:-	memory B	0.242530040214719	204	6.74826331458816	0.237561037429003	4127	4.73801432770022	0.213537759631274
AK2	AK2@1:33036887:-	naïve B	0.25483071762084	234	5.01607717041801	0.237112174278206	4097	4.79394350705577	0.0858001896380047
AK2	AK2@1:33036887:-	naïve CD4	0.283739373795684	1012	4.73915893977709	0.22811785927533	3319	4.82602183996627	4.07625575566579e-09
AK2	AK2@1:33036887:-	naïve CD8	0.307895190781168	271	5.63761181610152	0.235418655211883	4060	4.75855602437881	0.153135259348522
AK2	AK2@1:33036887:-	pDC	0.289839828118762	60	13.7299771167048	0.237064675781691	4271	4.76195785483331	4.33266416609594e-05
AK2	AK2@1:33036887:-	plasma B	0.202297895063504	79	17.7130044843049	0.23892145656444	4252	4.74124954003635	6.05365953797618e-38
AK2	AK2@1:33036887:-	γδT	0.324383301578539	103	4.46467273515388	0.236550072886873	4228	4.81439307674789	0.19697906746926
AGO4	AGO4@1:35808016:+	CD8 CTL	1	6	0.067106587630019	1	64	0.0788313255980095
AGO4	AGO4@1:35808016:+	CD8 memory	1	1	0.05720823798627	1	69	0.0780728453591917
AGO4	AGO4@1:35808016:+	Class. mono	1	9	0.0610252237591538	1	61	0.0809243953886361
AGO4	AGO4@1:35808016:+	Inter. mono	0	0	0	1	70	0.0791255496399788
AGO4	AGO4@1:35808016:+	MAIT	1	4	0.0919117647058823	1	66	0.0769454969396677
AGO4	AGO4@1:35808016:+	NK	1	19	0.132579722280371	1	51	0.0672858726054145
AGO4	AGO4@1:35808016:+	NKT	1	1	0.176991150442478	1	69	0.0770416024653313
AGO4	AGO4@1:35808016:+	Non-class. mono	1	5	0.16	1	65	0.0747109261856049
AGO4	AGO4@1:35808016:+	Proliferative T	1	1	0.171821305841924	1	69	0.0770562287118209
AGO4	AGO4@1:35808016:+	Treg	1	1	0.0503271263210871	1	69	0.078284547311096
AGO4	AGO4@1:35808016:+	mDC	1	2	0.190657769304099	1	68	0.0763375917735019
AGO4	AGO4@1:35808016:+	memory B	1	3	0.0992391663910023	1	67	0.0769195444526084
AGO4	AGO4@1:35808016:+	naïve B	1	2	0.0428724544480171	1	68	0.0795675270880625
AGO4	AGO4@1:35808016:+	naïve CD4	1	13	0.0608785239299429	1	57	0.0828813633257238
AGO4	AGO4@1:35808016:+	naïve CD8	0	0	0	1	70	0.0820440693858415
AGO4	AGO4@1:35808016:+	pDC	0	0	0	1	70	0.0780466049726837
AGO4	AGO4@1:35808016:+	plasma B	0	0	0	1	70	0.0780544373947659
AGO4	AGO4@1:35808016:+	γδT	1	3	0.130039011703511	1	67	0.0762924163060806
AGO1	AGO1@1:35883210:+	CD8 CTL	0.529897180533903	45	0.503299407225143	0.400178297246648	433	0.533343187249033	0.699205862867763
AGO1	AGO1@1:35883210:+	CD8 memory	0.637157721598651	7	0.40045766590389	0.417006617298311	471	0.532932031364917	0.156546029883651
AGO1	AGO1@1:35883210:+	Class. mono	0.235529441276674	36	0.244100895036615	0.444096569142005	442	0.586370209209461	0.171010962026144
AGO1	AGO1@1:35883210:+	Inter. mono	0.293624680252804	6	0.36144578313253	0.405286401230749	472	0.533532277572428	0.626143726492521
AGO1	AGO1@1:35883210:+	MAIT	0.386237969344995	18	0.413602941176471	0.418785027521933	460	0.53628679685223	0.141014242044327
AGO1	AGO1@1:35883210:+	NK	0.469631124701127	75	0.523341009001465	0.394939375168493	403	0.531690326666315	0.279071564188454
AGO1	AGO1@1:35883210:+	NKT	0.672425779125768	3	0.530973451327434	0.417964430984845	475	0.530358857551194	0.556466815175201
AGO1	AGO1@1:35883210:+	Non-class. mono	0.280212921828779	28	0.896	0.433796696413445	450	0.517229488977265	0.001129984779201
AGO1	AGO1@1:35883210:+	Proliferative T	0.404104735331885	4	0.687285223367698	0.418658185540841	474	0.529342788542074	0.495913821967126
AGO1	AGO1@1:35883210:+	Treg	0.293652271317736	11	0.553598389531958	0.420115828784778	467	0.529838892670751	0.447991757531148
AGO1	AGO1@1:35883210:+	mDC	0.408921219349371	6	0.571973307912297	0.418829187561219	472	0.529872695839601	0.402517121700646
AGO1	AGO1@1:35883210:+	memory B	0.520125348748769	20	0.661594442606682	0.41610322096488	458	0.525808229243203	0.392737476681182
AGO1	AGO1@1:35883210:+	naïve B	0.443568829487616	29	0.621650589496249	0.398671275836061	449	0.525379700919707	0.993749205283786
AGO1	AGO1@1:35883210:+	naïve CD4	0.478098755192617	131	0.613468202678655	0.381028734263414	347	0.504558474982915	0.4776985496531
AGO1	AGO1@1:35883210:+	naïve CD8	0.549719035394172	36	0.748907842729353	0.411906408122369	442	0.518049695264885	0.132376575857846
AGO1	AGO1@1:35883210:+	pDC	0.759776401336984	5	1.1441647597254	0.416936839442472	473	0.52737205931542	0.445536974673975
AGO1	AGO1@1:35883210:+	plasma B	0.345631360849142	3	0.672645739910314	0.420869294768286	475	0.529655110893054	0.556466815175201
AGO1	AGO1@1:35883210:+	γδT	0.628345403773244	15	0.650195058517555	0.414715419817226	463	0.527214757458438	0.580640157880537
AGO1	AGO1@1:35883233:+	CD8 CTL	0.470102819466097	63	0.7046191701152	0.599821702753352	713	0.878230236740325	0.989006947037084
AGO1	AGO1@1:35883233:+	CD8 memory	0.362842278401349	9	0.51487414187643	0.582993382701689	767	0.867853223050725	0.0414974317443688
AGO1	AGO1@1:35883233:+	Class. mono	0.764470558723326	121	0.820450230539734	0.555903430857995	655	0.868942278353388	0.441810770550193
AGO1	AGO1@1:35883233:+	Inter. mono	0.706375319747196	17	1.02409638554217	0.594713598769251	759	0.857947031096341	0.928305784067625
AGO1	AGO1@1:35883233:+	MAIT	0.613762030655005	24	0.551470588235294	0.581214972478067	752	0.876712328767123	0.19253658732104
AGO1	AGO1@1:35883233:+	NK	0.530368875298873	105	0.732677412602051	0.605060624831507	671	0.885270990553591	0.419690342440465
AGO1	AGO1@1:35883233:+	NKT	0.327574220874232	3	0.530973451327434	0.582035569015155	773	0.863089256604364	0.651438019275734
AGO1	AGO1@1:35883233:+	Non-class. mono	0.719787078171221	92	2.944	0.566203303586555	684	0.786188823245443	0.358680735673753
AGO1	AGO1@1:35883233:+	Proliferative T	0.595895264668115	9	1.54639175257732	0.581341814459159	767	0.856552571332849	0.430082864610761
AGO1	AGO1@1:35883233:+	Treg	0.706347728682264	23	1.157523905385	0.579884171215222	753	0.85432266848196	0.624646059775206
AGO1	AGO1@1:35883233:+	mDC	0.591078780650629	14	1.33460438512869	0.581170812438781	762	0.855430072520712	0.323090510236964
AGO1	AGO1@1:35883233:+	memory B	0.479874651251231	28	0.926232219649355	0.58389677903512	748	0.858743570903747	0.548310139699745
AGO1	AGO1@1:35883233:+	naïve B	0.556431170512385	39	0.836012861736334	0.601328724163939	737	0.862371580351501	0.751299229484072
AGO1	AGO1@1:35883233:+	naïve CD4	0.521901244807383	167	0.782054884330805	0.618971265736586	609	0.885521934480101	0.057671185210929
AGO1	AGO1@1:35883233:+	naïve CD8	0.450280964605828	35	0.728104847097982	0.588093591877631	741	0.868495077355837	0.355085163642125
AGO1	AGO1@1:35883233:+	pDC	0.240223598663016	5	1.1441647597254	0.583063160557528	771	0.85962760619913	0.558177762855549
AGO1	AGO1@1:35883233:+	plasma B	0.654368639150858	14	3.1390134529148	0.579130705231714	762	0.849678304211594	0.323090510236964
AGO1	AGO1@1:35883233:+	γδT	0.371654596226756	8	0.346770697876029	0.585284580182774	768	0.874516055568208	0.441709182255239
AKIRIN1	AKIRIN1@1:38991251:+	CD8 CTL	0.100279748036978	121	1.35331618387205	0.102137070692787	1351	1.66408001379548	0.476205689584979
AKIRIN1	AKIRIN1@1:38991251:+	CD8 memory	0.0790210930862527	9	0.51487414187643	0.102332027951071	1463	1.65537061971735	0.420889753392868
AKIRIN1	AKIRIN1@1:38991251:+	Class. mono	0.1311998827531	103	0.698399783021427	0.100183528976709	1369	1.81615569323021	0.0250497055094091
AKIRIN1	AKIRIN1@1:38991251:+	Inter. mono	0.125090811254905	17	1.02409638554217	0.102038537266661	1455	1.6446810675167	0.345439527142648
AKIRIN1	AKIRIN1@1:38991251:+	MAIT	0.0927112275554886	78	1.79227941176471	0.103220084237148	1394	1.6251821626348	0.553772465252895
AKIRIN1	AKIRIN1@1:38991251:+	NK	0.127672181349948	206	1.43744330472402	0.099434382313147	1266	1.67027283761676	0.00151717707365108
AKIRIN1	AKIRIN1@1:38991251:+	NKT	0.0932149207171173	8	1.41592920353982	0.102314214470594	1464	1.63462182622094	0.492451907465009
AKIRIN1	AKIRIN1@1:38991251:+	Non-class. mono	0.132623490264267	75	2.4	0.101130758540196	1397	1.60571021355831	0.0897055626144903
AKIRIN1	AKIRIN1@1:38991251:+	Proliferative T	0.12848715263259	22	3.78006872852234	0.101946451325117	1450	1.61929755988609	0.0254268620149635
AKIRIN1	AKIRIN1@1:38991251:+	Treg	0.105521932286768	62	3.1202818319074	0.102206180300737	1410	1.5997277059224	0.146082754319302
AKIRIN1	AKIRIN1@1:38991251:+	mDC	0.118351359812245	42	4.00381315538608	0.101901473195015	1430	1.605334650531	7.00303624593371e-06
AKIRIN1	AKIRIN1@1:38991251:+	memory B	0.10789556995707	62	2.05094277208071	0.101960130954946	1410	1.61875459221161	0.195973761769108
AKIRIN1	AKIRIN1@1:38991251:+	naïve B	0.0973229617075939	54	1.15755627009646	0.102566326530543	1418	1.6592169619246	0.499272709458836
AKIRIN1	AKIRIN1@1:38991251:+	naïve CD4	0.0930651481947577	445	2.08391870375574	0.106846684135996	1027	1.49331859886874	0.0051921322571237
AKIRIN1	AKIRIN1@1:38991251:+	naïve CD8	0.102860595584369	106	2.20511753692532	0.102714399996989	1366	1.60103141115799	0.200580056860266
AKIRIN1	AKIRIN1@1:38991251:+	pDC	0.166497825542063	14	3.20366132723112	0.101799630362795	1458	1.62559928643104	1
AKIRIN1	AKIRIN1@1:38991251:+	plasma B	0.113000258063953	18	4.03587443946188	0.102085250106824	1454	1.62130217102842	1.51573737638037e-05
AKIRIN1	AKIRIN1@1:38991251:+	γδT	0.0932898003206227	30	1.30039011703511	0.102393859079669	1442	1.64199498975176	0.00369494286075709
AKIRIN1	AKIRIN1@1:38991272:+	CD8 CTL	0.432717280630236	497	5.55866234201991	0.437634594150875	5545	6.82999531939004	0.0171810151742908
AKIRIN1	AKIRIN1@1:38991272:+	CD8 memory	0.518482412281378	50	2.8604118993135	0.437029675900884	5992	6.7798911506127	0.625636017648238
AKIRIN1	AKIRIN1@1:38991272:+	Class. mono	0.48765785641465	384	2.60374288039056	0.434406593116965	5658	7.50606932965415	0.0130445348766794
AKIRIN1	AKIRIN1@1:38991272:+	Inter. mono	0.537861181873089	72	4.33734939759036	0.436786741702143	5970	6.74827901929533	0.894740247791315
AKIRIN1	AKIRIN1@1:38991272:+	MAIT	0.43870815863545	360	8.27205882352941	0.438352523265423	5682	6.62430778198776	0.632875544855695
AKIRIN1	AKIRIN1@1:38991272:+	NK	0.455422420580485	703	4.90544972437374	0.436862152667385	5339	7.04390733020212	0.000254323433789504
AKIRIN1	AKIRIN1@1:38991272:+	NKT	0.509182715076986	41	7.25663716814159	0.437370510888596	6001	6.70038632455729	0.671832456774593
AKIRIN1	AKIRIN1@1:38991272:+	Non-class. mono	0.465227606410862	239	7.648	0.437010497625587	5803	6.66996161007793	0.845776026088297
AKIRIN1	AKIRIN1@1:38991272:+	Proliferative T	0.431311456445796	59	10.1374570446735	0.437652082490862	5983	6.68155675917137	0.131758269748241
AKIRIN1	AKIRIN1@1:38991272:+	Treg	0.399289415006349	214	10.7700050327126	0.439990935308218	5828	6.6122078511459	6.53508836461263e-06
AKIRIN1	AKIRIN1@1:38991272:+	mDC	0.471974670962719	180	17.1591992373689	0.437135634796151	5862	6.58074945553335	1.13770641055804e-11
AKIRIN1	AKIRIN1@1:38991272:+	memory B	0.479773379049193	257	8.50148858749586	0.436587197514472	5785	6.64148603967671	0.0504687881998859
AKIRIN1	AKIRIN1@1:38991272:+	naïve B	0.474600436757103	242	5.18756698821008	0.437330885802277	5800	6.78664201633475	0.0367298219227651
AKIRIN1	AKIRIN1@1:38991272:+	naïve CD4	0.435501946510091	2077	9.72651493865318	0.438179806562	3965	5.7653439576578	0.797619056081906
AKIRIN1	AKIRIN1@1:38991272:+	naïve CD8	0.496673258715586	421	8.75806116080716	0.437245692490473	5621	6.58813877168308	0.827532653846526
AKIRIN1	AKIRIN1@1:38991272:+	pDC	0.385201833747467	40	9.1533180778032	0.437977506304403	6002	6.69193890065782	0.29508477315804
AKIRIN1	AKIRIN1@1:38991272:+	plasma B	0.455210753780637	80	17.9372197309417	0.437052643553698	5962	6.64800793925135	3.6414593194367e-07
AKIRIN1	AKIRIN1@1:38991272:+	γδT	0.512299874761172	126	5.46163849154746	0.436855423313384	5916	6.73650649054885	0.0782386049993261
AKIRIN1	AKIRIN1@1:38991286:+	CD8 CTL	0.317986381466009	343	3.83625992618275	0.308329505893046	4041	4.97745916783682	0.358797812740296
AKIRIN1	AKIRIN1@1:38991286:+	CD8 memory	0.294341753655023	35	2.00228832951945	0.308599651407619	4349	4.92085223865398	0.983068718385404
AKIRIN1	AKIRIN1@1:38991286:+	Class. mono	0.270764471471176	200	1.35611608353675	0.311049885053715	4184	5.55061754600088	0.0598394395995821
AKIRIN1	AKIRIN1@1:38991286:+	Inter. mono	0.241042919378904	41	2.46987951807229	0.30908359166028	4343	4.90917517266325	0.574358047643337
AKIRIN1	AKIRIN1@1:38991286:+	MAIT	0.327897951775177	280	6.43382352941176	0.308407772599001	4104	4.78461090061207	0.913295995449496
AKIRIN1	AKIRIN1@1:38991286:+	NK	0.30127414152727	474	3.30751517688926	0.309811904215259	3910	5.15858356641511	0.000140261462585666
AKIRIN1	AKIRIN1@1:38991286:+	NKT	0.304211290152585	28	4.95575221238938	0.308579264410564	4356	4.86366985998526	0.85161342959918
AKIRIN1	AKIRIN1@1:38991286:+	Non-class. mono	0.282300036158245	161	5.152	0.309751420444744	4223	4.85391140433553	0.165879810106573
AKIRIN1	AKIRIN1@1:38991286:+	Proliferative T	0.36235697679766	60	10.3092783505155	0.308100769926808	4324	4.82885699927411	0.343261544212544
AKIRIN1	AKIRIN1@1:38991286:+	Treg	0.34261059931643	213	10.7196779063915	0.307176166314114	4171	4.73224415702292	0.00356476811833354
AKIRIN1	AKIRIN1@1:38991286:+	mDC	0.239166715873427	129	12.2974261201144	0.309743947570097	4255	4.77671254406251	1.84005945660371e-13
AKIRIN1	AKIRIN1@1:38991286:+	memory B	0.29146725095961	181	5.98742970559047	0.308951439520631	4203	4.82526634827333	0.184289317507253
AKIRIN1	AKIRIN1@1:38991286:+	naïve B	0.301641400703583	172	3.68703108252947	0.308684586446142	4212	4.92850623668999	0.037551055272262
AKIRIN1	AKIRIN1@1:38991286:+	naïve CD4	0.313178691930237	1552	7.26795916455933	0.306312282479681	2832	4.11789510418333	0.40049843263835
AKIRIN1	AKIRIN1@1:38991286:+	naïve CD8	0.304192679115281	318	6.61535261077595	0.307587189114984	4066	4.76558837318331	0.00619384317634481
AKIRIN1	AKIRIN1@1:38991286:+	pDC	0.338765549763433	40	9.1533180778032	0.308356776506766	4344	4.84334931430483	0.0809453091140083
AKIRIN1	AKIRIN1@1:38991286:+	plasma B	0.341308729728521	69	15.4708520179372	0.308210002929167	4315	4.81149853369164	1.92775431962598e-08
AKIRIN1	AKIRIN1@1:38991286:+	γδT	0.266365009895594	88	3.81447767663632	0.308617421714043	4296	4.89182418583466	0.489263713150144
AKIRIN1	AKIRIN1@1:38991296:+	CD8 CTL	0.149016589866778	179	2.0020131976289	0.151898829263292	2252	2.77387726947996	0.148636319201233
AKIRIN1	AKIRIN1@1:38991296:+	CD8 memory	0.108154740977347	12	0.68649885583524	0.152038644740426	2419	2.73707554962152	0.145884950884065
AKIRIN1	AKIRIN1@1:38991296:+	Class. mono	0.110377789361074	89	0.603471657173854	0.154359992852611	2342	3.10696613115059	0.77151636472832
AKIRIN1	AKIRIN1@1:38991296:+	Inter. mono	0.0960050874931028	26	1.56626506024096	0.152091129370916	2405	2.7185278126307	0.607998030529551
AKIRIN1	AKIRIN1@1:38991296:+	MAIT	0.140682662033884	186	4.27389705882353	0.150019619898428	2245	2.61731273681143	0.743024610430056
AKIRIN1	AKIRIN1@1:38991296:+	NK	0.115631256542298	249	1.73749214988487	0.153891560804209	2182	2.87877988284342	0.00812827510511912
AKIRIN1	AKIRIN1@1:38991296:+	NKT	0.0933910740533117	16	2.83185840707965	0.151736010230246	2415	2.69645608628659	0.643382282360242
AKIRIN1	AKIRIN1@1:38991296:+	Non-class. mono	0.119848867166626	83	2.656	0.152107323389473	2348	2.69878853359693	0.176130472278595
AKIRIN1	AKIRIN1@1:38991296:+	Proliferative T	0.0778444141239537	33	5.67010309278351	0.152300696257213	2398	2.67798313697024	0.109527318755373
AKIRIN1	AKIRIN1@1:38991296:+	Treg	0.152578053390453	137	6.89481630598893	0.150626718076932	2294	2.60267755842977	0.0404012928394021
AKIRIN1	AKIRIN1@1:38991296:+	mDC	0.170507253351609	88	8.38894184938036	0.151218944438736	2343	2.63027908125463	4.07714367240345e-07
AKIRIN1	AKIRIN1@1:38991296:+	memory B	0.120863800034127	102	3.37413165729408	0.152501232009951	2329	2.67381520940485	0.0156871868081895
AKIRIN1	AKIRIN1@1:38991296:+	naïve B	0.12643520083172	96	2.05787781350482	0.151418201221038	2335	2.73220846692097	0.00241692118167562
AKIRIN1	AKIRIN1@1:38991296:+	naïve CD4	0.158254213364914	879	4.11632481033998	0.148661226822323	1552	2.25669957686883	0.41743333377232
AKIRIN1	AKIRIN1@1:38991296:+	naïve CD8	0.0962734665847636	166	3.45329727480757	0.152452718397554	2265	2.65471167369902	0.307232740734937
AKIRIN1	AKIRIN1@1:38991296:+	pDC	0.109534790947038	18	4.11899313501144	0.151866086826035	2413	2.69037796855837	0.374182373461061
AKIRIN1	AKIRIN1@1:38991296:+	plasma B	0.0904802584268887	26	5.82959641255605	0.15265210341031	2405	2.68172745620589	0.000248791576484668
AKIRIN1	AKIRIN1@1:38991296:+	γδT	0.128045315022611	46	1.99393151278717	0.152133295892904	2385	2.71578228194033	0.288483491529543
ATPAF1	ATPAF1@1:46668341:-	CD8 CTL	0.326287295562717	72	0.805279051560228	0.388971120001886	892	1.09871160052226	0.447351859800692
ATPAF1	ATPAF1@1:46668341:-	CD8 memory	0.298911852302042	18	1.02974828375286	0.39061231021162	946	1.07039002477964	0.0507038112639131
ATPAF1	ATPAF1@1:46668341:-	Class. mono	0.313594155618767	46	0.311906699213453	0.373348600782111	918	1.21784581912734	0.245072209269344
ATPAF1	ATPAF1@1:46668341:-	Inter. mono	0.187737004223615	5	0.301204819277108	0.392010320596965	959	1.08402003006771	0.306803045656854
ATPAF1	ATPAF1@1:46668341:-	MAIT	0.312364862230053	71	1.63143382352941	0.389542880067341	893	1.04109589041096	0.544983447398821
ATPAF1	ATPAF1@1:46668341:-	NK	0.0485410203806915	94	0.655920731281837	0.254717545412521	870	1.14781782679825	0.564597642364644
ATPAF1	ATPAF1@1:46668341:-	NKT	0.318075739831773	6	1.06194690265487	0.391117383358635	958	1.06965007480851	0.262585818285297
ATPAF1	ATPAF1@1:46668341:-	Non-class. mono	0.294559676854734	27	0.864	0.393527585653078	937	1.0769867359371	0.63129102884375
ATPAF1	ATPAF1@1:46668341:-	Proliferative T	0.124556067706486	22	3.78006872852234	0.3933773008965	942	1.05198503545703	0.011032991320091
ATPAF1	ATPAF1@1:46668341:-	Treg	0.235601614484406	29	1.45948666331152	0.391293484985531	935	1.06081234399818	0.624719664006318
ATPAF1	ATPAF1@1:46668341:-	mDC	0.332947498135824	23	2.19256434699714	0.390726915633673	941	1.05637755674802	0.670955144727498
ATPAF1	ATPAF1@1:46668341:-	memory B	0.353342124353761	33	1.09163083030103	0.38996947309069	931	1.06883725202057	0.53444325045886
ATPAF1	ATPAF1@1:46668341:-	naïve B	0.392566925028134	48	1.02893890675241	0.366997605559036	916	1.0718213943039	0.332536255214299
ATPAF1	ATPAF1@1:46668341:-	naïve CD4	0.213751868291697	322	1.50791420811089	0.360286246525647	642	0.933505881668678	0.392131220849758
ATPAF1	ATPAF1@1:46668341:-	naïve CD8	0.254477350559281	76	1.58102766798419	0.36370799845126	888	1.0407876230661	0.793811727585598
ATPAF1	ATPAF1@1:46668341:-	pDC	0.283050188459561	3	0.68649885583524	0.390828177259532	961	1.07146839112499	0.429440727790425
ATPAF1	ATPAF1@1:46668341:-	plasma B	0.159716072916062	41	9.19282511210762	0.392416405736805	923	1.02920351021956	8.44941023141108e-05
ATPAF1	ATPAF1@1:46668341:-	γδT	0.215069600258994	28	1.2136974425661	0.356440836765228	936	1.06581644272375	0.604902533761207
ATPAF1	ATPAF1@1:46668363:-	CD8 CTL	0.673712704437283	163	1.82306229728218	0.605142765976125	1516	1.86731702510285	0.688820724662566
ATPAF1	ATPAF1@1:46668363:-	CD8 memory	0.701088147697958	16	0.91533180778032	0.608031299983666	1663	1.88166872220776	0.178439359366906
ATPAF1	ATPAF1@1:46668363:-	Class. mono	0.657193607391692	100	0.678058041768375	0.625367888080173	1579	2.09474787407633	0.0775712007835466
ATPAF1	ATPAF1@1:46668363:-	Inter. mono	0.812262995776385	17	1.02409638554217	0.606636614130707	1662	1.87866662145207	0.165309155997818
ATPAF1	ATPAF1@1:46668363:-	MAIT	0.687635137769947	100	2.29779411764706	0.609032637279931	1579	1.84086272223841	0.20499634784807
ATPAF1	ATPAF1@1:46668363:-	NK	0.94117536694932	221	1.54211150652432	0.744430509258938	1458	1.92358435801362	0.12383980682437
ATPAF1	ATPAF1@1:46668363:-	NKT	0.681924260168227	13	2.30088495575221	0.607532768737132	1666	1.86016390880061	0.225630967198564
ATPAF1	ATPAF1@1:46668363:-	Non-class. mono	0.705440323145266	47	1.504	0.605089906357151	1632	1.87581894669088	0.758460985191225
ATPAF1	ATPAF1@1:46668363:-	Proliferative T	0.875443932293514	43	7.38831615120275	0.605249948803317	1636	1.82701435032665	0.0782395881174234
ATPAF1	ATPAF1@1:46668363:-	Treg	0.764398385515594	56	2.81831907398088	0.607321719705872	1623	1.84138869979578	0.893284242864566
ATPAF1	ATPAF1@1:46668363:-	mDC	0.667052501864176	36	3.43183984747378	0.607899679431389	1643	1.84445093064505	0.409659853982635
ATPAF1	ATPAF1@1:46668363:-	memory B	0.646657875646239	60	1.98478332782005	0.608639190181218	1619	1.85869764878766	0.314056119957757
ATPAF1	ATPAF1@1:46668363:-	naïve B	0.607433074971866	56	1.20042872454448	0.630420696781645	1623	1.89908965388126	0.856571236067653
ATPAF1	ATPAF1@1:46668363:-	naïve CD4	0.786248131708303	523	2.44918984733539	0.636157450208981	1156	1.68089221060591	0.915253805465306
ATPAF1	ATPAF1@1:46668363:-	naïve CD8	0.651806777864949	115	2.39234449760766	0.632410866952395	1564	1.83309892170652	0.589850657691114
ATPAF1	ATPAF1@1:46668363:-	pDC	0.716949811540439	4	0.91533180778032	0.607827972619306	1675	1.86754376184636	0.503091179784249
ATPAF1	ATPAF1@1:46668363:-	plasma B	0.840283927083938	59	13.2286995515695	0.606196444328332	1620	1.80640269399315	2.13207477404445e-05
ATPAF1	ATPAF1@1:46668363:-	γδT	0.784930399741006	50	2.16731686172518	0.638504578389385	1629	1.85493053974038	0.641925020953367
ATPAF1	ATPAF1@1:46673867:-	Class. mono	0.0292122369895406	1	0.00678058041768375	0.00128351113771638	4	0.00530651773040237	0.69263278404196
ATPAF1	ATPAF1@1:46673867:-	NK	0.010283612669988	3	0.0209336403600586	0.0008519453285413	2	0.00263866167080057	0.332921608065566
ATPAF1	ATPAF1@1:46673867:-	naïve CD8	0.0937158715757704	1	0.0208029956313709	0.00388113459634479	4	0.0046882325363338	0.69263278404196
BTF3L4	BTF3L4@1:52056199:+	CD8 CTL	0.00350248731860765	4	0.0447377250866793	0.00327158565186047	65	0.0800630650604784	0.386327884393408
BTF3L4	BTF3L4@1:52056199:+	Class. mono	0.000429167536318779	1	0.00678058041768375	0.00383162242192482	68	0.0902108014168402	0.693625359248322
BTF3L4	BTF3L4@1:52056199:+	Inter. mono	0.0312058282452985	1	0.0602409638554217	0.00333356537716663	68	0.0768648196502651	0.02473875633284
BTF3L4	BTF3L4@1:52056199:+	MAIT	0.0115668055043714	7	0.160845588235294	0.00289018892940304	62	0.0722821334887788	0.23597981627673
BTF3L4	BTF3L4@1:52056199:+	NK	0.005077151779952	9	0.0628009210801758	0.00304115209278658	60	0.0791598501240171	0.170693663586645
BTF3L4	BTF3L4@1:52056199:+	Non-class. mono	0.00112003945099685	1	0.032	0.003357455983878	68	0.0781591227787867	0.0368084943032523
BTF3L4	BTF3L4@1:52056199:+	Proliferative T	0.013254862636525	3	0.515463917525773	0.00305928462599707	66	0.0737059578982634	0.0266728505306553
BTF3L4	BTF3L4@1:52056199:+	memory B	0.000999339393964234	1	0.0330797221303341	0.00329843860769537	68	0.0780675973548861	0.693625359248322
BTF3L4	BTF3L4@1:52056199:+	naïve B	0.00499633450951457	5	0.107181136120043	0.00310916315631874	64	0.0748870843181765	0.326777351194109
BTF3L4	BTF3L4@1:52056199:+	naïve CD4	0.00497701607697382	24	0.112391121101433	0.00281780937076045	45	0.0654326552571503	0.255636786228272
BTF3L4	BTF3L4@1:52056199:+	naïve CD8	0.00630490845728211	6	0.124817973788225	0.00316053973639863	63	0.0738396624472574	0.175930413427922
BTF3L4	BTF3L4@1:52056199:+	pDC	0.0112249212213567	1	0.22883295194508	0.00313870153992335	68	0.0758167019734642	0.693625359248322
BTF3L4	BTF3L4@1:52056199:+	plasma B	0.0087408164692474	3	0.672645739910314	0.00311069091362533	66	0.0735941838293507	0.000139406877320709
BTF3L4	BTF3L4@1:52056199:+	γδT	0.00785240669822481	3	0.130039011703511	0.00322845084271134	66	0.0751537235253928	0.460054278918117
BTF3L4	BTF3L4@1:52056270:+	CD8 CTL	0.0756294712522937	63	0.7046191701152	0.0848817327837157	1493	1.83898701746607	0.122535515632745
BTF3L4	BTF3L4@1:52056270:+	CD8 memory	0.139879136410295	8	0.45766590389016	0.0841786059078084	1548	1.75154731327578	0.100416068085776
BTF3L4	BTF3L4@1:52056270:+	Class. mono	0.0830451128200048	267	1.81041497152156	0.0847622832742079	1289	1.71002533862216	0.220170381132298
BTF3L4	BTF3L4@1:52056270:+	Inter. mono	0.165979743245542	51	3.07228915662651	0.0842925603872344	1505	1.70119931725954	0.0107710787217145
BTF3L4	BTF3L4@1:52056270:+	MAIT	0.0717133574928729	55	1.26378676470588	0.0848669580342977	1501	1.74992713494608	0.108725506724323
BTF3L4	BTF3L4@1:52056270:+	NK	0.0648542112352568	110	0.767566813202149	0.086900177503898	1446	1.90775238798881	0.202853974577547
BTF3L4	BTF3L4@1:52056270:+	NKT	0.14765526459229	9	1.5929203539823	0.0840567537158065	1547	1.72729505817199	0.318411143790032
BTF3L4	BTF3L4@1:52056270:+	Non-class. mono	0.110939675306645	139	4.448	0.0821016570447221	1417	1.62869819084619	0.00440434811686372
BTF3L4	BTF3L4@1:52056270:+	Proliferative T	0.139343213962243	34	5.84192439862543	0.0836094753093758	1522	1.69970405941147	3.41454788613417e-06
BTF3L4	BTF3L4@1:52056270:+	Treg	0.115597546736778	58	2.91897332662305	0.0838262925797233	1498	1.69956886771046	0.801153081960925
BTF3L4	BTF3L4@1:52056270:+	mDC	0.0922619869117652	58	5.52907530981888	0.0842721351949734	1498	1.6816722423045	0.170571174675002
BTF3L4	BTF3L4@1:52056270:+	memory B	0.0811168269025905	65	2.15018193847172	0.0847116139847018	1491	1.71174687729611	0.124498115405726
BTF3L4	BTF3L4@1:52056270:+	naïve B	0.0812495776773755	71	1.52197213290461	0.084654489658055	1485	1.73761437832019	0.534062101582265
BTF3L4	BTF3L4@1:52056270:+	naïve CD4	0.0936567011110892	397	1.85913646155287	0.081140582724345	1159	1.68525438762305	3.40069380288862e-06
BTF3L4	BTF3L4@1:52056270:+	naïve CD8	0.0870988748714649	87	1.80986061992927	0.083496343227029	1469	1.72175339896859	0.287169877197921
BTF3L4	BTF3L4@1:52056270:+	pDC	0.137136612437868	19	4.34782608695652	0.0839035456476681	1537	1.71368045490021	0.33346662143256
BTF3L4	BTF3L4@1:52056270:+	plasma B	0.14178466984836	45	10.0896860986547	0.0830963121002419	1511	1.68486078433559	1.06959022655045e-05
BTF3L4	BTF3L4@1:52056270:+	γδT	0.0725926948238327	20	0.866926744690074	0.0836454549227606	1536	1.74903211113642	0.0256864512347526
BTF3L4	BTF3L4@1:52056303:+	CD8 CTL	0.455653674411456	513	5.73761324236663	0.475492497080141	7719	9.50779691079743	5.79880074929552e-08
BTF3L4	BTF3L4@1:52056303:+	CD8 memory	0.420614981076935	46	2.63157894736842	0.457007558015002	8186	9.26238133493251	0.582924791413684
BTF3L4	BTF3L4@1:52056303:+	Class. mono	0.473752641482049	1406	9.53349606726336	0.476540904908205	6826	9.05557250693164	7.12887181999471e-06
BTF3L4	BTF3L4@1:52056303:+	Inter. mono	0.408803810962703	259	15.6024096385542	0.474023484073492	7973	9.01240010399358	0.00013697682902963
BTF3L4	BTF3L4@1:52056303:+	MAIT	0.502088907431116	320	7.35294117647059	0.457985177602014	7912	9.22413290585835	0.01977921303423
BTF3L4	BTF3L4@1:52056303:+	NK	0.536458817261754	877	6.11960086525713	0.451215814191073	7355	9.7036782943691	5.68675916251334e-13
BTF3L4	BTF3L4@1:52056303:+	NKT	0.52262006038023	34	6.01769911504425	0.456763854601478	8198	9.15343560885197	0.175219804125158
BTF3L4	BTF3L4@1:52056303:+	Non-class. mono	0.526035106297295	597	19.104	0.454298924061227	7635	8.77566032964759	2.20389845532774e-09
BTF3L4	BTF3L4@1:52056303:+	Proliferative T	0.525211954271424	125	21.4776632302405	0.456141176292749	8107	9.05354849517003	1.62069993271701e-08
BTF3L4	BTF3L4@1:52056303:+	Treg	0.58190461908808	270	13.5883241066935	0.456955480496705	7962	9.03335602450647	0.0267752578697521
BTF3L4	BTF3L4@1:52056303:+	mDC	0.476375602963614	277	26.4061010486177	0.458224967524464	7955	8.93037562585599	4.94334487607917e-23
BTF3L4	BTF3L4@1:52056303:+	memory B	0.53082697503707	369	12.2064174660933	0.456420485423193	7863	9.02713997060985	0.26216621031203
BTF3L4	BTF3L4@1:52056303:+	naïve B	0.518013000821569	420	9.0032154340836	0.456785651883574	7812	9.14090472958742	0.0155928132095651
BTF3L4	BTF3L4@1:52056303:+	naïve CD4	0.503107986416342	1972	9.23480378383441	0.474121813832277	6260	9.10240937577247	7.74325575624039e-13
BTF3L4	BTF3L4@1:52056303:+	naïve CD8	0.459416007095361	446	9.27813605159143	0.479544999958166	7786	9.12564463197375	0.232665023348673
BTF3L4	BTF3L4@1:52056303:+	pDC	0.457488648070527	59	13.5011441647597	0.456941604846104	8173	9.11249860631063	0.00583210024931874
BTF3L4	BTF3L4@1:52056303:+	plasma B	0.481811294126444	110	24.6636771300448	0.456419235963125	8122	9.05654486457555	3.56323922115339e-19
BTF3L4	BTF3L4@1:52056303:+	γδT	0.553588437354942	132	5.72171651495449	0.478500261234282	8100	9.22341152357094	0.0200190506036505
BTF3L4	BTF3L4@1:52056313:+	CD8 CTL	0.327050497172876	248	2.77373895537412	0.235275345190205	3770	4.64365777350775	1.89581011461631e-05
BTF3L4	BTF3L4@1:52056313:+	CD8 memory	0.300807662831181	24	1.37299771167048	0.250263093876732	3994	4.5191731067335	0.966912756593446
BTF3L4	BTF3L4@1:52056313:+	Class. mono	0.269181353410665	755	5.11933821535123	0.229590739588199	3263	4.32879183857573	0.011072009800943
BTF3L4	BTF3L4@1:52056313:+	Inter. mono	0.342932299690892	127	7.65060240963855	0.235784208579251	3891	4.39825019498796	0.01051497532521
BTF3L4	BTF3L4@1:52056313:+	MAIT	0.257173341299521	205	4.71047794117647	0.249700918991175	3813	4.4453512095599	0.0700449665085295
BTF3L4	BTF3L4@1:52056313:+	NK	0.243951867216532	384	2.6795059660875	0.253961286697212	3634	4.79444825584464	5.80947923224211e-06
BTF3L4	BTF3L4@1:52056313:+	NKT	0.273338722275986	21	3.71681415929204	0.250150660879453	3997	4.46283021817289	0.118809290565674
BTF3L4	BTF3L4@1:52056313:+	Non-class. mono	0.221019691409971	283	9.056	0.251010789136999	3735	4.2930047585113	2.16318703215432e-06
BTF3L4	BTF3L4@1:52056313:+	Proliferative T	0.172384204564813	60	10.3092783505155	0.252471549391024	3958	4.4201239600201	8.39084403942088e-12
BTF3L4	BTF3L4@1:52056313:+	Treg	0.193633057813143	123	6.19023653749371	0.250126032255432	3895	4.41910596777853	0.536225724872975
BTF3L4	BTF3L4@1:52056313:+	mDC	0.249896337676326	173	16.4918970448046	0.249835123554416	3845	4.31644177013404	1.06133316821392e-13
BTF3L4	BTF3L4@1:52056313:+	memory B	0.206905905190927	188	6.21898776050281	0.250695063918797	3830	4.39704261572373	0.796680010333281
BTF3L4	BTF3L4@1:52056313:+	naïve B	0.19732384533456	178	3.81564844587353	0.251549098508046	3840	4.49322505909059	0.0999009499978403
BTF3L4	BTF3L4@1:52056313:+	naïve CD4	0.219411963407759	877	4.10695888358153	0.239968765169899	3141	4.56719933694909	3.48891861984214e-07
BTF3L4	BTF3L4@1:52056313:+	naïve CD8	0.245588729707075	211	4.38943207821926	0.23502542809694	3807	4.4620253164557	0.247162175678608
BTF3L4	BTF3L4@1:52056313:+	pDC	0.252844937218334	35	8.0091533180778	0.250508019797834	3983	4.4408518229457	0.445466116027082
BTF3L4	BTF3L4@1:52056313:+	plasma B	0.198261944483209	60	13.4529147982063	0.251540577149249	3958	4.41342090297833	2.5106203281452e-05
BTF3L4	BTF3L4@1:52056313:+	γδT	0.254295061345021	66	2.86085825747724	0.232929318504928	3952	4.50011386927807	0.20419428739095
BTF3L4	BTF3L4@1:52056322:+	CD8 CTL	0.0722086908570531	124	1.38686947768706	0.115018979366969	2005	2.46963762225014	0.000264993582185007
BTF3L4	BTF3L4@1:52056322:+	CD8 memory	0.130577831134266	17	0.97254004576659	0.113377122441901	2112	2.38970796229874	0.0535510298110413
BTF3L4	BTF3L4@1:52056322:+	Class. mono	0.103102346217014	325	2.20368863574722	0.115066242368934	1804	2.39323949641147	0.218343824930885
BTF3L4	BTF3L4@1:52056322:+	Inter. mono	0.0394557443674857	56	3.37349397590361	0.113447874365242	2073	2.34324663433823	0.0846240382462947
BTF3L4	BTF3L4@1:52056322:+	MAIT	0.114342024190336	106	2.43566176470588	0.11208029717047	2023	2.35849606528709	0.0759893643371454
BTF3L4	BTF3L4@1:52056322:+	NK	0.106482673592645	225	1.5700230270044	0.110672812066006	1904	2.51200591060214	0.000417810383641014
BTF3L4	BTF3L4@1:52056322:+	NKT	0.0480449168535618	10	1.76991150442478	0.113817299010915	2119	2.36595877715996	0.482074606900662
BTF3L4	BTF3L4@1:52056322:+	Non-class. mono	0.0888902380376811	102	3.264	0.115277829507706	2027	2.32983149812648	4.24640509854715e-07
BTF3L4	BTF3L4@1:52056322:+	Proliferative T	0.0850967495860433	44	7.56013745704467	0.112738567076323	2085	2.32843821542241	6.74209053446809e-07
BTF3L4	BTF3L4@1:52056322:+	Treg	0.0815476199329299	69	3.47257171615501	0.114035212373925	2060	2.33719083276605	0.0560677075938284
BTF3L4	BTF3L4@1:52056322:+	mDC	0.11222621590445	91	8.67492850333651	0.113339154825673	2038	2.2878825299176	4.6531570324028e-14
BTF3L4	BTF3L4@1:52056322:+	memory B	0.124222899282449	105	3.47337082368508	0.113273724958096	2024	2.32365907421014	0.888226423605992
BTF3L4	BTF3L4@1:52056322:+	naïve B	0.117621496773639	126	2.70096463022508	0.11274144188978	2003	2.34373171702043	0.274848126539038
BTF3L4	BTF3L4@1:52056322:+	naïve CD4	0.107330433464838	509	2.38362836002622	0.11213398297905	1620	2.35557558925741	0.000192840154922843
BTF3L4	BTF3L4@1:52056322:+	naïve CD8	0.121722016755483	142	2.95402537965467	0.111883861303125	1987	2.32887951242382	0.0842315261507734
BTF3L4	BTF3L4@1:52056322:+	pDC	0.103098900141526	18	4.11899313501144	0.11338214023352	2111	2.35366261567622	0.931142357258133
BTF3L4	BTF3L4@1:52056322:+	plasma B	0.0943008631925473	34	7.62331838565022	0.113435793786462	2095	2.33605780488621	0.000124654828009724
BTF3L4	BTF3L4@1:52056322:+	γδT	0.0646369507024291	26	1.1270047680971	0.111461103544815	2103	2.39467091778638	0.652329565186091
BTF3L4	BTF3L4@1:52056333:+	CD8 CTL	0.0659551789877133	96	1.0737054020803	0.0860598599271084	1960	2.41420934643904	0.0575464466440457
BTF3L4	BTF3L4@1:52056333:+	CD8 memory	0.00812038854732345	11	0.62929061784897	0.0919757319437767	2045	2.31389809796445	0.218058228206775
BTF3L4	BTF3L4@1:52056333:+	Class. mono	0.0704893785339479	330	2.23759153783564	0.0902082074385285	1726	2.28976240066862	0.58245620482589
BTF3L4	BTF3L4@1:52056333:+	Inter. mono	0.0116225734880788	58	3.49397590361446	0.0891183072176134	1998	2.25846925972396	0.343276512729916
BTF3L4	BTF3L4@1:52056333:+	MAIT	0.043115564081783	73	1.67738970588235	0.0924764592726404	1983	2.3118624307782	0.471052523189472
BTF3L4	BTF3L4@1:52056333:+	NK	0.0431752789138602	160	1.11646081920313	0.0942087574490256	1896	2.50145126391894	0.0121898824969463
BTF3L4	BTF3L4@1:52056333:+	NKT	0.00834103589793172	7	1.23893805309735	0.0920166590404264	2049	2.28780062973136	0.918517107535882
BTF3L4	BTF3L4@1:52056333:+	Non-class. mono	0.0519952494974107	105	3.36	0.0939533442654686	1951	2.24247718443254	7.27016651060824e-05
BTF3L4	BTF3L4@1:52056333:+	Proliferative T	0.0647090149789518	44	7.56013745704467	0.0919799473045313	2012	2.24691495895918	1.28246050358269e-05
BTF3L4	BTF3L4@1:52056333:+	Treg	0.0273171564290697	69	3.47257171615501	0.0917821026184278	1987	2.25436805082823	0.162735530188317
BTF3L4	BTF3L4@1:52056333:+	mDC	0.0692398565438449	110	10.4861773117255	0.091013161636778	1946	2.18460225869463	1.77505166043344e-08
BTF3L4	BTF3L4@1:52056333:+	memory B	0.0559280541929995	113	3.73800860072775	0.0916006731075166	1943	2.23066678912564	0.100489979472657
BTF3L4	BTF3L4@1:52056333:+	naïve B	0.0807957448833416	116	2.48660235798499	0.0911601549042268	1940	2.27001474339473	0.0127134219344671
BTF3L4	BTF3L4@1:52056333:+	naïve CD4	0.0715158995229976	494	2.31338390933783	0.0898170459236684	1562	2.27124016692597	0.00141592703137691
BTF3L4	BTF3L4@1:52056333:+	naïve CD8	0.0798694631133348	193	4.01497815685459	0.0868888276783409	1863	2.18354430379747	0.000818341202821894
BTF3L4	BTF3L4@1:52056333:+	pDC	0.0382059809103886	17	3.89016018306636	0.0921259879349503	2039	2.27338610770431	0.707434391542628
BTF3L4	BTF3L4@1:52056333:+	plasma B	0.075100411880192	34	7.62331838565022	0.0923973900872955	2022	2.25465817731738	3.77363211912738e-06
BTF3L4	BTF3L4@1:52056333:+	γδT	0.0470344490755511	26	1.1270047680971	0.0902354109505025	2030	2.31154634479617	0.140857183243289
ANKRD13C	ANKRD13C@1:70354724:-	CD8 CTL	0.774325380868554	546	6.10669947433173	0.829373225706998	4708	5.79902938930358	0.288684297052953
ANKRD13C	ANKRD13C@1:70354724:-	CD8 memory	0.81064240827367	55	3.14645308924485	0.828100286781885	5199	5.88261917423822	0.333472891852534
ANKRD13C	ANKRD13C@1:70354724:-	Class. mono	0.763461964207022	250	1.69514510442094	0.841984449190947	5004	6.63845368073336	0.110659701131583
ANKRD13C	ANKRD13C@1:70354724:-	Inter. mono	0.825442171542641	51	3.07228915662651	0.828079921307949	5203	5.88128906824014	0.992774554225756
ANKRD13C	ANKRD13C@1:70354724:-	MAIT	0.826541245383913	318	7.30698529411765	0.828783928892709	4936	5.75459049839697	0.0246391992308078
ANKRD13C	ANKRD13C@1:70354724:-	NK	0.821033193663541	740	5.16363128881446	0.840944815273209	4514	5.95545939099689	0.910894447733462
ANKRD13C	ANKRD13C@1:70354724:-	NKT	0.745967688997252	38	6.72566371681416	0.828576069560999	5216	5.82389852839374	0.456910318308293
ANKRD13C	ANKRD13C@1:70354724:-	Non-class. mono	0.761503772496227	196	6.272	0.827954492719572	5058	5.81365945610446	0.226243038226647
ANKRD13C	ANKRD13C@1:70354724:-	Proliferative T	0.830499914569292	69	11.8556701030928	0.839799448218798	5185	5.79038472276509	0.826529885092227
ANKRD13C	ANKRD13C@1:70354724:-	Treg	0.752182104981902	188	9.46149974836437	0.828260998985261	5066	5.7476741547538	0.311944138375737
ANKRD13C	ANKRD13C@1:70354724:-	mDC	0.833522564344531	94	8.96091515729266	0.827701506258273	5160	5.79267608163632	0.439687551743602
ANKRD13C	ANKRD13C@1:70354724:-	memory B	0.836725969949513	259	8.56764803175653	0.828326779968677	4995	5.7345242468773	0.486664871581736
ANKRD13C	ANKRD13C@1:70354724:-	naïve B	0.789790250643257	278	5.95927116827438	0.839386370361535	4976	5.82247080573822	0.300428273579873
ANKRD13C	ANKRD13C@1:70354724:-	naïve CD4	0.823646499946738	1567	7.33820361524773	0.84102360872211	3687	5.36111555406918	0.815832348780618
ANKRD13C	ANKRD13C@1:70354724:-	naïve CD8	0.789620058099867	376	7.82192635739546	0.838491987099883	4878	5.71729957805907	0.534549076023675
ANKRD13C	ANKRD13C@1:70354724:-	pDC	0.805564963342816	33	7.55148741418764	0.827752905261188	5221	5.82116177946259	0.323519140838006
ANKRD13C	ANKRD13C@1:70354724:-	plasma B	0.80759542816935	64	14.3497757847534	0.827918560502689	5190	5.78717900112621	0.524168803905813
ANKRD13C	ANKRD13C@1:70354724:-	γδT	0.907158034936199	132	5.72171651495449	0.838121087319324	5122	5.83238442268276	0.00160796469897723
ANKRD13C	ANKRD13C@1:70514603:-	CD8 CTL	0.225674619131446	74	0.827647914103568	0.170626774293002	585	0.720567585544306	0.224891830821214
ANKRD13C	ANKRD13C@1:70514603:-	CD8 memory	0.18935759172633	10	0.5720823798627	0.171899713218115	649	0.734337342581383	0.86706203962859
ANKRD13C	ANKRD13C@1:70514603:-	Class. mono	0.236538035792978	42	0.284784377542718	0.158015550809053	617	0.818530359914565	0.755007698929588
ANKRD13C	ANKRD13C@1:70514603:-	Inter. mono	0.174557828457359	6	0.36144578313253	0.171920078692051	653	0.738128341641516	0.817688296544114
ANKRD13C	ANKRD13C@1:70514603:-	MAIT	0.173458754616087	55	1.26378676470588	0.171216071107291	604	0.704167881084232	0.730259949860902
ANKRD13C	ANKRD13C@1:70514603:-	NK	0.178966806336459	95	0.662898611401856	0.159055184726791	564	0.744102591165761	0.816415721827245
ANKRD13C	ANKRD13C@1:70514603:-	NKT	0.254032311002748	6	1.06194690265487	0.171423930439001	653	0.729103861012483	0.97078436392201
ANKRD13C	ANKRD13C@1:70514603:-	Non-class. mono	0.238496227503773	19	0.608	0.172045507280428	640	0.73561527321211	0.914786409635185
ANKRD13C	ANKRD13C@1:70514603:-	Proliferative T	0.169500085430708	8	1.3745704467354	0.160200551781202	651	0.727008766541962	0.0567729876528029
ANKRD13C	ANKRD13C@1:70514603:-	Treg	0.247817895018098	19	0.956215400100654	0.171739001014739	640	0.726117540276832	0.858777085194676
ANKRD13C	ANKRD13C@1:70514603:-	mDC	0.166477435655469	9	0.857959961868446	0.172298493741728	650	0.72969756842318	0.280972357191914
ANKRD13C	ANKRD13C@1:70514603:-	memory B	0.163274030050487	35	1.15779027456169	0.171673220031323	624	0.716385011021308	0.0943164386457852
ANKRD13C	ANKRD13C@1:70514603:-	naïve B	0.210209749356743	33	0.707395498392283	0.160613629638465	626	0.732489293487164	0.0218723889963344
ANKRD13C	ANKRD13C@1:70514603:-	naïve CD4	0.176353500053262	195	0.913177858949143	0.15897639127789	464	0.674683378651506	0.0692164460556593
ANKRD13C	ANKRD13C@1:70514603:-	naïve CD8	0.210379941900133	41	0.852922820886208	0.161508012900117	618	0.724331926863573	0.864789349963545
ANKRD13C	ANKRD13C@1:70514603:-	pDC	0.194435036657184	2	0.45766590389016	0.172247094738812	657	0.732523135243617	0.363048536647648
ANKRD13C	ANKRD13C@1:70514603:-	plasma B	0.19240457183065	6	1.34529147982063	0.172081439497311	653	0.72813639455403	0.85132228715723
ANKRD13C	ANKRD13C@1:70514603:-	γδT	0.0928419650638011	4	0.173385348938015	0.161878912680676	655	0.74584377135049	0.435494340683288
AGL	AGL@1:99850099:+	CD8 CTL	0.573301046050272	136	1.5210826529471	0.517120688571763	835	1.02850245116153	0.455205370937106
AGL	AGL@1:99850099:+	CD8 memory	0.883274153288609	20	1.1441647597254	0.525335324815777	951	1.0760474773419	0.923352638614739
AGL	AGL@1:99850099:+	Class. mono	0.969364320270726	51	0.345809601301871	0.514110004065954	920	1.22049907799254	0.335796800328357
AGL	AGL@1:99850099:+	Inter. mono	0.780299922958072	7	0.421686746987952	0.524557882555727	964	1.08967185504199	0.55990566973543
AGL	AGL@1:99850099:+	MAIT	0.49215025842346	58	1.33272058823529	0.527540611326508	913	1.0644127076654	0.275307757315698
AGL	AGL@1:99850099:+	NK	0.593734884377122	149	1.03970413788291	0.514530438078901	822	1.08448994669903	0.0981584773477281
AGL	AGL@1:99850099:+	NKT	0.485904602805243	9	1.5929203539823	0.526650273929112	962	1.07411625466158	0.319770166258741
AGL	AGL@1:99850099:+	Non-class. mono	0.886891007871271	19	0.608	0.522348858568959	952	1.09422771890301	0.33282174003824
AGL	AGL@1:99850099:+	Proliferative T	0.461633209759057	13	2.23367697594502	0.527230606574352	958	1.06985314646267	0.00182493471468127
AGL	AGL@1:99850099:+	Treg	0.470875146695246	32	1.61046804227479	0.527786856361544	939	1.06535057862491	0.183122617054381
AGL	AGL@1:99850099:+	mDC	0.746114467293426	14	1.33460438512869	0.523766726222317	957	1.07433934304767	0.407224422796512
AGL	AGL@1:99850099:+	memory B	0.644448994497078	47	1.5547469401257	0.526602586283701	924	1.06080088170463	0.0429368292378616
AGL	AGL@1:99850099:+	naïve B	0.49454179568216	54	1.15755627009646	0.530499000517979	917	1.07299150499637	0.736994518185795
AGL	AGL@1:99850099:+	naïve CD4	0.491894457308943	254	1.1894726983235	0.562427244103177	717	1.04256030709726	0.451229059989891
AGL	AGL@1:99850099:+	naïve CD8	0.402692663737983	51	1.06095277719992	0.535063750126204	920	1.07829348335677	0.350128831099783
AGL	AGL@1:99850099:+	pDC	0.999880992583889	11	2.51716247139588	0.523654579357661	960	1.07035343962538	0.463451600593813
AGL	AGL@1:99850099:+	plasma B	0.434206642732925	8	1.79372197309417	0.5277485503823	963	1.07380604587371	0.532755452036695
AGL	AGL@1:99850099:+	γδT	0.709101387205443	38	1.64716081491114	0.523641485239564	933	1.06240036438169	0.830042089960207
AGL	AGL@1:99850123:+	CD8 CTL	0.426698953949728	127	1.42042277150207	0.482879311428238	983	1.21079989160693	0.172982702060621
AGL	AGL@1:99850123:+	CD8 memory	0.116725846711391	12	0.68649885583524	0.474664675184223	1098	1.24237658267235	0.462965021692142
AGL	AGL@1:99850123:+	Class. mono	0.0306356797292736	11	0.0745863845945213	0.485889995934046	1099	1.45796574642805	0.362765497791568
AGL	AGL@1:99850123:+	Inter. mono	0.219700077041928	2	0.120481927710843	0.475442117444273	1108	1.25244441430138	0.773714520518304
AGL	AGL@1:99850123:+	MAIT	0.50784974157654	71	1.63143382352941	0.472459388673493	1039	1.21130865636841	0.245076197022415
AGL	AGL@1:99850123:+	NK	0.406265115622878	153	1.06761565836299	0.485469561921099	957	1.26259960947807	0.157579022154994
AGL	AGL@1:99850123:+	NKT	0.514095397194757	12	2.12389380530973	0.473349726070888	1098	1.22596636966571	0.485050862490803
AGL	AGL@1:99850123:+	Non-class. mono	0.113108992128729	5	0.16	0.477651141431041	1105	1.27008574515528	0.646741245258286
AGL	AGL@1:99850123:+	Proliferative T	0.538366790240943	18	3.09278350515464	0.472769393425648	1092	1.2194985761349	0.00539771228333401
AGL	AGL@1:99850123:+	Treg	0.529124853304754	42	2.11373930548566	0.472213143638456	1068	1.21170864533696	0.314769841080017
AGL	AGL@1:99850123:+	mDC	0.253885532706574	5	0.476644423260248	0.476233273777683	1105	1.24048586631941	0.646741245258286
AGL	AGL@1:99850123:+	memory B	0.355551005502921	57	1.88554416142904	0.473397413716299	1053	1.20889970609846	0.0663350507266009
AGL	AGL@1:99850123:+	naïve B	0.50545820431784	75	1.60771704180064	0.469500999482021	1035	1.21106456670801	0.526979928686478
AGL	AGL@1:99850123:+	naïve CD4	0.508105542691057	385	1.80294090100215	0.437572755896823	725	1.05419277914298	0.61870337315871
AGL	AGL@1:99850123:+	naïve CD8	0.597307336262017	95	1.97628458498024	0.464936249873796	1015	1.1896390060947	0.121722222038207
AGL	AGL@1:99850123:+	pDC	0.000119007416110955	1	0.22883295194508	0.476345420642339	1109	1.23648121306723	0.840751718054899
AGL	AGL@1:99850123:+	plasma B	0.565793357267075	15	3.36322869955157	0.4722514496177	1095	1.22099441353241	0.423839395785905
AGL	AGL@1:99850123:+	γδT	0.290898612794557	24	1.04031209362809	0.476358514760436	1086	1.23662035982692	0.29618199932526
AP4B1	AP4B1@1:113904800:-	CD8 CTL	0.660738823809443	88	0.984229951906946	0.628605008820121	558	0.687310620057645	0.156029872562466
AP4B1	AP4B1@1:113904800:-	CD8 memory	0.826095191763228	12	0.68649885583524	0.634417742682513	634	0.717364984894602	0.738678419694584
AP4B1	AP4B1@1:113904800:-	Class. mono	0.942743751474872	58	0.393273664225658	0.611270833102754	588	0.780058106369148	0.44125339789599
AP4B1	AP4B1@1:113904800:-	Inter. mono	3.04033509024398e-05	4	0.240963855421687	0.641326290923544	642	0.725694326698091	0.852436196780555
AP4B1	AP4B1@1:113904800:-	MAIT	0.476382161947362	25	0.574448529411765	0.644713311235231	621	0.72398717575051	0.624068025671181
AP4B1	AP4B1@1:113904800:-	NK	0.841838589401045	274	1.91193915288535	0.51662176305956	372	0.490791070768906	0.652294847621739
AP4B1	AP4B1@1:113904800:-	NKT	0.625300581752912	11	1.94690265486726	0.635169009834329	635	0.709006051673701	0.749922733193426
AP4B1	AP4B1@1:113904800:-	Non-class. mono	0.638634343731142	14	0.448	0.636002622025333	632	0.726420082296959	0.717629039929723
AP4B1	AP4B1@1:113904800:-	Proliferative T	0.817431076325736	16	2.74914089347079	0.633364053759754	630	0.70355687084706	0.698168240521778
AP4B1	AP4B1@1:113904800:-	Treg	0.357236159461755	8	0.402617010568697	0.642899786622613	638	0.723848422963467	0.787453310386308
AP4B1	AP4B1@1:113904800:-	mDC	0.89365394352802	21	2.00190657769304	0.631227511900328	625	0.70163227732998	0.654755431388951
AP4B1	AP4B1@1:113904800:-	memory B	0.0172257006551411	6	0.198478332782005	0.64647265851043	640	0.734753857457752	0.816943131814105
AP4B1	AP4B1@1:113904800:-	naïve B	0.049686802735019	10	0.214362272240086	0.658494302597245	636	0.744190400411879	0.761736185743671
AP4B1	AP4B1@1:113904800:-	naïve CD4	0.047145248028295	29	0.135805937997565	0.731322779195891	617	0.897154406525817	0.596080817619784
AP4B1	AP4B1@1:113904800:-	naïve CD8	0.0153728097863185	8	0.166423965050967	0.657654606904331	638	0.747773089545241	0.787453310386308
AP4B1	AP4B1@1:113904800:-	pDC	0.767549410584432	3	0.68649885583524	0.638394090773972	643	0.71691381424908	0.873958779561466
AP4B1	AP4B1@1:113904800:-	plasma B	0.875667222689608	26	5.82959641255605	0.62926660985482	620	0.691339302639355	0.000261423370177421
AP4B1	AP4B1@1:113904800:-	γδT	0.763007160636727	33	1.43042912873862	0.625527028547692	613	0.698018674561603	0.570266883757782
AP4B1	AP4B1@1:113905029:-	CD8 CTL	0.305273495134411	30	0.335532938150095	0.356057264103569	307	0.378144014977952	0.0361057120680007
AP4B1	AP4B1@1:113905029:-	CD8 memory	0.173904808236772	2	0.11441647597254	0.349729766633228	335	0.379049321671438	0.861245908743505
AP4B1	AP4B1@1:113905029:-	Class. mono	0.0572562485251279	3	0.0203417412530513	0.372468517426517	334	0.443094230488598	0.825179544597024
AP4B1	AP4B1@1:113905029:-	Inter. mono	0.999969596649098	3	0.180722891566265	0.343093533655475	334	0.377541908282184	0.825179544597024
AP4B1	AP4B1@1:113905029:-	MAIT	0.523617838052638	22	0.505514705882353	0.339395631744562	315	0.367239871757505	0.517479871524445
AP4B1	AP4B1@1:113905029:-	NK	0.122019106955597	39	0.272137324680762	0.469948355821339	298	0.393160588949285	0.0939595232790323
AP4B1	AP4B1@1:113905029:-	NKT	0.374699418247088	1	0.176991150442478	0.349094320037867	336	0.375159107657265	0.910672036148439
AP4B1	AP4B1@1:113905029:-	Non-class. mono	0.361365656268858	6	0.192	0.348088200506183	331	0.380451024114388	0.746676537830865
AP4B1	AP4B1@1:113905029:-	Proliferative T	0.182568923674264	3	0.515463917525773	0.350637738917743	334	0.372996817242727	0.825179544597024
AP4B1	AP4B1@1:113905029:-	Treg	0.642763840538246	10	0.503271263210871	0.34191222592934	327	0.371000680735194	0.67130257453391
AP4B1	AP4B1@1:113905029:-	mDC	0.10634605647198	2	0.190657769304099	0.352752648254259	335	0.37607490064887	0.861245908743505
AP4B1	AP4B1@1:113905029:-	memory B	0.982774299344859	12	0.396956665564009	0.337736739113306	325	0.373117193240265	0.640063850072349
AP4B1	AP4B1@1:113905029:-	naïve B	0.950313197264981	32	0.685959271168274	0.326615644493413	305	0.35688376120381	0.42650846695394
AP4B1	AP4B1@1:113905029:-	naïve CD4	0.935405408985042	129	0.604102275920202	0.253562970968163	208	0.302444273188606	0.0522665490238951
AP4B1	AP4B1@1:113905029:-	naïve CD8	0.84898464616184	30	0.624089868941128	0.327410965066791	307	0.359821847163619	0.442992092233873
AP4B1	AP4B1@1:113905029:-	pDC	0.232450589415568	2	0.45766590389016	0.345882722122856	335	0.373508752369272	0.861245908743505
AP4B1	AP4B1@1:113905029:-	plasma B	0.124332777310392	3	0.672645739910314	0.354606291767389	334	0.372431172712169	1.1028979498927e-17
AP4B1	AP4B1@1:113905029:-	γδT	0.236992839363273	8	0.346770697876029	0.357880509666662	329	0.374629924846276	0.70632138456321
AP4B1	AP4B1@1:113905201:-	CD8 CTL	0.0339876810561467	4	0.0447377250866793	0.0153377270763103	6	0.00739043677481339
AP4B1	AP4B1@1:113905201:-	NK	0.0361423036433577	3	0.0209336403600586	0.0134298811191016	7	0.00923531584780199
AP4B1	AP4B1@1:113905201:-	naïve CD4	0.017449342986663	2	0.00936592675845275	0.0151142498359461	8	0.0116324720457156
AP4B1	AP4B1@1:113905201:-	naïve CD8	0.135642544051841	1	0.0208029956313709	0.0149344280288778	9	0.0105485232067511
ATP1A1	ATP1A1@1:116372668:+	CD8 CTL	0.128087124301226	2	0.0223688625433397	0.254924704658201	13	0.0160126130120957	0.362810857286248
ATP1A1	ATP1A1@1:116372668:+	Class. mono	0.00813193101266358	0	0	0.269917659402069	15	0.0198994414890089
ATP1A1	ATP1A1@1:116372668:+	MAIT	0.00126867981452866	0	0	0.271135813559065	15	0.0174876129408336
ATP1A1	ATP1A1@1:116372668:+	NK	0.189045312077541	2	0.0139557602400391	0.250387904261461	13	0.0171513008602037	0.362810857286248
ATP1A1	ATP1A1@1:116372668:+	Non-class. mono	0.00538850850386164	1	0.032	0.00404806723321564	14	0.0160915841015149	0.214919521370723
ATP1A1	ATP1A1@1:116372668:+	Proliferative T	0.0203013424584159	2	0.343642611683849	0.2605409745733	13	0.0145178401920822	1
ATP1A1	ATP1A1@1:116372668:+	Treg	0.00522720154882997	1	0.0503271263210871	0.271194620661601	14	0.0158838211935557	0.129585058324248
ATP1A1	ATP1A1@1:116372668:+	mDC	0.272896254813711	2	0.190657769304099	0.00398121607039738	13	0.0145939513684636	0.362810857286248
ATP1A1	ATP1A1@1:116372668:+	memory B	0.00424858004765464	1	0.0330797221303341	0.265613018592113	14	0.0160727406318883	0.581511485207942
ATP1A1	ATP1A1@1:116372668:+	naïve CD4	0.00114292619317214	2	0.00936592675845275	0.265635296799405	13	0.0189027670742879	0.41856776246591
ATP1A1	ATP1A1@1:116372668:+	naïve CD8	0.356977011378694	1	0.0208029956313709	0.2642943367617	14	0.0164088138771683	0.581511485207942
ATP1A1	ATP1A1@1:116372668:+	plasma B	0.013751843833642	1	0.224215246636771	0.263638955971688	14	0.0156108874789532	0.334764267542882
ATP1A1	ATP1A1@1:116373243:+	CD8 CTL	0.871912875698775	554	6.19617492450509	0.745075295341799	7476	9.20848422141749	0.542766694297601
ATP1A1	ATP1A1@1:116373243:+	CD8 memory	1	47	2.68878718535469	0.731255368660206	7983	9.03268876090474	0.864313232190432
ATP1A1	ATP1A1@1:116373243:+	Class. mono	0.991868068987336	305	2.06807702739354	0.730082340597931	7725	10.2482123668396	0.656949431252372
ATP1A1	ATP1A1@1:116373243:+	Inter. mono	1	68	4.09638554216868	0.73179702263917	7962	8.99996608905015	0.836720456019834
ATP1A1	ATP1A1@1:116373243:+	MAIT	0.998731320185471	356	8.18014705882353	0.728864186440935	7674	8.94666278053046	0.630187223560465
ATP1A1	ATP1A1@1:116373243:+	NK	0.810954687922459	483	3.37031609796944	0.749612095738539	7547	9.95698981476595	0.571674313879399
ATP1A1	ATP1A1@1:116373243:+	NKT	1	40	7.07964601769912	0.731242011971823	7990	8.92119425649271	0.874881580442598
ATP1A1	ATP1A1@1:116373243:+	Non-class. mono	0.994611491496138	480	15.36	0.995951932766784	7550	8.67796142617411	0.185936197145811
ATP1A1	ATP1A1@1:116373243:+	Proliferative T	0.979698657541584	115	19.7594501718213	0.7394590254267	7915	8.83913116310235	0.000470869239544529
ATP1A1	ATP1A1@1:116373243:+	Treg	0.99477279845117	280	14.0915953699044	0.7288053793384	7750	8.79282958928977	0.0441797533281334
ATP1A1	ATP1A1@1:116373243:+	mDC	0.727103745186289	180	17.1591992373689	0.996018783929603	7850	8.81250140326455	0.73513137599787
ATP1A1	ATP1A1@1:116373243:+	memory B	0.995751419952345	175	5.78895137280847	0.734386981407887	7855	9.01795554739162	0.738787804708397
ATP1A1	ATP1A1@1:116373243:+	naïve B	1	74	1.58628081457663	0.731638053282039	7956	9.30940066930332	0.829671633650376
ATP1A1	ATP1A1@1:116373243:+	naïve CD4	0.998857073806828	3920	18.3572164465674	0.734364703200595	4110	5.9761825134864	0.197137832758855
ATP1A1	ATP1A1@1:116373243:+	naïve CD8	0.643022988621306	748	15.5606407322654	0.7357056632383	7282	8.53492733239569	0.473594766422565
ATP1A1	ATP1A1@1:116373243:+	pDC	1	17	3.89016018306636	0.731226909996913	8013	8.93410636637306	0.918909349578972
ATP1A1	ATP1A1@1:116373243:+	plasma B	0.986248156166358	87	19.5067264573991	0.736361044028311	7943	8.85694851752322	4.36073873974379e-05
ATP1A1	ATP1A1@1:116373243:+	γδT	1	101	4.37798006068487	0.732254607356062	7929	9.02869505807333	0.801093407016523
AC245297.3	AC245297.3@1:149175748:+	CD8 CTL	0.138061086919302	34	0.380270663236774	0.0790239263966534	212	0.261128766043407	0.179371386884128
AC245297.3	AC245297.3@1:149175748:+	CD8 memory	0.191673063673483	5	0.28604118993135	0.0812871092488888	241	0.272689213500945	0.317037229555861
AC245297.3	AC245297.3@1:149175748:+	Class. mono	0.0578614570685494	21	0.142392188771359	0.0852283721829503	225	0.298491622335133	0.899477301121974
AC245297.3	AC245297.3@1:149175748:+	Inter. mono	0.0894481320344992	2	0.120481927710843	0.0820952700274735	244	0.275809058745069	0.0280093582939675
AC245297.3	AC245297.3@1:149175748:+	MAIT	0.0911307788554803	18	0.413602941176471	0.0816101598883407	228	0.26581171670067	0.815874116402592
AC245297.3	AC245297.3@1:149175748:+	NK	0.127252917033108	87	0.6070755704417	0.061077773623911	159	0.209773602828645	0.139794092005186
AC245297.3	AC245297.3@1:149175748:+	NKT	0.106891924433678	6	1.06194690265487	0.0818169194465847	240	0.267970791183761	0.488728334218637
AC245297.3	AC245297.3@1:149175748:+	Non-class. mono	0.131052969663865	2	0.064	0.0821171399488083	244	0.280453322912117	0.664735938998988
AC245297.3	AC245297.3@1:149175748:+	Proliferative T	0.139867621746047	3	0.515463917525773	0.081839347510872	243	0.271371935898152	0.591959428212261
AC245297.3	AC245297.3@1:149175748:+	Treg	0.0924720736400109	8	0.402617010568697	0.0817405549119667	238	0.270024960290447	0.371893195244735
AC245297.3	AC245297.3@1:149175748:+	mDC	0.0160901195117948	0	0	0.0824109681633029	246	0.27616246435708
AC245297.3	AC245297.3@1:149175748:+	memory B	0.105395479009834	9	0.297717499173007	0.0812706573481035	237	0.272088537839824	0.342266345188305
AC245297.3	AC245297.3@1:149175748:+	naïve B	0.297210678775175	16	0.342979635584137	0.0798685136317821	230	0.269125459268447	0.197661817369049
AC245297.3	AC245297.3@1:149175748:+	naïve CD4	0.0340089878454961	21	0.0983422309637539	0.0966719869109704	225	0.327163276285752	0.378310949604945
AC245297.3	AC245297.3@1:149175748:+	naïve CD8	0.0496253476749324	5	0.104014978156855	0.0837176485372079	241	0.282466010314112	0.484481651531063
AC245297.3	AC245297.3@1:149175748:+	pDC	0.193395866695276	1	0.22883295194508	0.0816259873920433	245	0.273163117404393	0.765160980545724
AC245297.3	AC245297.3@1:149175748:+	plasma B	0.297936591210908	1	0.224215246636771	0.0815582751400353	245	0.273190530881681	0.765160980545724
AC245297.3	AC245297.3@1:149175748:+	γδT	0.10119517150239	7	0.303424360641526	0.0789354825149418	239	0.272147574584377	0.404939241545653
AC245297.3	AC245297.3@1:149175890:+	CD8 CTL	0.610978192306428	138	1.54345151549044	0.288878777679056	746	0.918877639001798	0.531450170352536
AC245297.3	AC245297.3@1:149175890:+	CD8 memory	0.477885757559433	10	0.5720823798627	0.302413983261602	874	0.988922707883094	0.526295207382047
AC245297.3	AC245297.3@1:149175890:+	Class. mono	0.211006324543407	71	0.481421209655547	0.314499175590189	813	1.07854972870428	0.907354061758887
AC245297.3	AC245297.3@1:149175890:+	Inter. mono	0.213182656636959	9	0.542168674698795	0.303412123320501	875	0.989069370499734	0.548097736092318
AC245297.3	AC245297.3@1:149175890:+	MAIT	0.286339318070589	40	0.919117647058824	0.305331276851071	844	0.983969688137569	0.202502950407879
AC245297.3	AC245297.3@1:149175890:+	NK	0.353362650218811	287	2.00265159444561	0.273352222882783	597	0.78764050873397	0.280552833731446
AC245297.3	AC245297.3@1:149175890:+	NKT	0.326621155099748	12	2.12389380530973	0.302577382862789	872	0.973627207967665	0.486873805372619
AC245297.3	AC245297.3@1:149175890:+	Non-class. mono	0.394110895745947	13	0.416	0.303069748906401	871	1.00112641088711	0.468922967562501
AC245297.3	AC245297.3@1:149175890:+	Proliferative T	0.444759582991991	13	2.23367697594502	0.301750724228643	871	0.972695292869507	0.000308536965157646
AC245297.3	AC245297.3@1:149175890:+	Treg	0.480359133432009	26	1.30850528434826	0.299490157038413	858	0.973451327433628	0.301547932695634
AC245297.3	AC245297.3@1:149175890:+	mDC	0.1996275012723	6	0.571973307912297	0.303080729820331	878	0.985653023193157	0.625013442071636
AC245297.3	AC245297.3@1:149175890:+	memory B	0.234267459244507	13	0.430036387694343	0.305367464283905	871	0.999954077883909	0.468922967562501
AC245297.3	AC245297.3@1:149175890:+	naïve B	0.614157886289725	29	0.621650589496249	0.299875858687879	855	1.00044464206314	0.274333879903697
AC245297.3	AC245297.3@1:149175890:+	naïve CD4	0.258962045755616	143	0.669663763229372	0.31713343141765	741	1.07745772323441	0.501848507117525
AC245297.3	AC245297.3@1:149175890:+	naïve CD8	0.209801840367997	20	0.416059912627418	0.307050961005769	864	1.0126582278481	0.138272194715369
AC245297.3	AC245297.3@1:149175890:+	pDC	0.717869214978231	3	0.68649885583524	0.302078083500987	881	0.982272271156205	0.731361361877447
AC245297.3	AC245297.3@1:149175890:+	plasma B	0.610193575927875	2	0.448430493273543	0.301648517717645	882	0.98348591117405	0.780421490435057
AC245297.3	AC245297.3@1:149175890:+	γδT	0.559005423404629	49	2.12397052449068	0.289724723700982	835	0.950808471874288	0.496012328076936
AC245297.3	AC245297.3@1:149176012:+	CD8 CTL	0.0629995963890127	33	0.369086231965105	0.23188833655074	386	0.475451432512995	0.677471232546491
AC245297.3	AC245297.3@1:149176012:+	CD8 memory	0.158055298847431	7	0.40045766590389	0.225568635223692	412	0.466174091130246	0.43088205909246
AC245297.3	AC245297.3@1:149176012:+	Class. mono	0.390008293001558	92	0.623813398426905	0.203829776884254	327	0.433807824460393	0.112561894253367
AC245297.3	AC245297.3@1:149176012:+	Inter. mono	0.180022400335252	5	0.301204819277108	0.22616449207146	414	0.467971107870731	0.394610595921318
AC245297.3	AC245297.3@1:149176012:+	MAIT	0.208547215111072	26	0.597426470588235	0.226366882996722	393	0.45817545904984	0.118968784734244
AC245297.3	AC245297.3@1:149176012:+	NK	0.116691487369842	40	0.279115204800782	0.256072610615618	379	0.500026386616708	0.314401384244532
AC245297.3	AC245297.3@1:149176012:+	NKT	0.126415807985116	3	0.530973451327434	0.227403133790402	416	0.464482704718519	0.609850064488796
AC245297.3	AC245297.3@1:149176012:+	Non-class. mono	0.244159145580467	5	0.16	0.22548781956093	414	0.475851129859084	0.50734146019818
AC245297.3	AC245297.3@1:149176012:+	Proliferative T	0.103079790710118	4	0.687285223367698	0.226291880198339	415	0.463454129208778	0.203937693918126
AC245297.3	AC245297.3@1:149176012:+	Treg	0.199198207245829	8	0.402617010568697	0.226198410319925	411	0.466303607896528	0.590235899167487
AC245297.3	AC245297.3@1:149176012:+	mDC	0.530664371678715	9	0.857959961868446	0.223317550618389	410	0.460270773928467	0.370165174837156
AC245297.3	AC245297.3@1:149176012:+	memory B	0.282612235822961	14	0.463116109824677	0.226045542269423	405	0.464961425422483	0.260204444031291
AC245297.3	AC245297.3@1:149176012:+	naïve B	0.0375835204793863	13	0.278670953912111	0.225890640301481	406	0.475064941143432	0.278613309787312
AC245297.3	AC245297.3@1:149176012:+	naïve CD4	0.291315166825543	125	0.585370422403297	0.216502148812356	294	0.427493347680049	0.666413603746283
AC245297.3	AC245297.3@1:149176012:+	naïve CD8	0.360570261918516	27	0.561680882047015	0.222110847127632	392	0.459446788560713	0.227241756957591
AC245297.3	AC245297.3@1:149176012:+	γδT	0.0775120275147745	8	0.346770697876029	0.205669157831298	411	0.468002732862674	0.398928082253958
AC245297.3	AC245297.3@1:149176026:+	CD8 CTL	0.0935242347200186	28	0.313164075606755	0.177850220529884	308	0.379375754440421	0.595535892268148
AC245297.3	AC245297.3@1:149176026:+	CD8 memory	0.031696263618072	4	0.22883295194508	0.170479129371477	332	0.375654850134082	0.497259824048701
AC245297.3	AC245297.3@1:149176026:+	Class. mono	0.272905403854389	62	0.420395985896393	0.16019881430767	274	0.363496464532562	0.0712794747835153
AC245297.3	AC245297.3@1:149176026:+	Inter. mono	0.290845888613578	8	0.481927710843374	0.16937088215732	328	0.370759718313043	0.332401138209285
AC245297.3	AC245297.3@1:149176026:+	MAIT	0.147954945853593	15	0.344669117647059	0.169405414547989	321	0.374234916933839	0.178983654504342
AC245297.3	AC245297.3@1:149176026:+	NK	0.104600623324132	72	0.502407368641407	0.177198768737366	264	0.348303340545675	0.493078505569152
AC245297.3	AC245297.3@1:149176026:+	NKT	0.115316307584355	3	0.530973451327434	0.171020640927767	333	0.371809472767468	0.558162100005345
AC245297.3	AC245297.3@1:149176026:+	Non-class. mono	0.21249428414772	5	0.16	0.170472085035391	331	0.380451024114388	0.500515811627341
AC245297.3	AC245297.3@1:149176026:+	Proliferative T	0.1562400228489	4	0.687285223367698	0.171316464924653	332	0.370763303367022	0.0144195904088153
AC245297.3	AC245297.3@1:149176026:+	Treg	0.0331697817690456	4	0.201308505284348	0.172601010474568	332	0.376673474018607	0.403672799970528
AC245297.3	AC245297.3@1:149176026:+	mDC	0.1098385729416	3	0.285986653956149	0.170583357791093	333	0.373829677361414	0.558162100005345
AC245297.3	AC245297.3@1:149176026:+	memory B	0.283023847667077	10	0.330797221303341	0.16803363520287	326	0.374265246142542	0.276685113916204
AC245297.3	AC245297.3@1:149176026:+	naïve B	0.0199772241289112	11	0.235798499464094	0.170547048809771	325	0.38028597505324	0.253062786959373
AC245297.3	AC245297.3@1:149176026:+	naïve CD4	0.169364134772366	83	0.388685960475789	0.177180346327154	253	0.367876928445756	0.998040247621473
AC245297.3	AC245297.3@1:149176026:+	naïve CD8	0.261357398497401	18	0.374453921364676	0.168472974370434	318	0.372714486638537	0.0757429846971006
AC245297.3	AC245297.3@1:149176026:+	plasma B	0.0284481459434995	0	0	0.171340860744925	336	0.374661299494876
AC245297.3	AC245297.3@1:149176026:+	γδT	0.0320225050665742	6	0.260078023407022	0.19079591403321	330	0.375768617626964	0.403221718084086
AC245297.3	AC245297.3@1:149176038:+	CD8 CTL	0.094436889665238	119	1.33094732132871	0.222358738843666	838	1.03219766954894	0.351513443293801
AC245297.3	AC245297.3@1:149176038:+	CD8 memory	0.140689616301581	11	0.62929061784897	0.220251142894341	946	1.07039002477964	0.594124510572824
AC245297.3	AC245297.3@1:149176038:+	Class. mono	0.0682185215320973	63	0.427176566314076	0.236243861034937	894	1.18600671274493	0.0272198245374816
AC245297.3	AC245297.3@1:149176038:+	Inter. mono	0.226500922379712	12	0.72289156626506	0.218957232423246	945	1.06819492013971	0.419295794359146
AC245297.3	AC245297.3@1:149176038:+	MAIT	0.266027742109266	66	1.51654411764706	0.217286265715877	891	1.03876420868551	0.81746815516065
AC245297.3	AC245297.3@1:149176038:+	NK	0.298092322054107	290	2.02358523480567	0.232298624140321	667	0.87999366721199	0.783183095137708
AC245297.3	AC245297.3@1:149176038:+	NKT	0.324754804897102	19	3.36283185840708	0.217181922972457	938	1.0473191755432	1
AC245297.3	AC245297.3@1:149176038:+	Non-class. mono	0.0181827048620009	16	0.512	0.21885320654847	941	1.08158433139468	0.831680929899639
AC245297.3	AC245297.3@1:149176038:+	Proliferative T	0.156052981702943	11	1.89003436426117	0.218801583137493	946	1.05645206320844	0.0499310199470489
AC245297.3	AC245297.3@1:149176038:+	Treg	0.194800803913106	12	0.603925515853045	0.219969867255127	945	1.07215793056501	0.419295794359146
AC245297.3	AC245297.3@1:149176038:+	mDC	0.14377943459559	5	0.476644423260248	0.220607393606884	952	1.06872628482903	0.604337788646933
AC245297.3	AC245297.3@1:149176038:+	memory B	0.0947009782556213	23	0.760833608997684	0.219282700895699	934	1.07228141072741	0.260329250402702
AC245297.3	AC245297.3@1:149176038:+	naïve B	0.0310706903268027	20	0.428724544480171	0.223817938569086	937	1.0963937188458	0.29472223167984
AC245297.3	AC245297.3@1:149176038:+	naïve CD4	0.246349664800978	206	0.964690456120633	0.19251208653187	751	1.09199831329155	0.345584723040407
AC245297.3	AC245297.3@1:149176038:+	naïve CD8	0.118645151541153	41	0.852922820886208	0.218647568958957	916	1.07360525082044	0.92771064520018
AC245297.3	AC245297.3@1:149176038:+	pDC	0.0887349183264928	2	0.45766590389016	0.21919854336961	955	1.06477868212733	0.745033855527034
AC245297.3	AC245297.3@1:149176038:+	plasma B	0.0634216869177176	2	0.448430493273543	0.219169256067555	955	1.06488553874288	0.745033855527034
AC245297.3	AC245297.3@1:149176038:+	γδT	0.230264872511632	39	1.69050715214564	0.234874721919568	918	1.04531997267137	0.455852115559418
ADAMTSL4	ADAMTSL4@1:150549369:+	CD8 CTL	1	1	0.0111844312716698	1	44	0.0541965363486315
ADAMTSL4	ADAMTSL4@1:150549369:+	CD8 memory	0	0	0	1	45	0.0509170730603424
ADAMTSL4	ADAMTSL4@1:150549369:+	Class. mono	1	21	0.142392188771359	1	24	0.0318391063824142
ADAMTSL4	ADAMTSL4@1:150549369:+	Inter. mono	1	10	0.602409638554217	1	35	0.0395627748199894
ADAMTSL4	ADAMTSL4@1:150549369:+	MAIT	0	0	0	1	45	0.0524628388225007
ADAMTSL4	ADAMTSL4@1:150549369:+	NK	0	0	0	1	45	0.0593698875930128
ADAMTSL4	ADAMTSL4@1:150549369:+	NKT	0	0	0	1	45	0.0502445233469552
ADAMTSL4	ADAMTSL4@1:150549369:+	Non-class. mono	1	12	0.384	1	33	0.0379301625249994
ADAMTSL4	ADAMTSL4@1:150549369:+	Proliferative T	0	0	0	1	45	0.0502540622033614
ADAMTSL4	ADAMTSL4@1:150549369:+	Treg	0	0	0	1	45	0.0510551395507148
ADAMTSL4	ADAMTSL4@1:150549369:+	mDC	1	1	0.0953288846520496	1	44	0.0493949123240306
ADAMTSL4	ADAMTSL4@1:150549369:+	memory B	0	0	0	1	45	0.0516623806024982
ADAMTSL4	ADAMTSL4@1:150549369:+	naïve B	0	0	0	1	45	0.0526549811612178
ADAMTSL4	ADAMTSL4@1:150549369:+	naïve CD4	0	0	0	1	45	0.0654326552571503
ADAMTSL4	ADAMTSL4@1:150549369:+	naïve CD8	0	0	0	1	45	0.0527426160337553
ADAMTSL4	ADAMTSL4@1:150549369:+	pDC	0	0	0	1	45	0.0501728174824395
ADAMTSL4	ADAMTSL4@1:150549369:+	plasma B	0	0	0	1	45	0.0501778526109209
ADAMTSL4	ADAMTSL4@1:150549369:+	γδT	0	0	0	1	45	0.0512411751309497
ADAM15	ADAM15@1:155050681:+	CD8 CTL	0.0688878898566702	1	0.0111844312716698	0.00444798801901412	17	0.0209395708619713	0.859924253238214
ADAM15	ADAM15@1:155050681:+	CD8 memory	0.0248602930774529	1	0.05720823798627	0.00359837407667359	17	0.0192353387116849	0.859924253238214
ADAM15	ADAM15@1:155050681:+	Class. mono	0.000656566772702137	0	0	0.0049025384213068	18	0.0238793297868107
ADAM15	ADAM15@1:155050681:+	MAIT	0.00858582330265755	2	0.0459558823529412	0.00348004022595919	16	0.0186534538035558	0.699591604300389
ADAM15	ADAM15@1:155050681:+	NK	0.064869839970624	1	0.00697788012001954	0.00486913790987587	17	0.0224286242018048	0.859924253238214
ADAM15	ADAM15@1:155050681:+	NKT	0.0318949186034961	1	0.176991150442478	0.00359226057988625	17	0.0189812643755164	0.859924253238214
ADAM15	ADAM15@1:155050681:+	mDC	0.00100038694147706	1	0.0953288846520496	0.00415236044641428	17	0.0190843979433755	0.0134891037280277
ADAM15	ADAM15@1:155050681:+	memory B	0.00869017047387876	0	0	0.00364549081046627	18	0.0206649522409993
ADAM15	ADAM15@1:155050681:+	naïve B	0.00674071612213814	1	0.0214362272240086	0.00365557069628116	17	0.0198918817720156	0.859924253238214
ADAM15	ADAM15@1:155050681:+	naïve CD4	0.0152255981977537	6	0.0280977802753582	0.00259695373956484	12	0.0174487080685734	0.606905427217951
ADAM15	ADAM15@1:155050681:+	naïve CD8	0.115766891623082	4	0.0832119825254837	0.00312660585253376	14	0.0164088138771683	0.496115823124454
ADAM15	ADAM15@1:155051298:+	CD8 CTL	0.36233843034604	155	1.73358684710882	0.329379697087727	1597	1.96708792156283	0.00333277826019553
ADAM15	ADAM15@1:155051298:+	CD8 memory	0.464438088221896	13	0.74370709382151	0.300826131697669	1739	1.96766200115412	0.954559542364116
ADAM15	ADAM15@1:155051298:+	Class. mono	0.263608254954829	372	2.52237591537836	0.321892349766893	1380	1.83074861698882	0.000343781794707924
ADAM15	ADAM15@1:155051298:+	Inter. mono	0.307271156038993	77	4.63855421686747	0.303786988177823	1675	1.89336136638521	0.0205712545274163
ADAM15	ADAM15@1:155051298:+	MAIT	0.470802564719256	83	1.90716911764706	0.297848240607925	1669	1.94578839988342	0.00167799638757694
ADAM15	ADAM15@1:155051298:+	NK	0.410605928110512	231	1.61189030772451	0.32732584943385	1521	2.00670220064383	0.001312980575704
ADAM15	ADAM15@1:155051298:+	NKT	0.437878913665438	11	1.94690265486726	0.301126297001507	1741	1.94390478104553	0.216314986860546
ADAM15	ADAM15@1:155051298:+	Non-class. mono	0.281501889997234	92	2.944	0.304170946492953	1660	1.90800211489391	0.393898562377158
ADAM15	ADAM15@1:155051298:+	Proliferative T	0.469637927034828	32	5.49828178694158	0.300445062233209	1720	1.92082193310626	0.795912220432949
ADAM15	ADAM15@1:155051298:+	Treg	0.485184131513515	63	3.17060895822849	0.299314667014404	1689	1.91626957113683	0.132251692042431
ADAM15	ADAM15@1:155051298:+	mDC	0.250683224467653	220	20.9723546234509	0.313645554317953	1532	1.71984103819125	2.88488548826771e-43
ADAM15	ADAM15@1:155051298:+	memory B	0.443473479276629	47	1.5547469401257	0.299780931832707	1705	1.95743019838354	0.00285999314686217
ADAM15	ADAM15@1:155051298:+	naïve B	0.343474910751382	19	0.407288317256163	0.301507614264405	1733	2.02780183005312	0.0627276488518171
ADAM15	ADAM15@1:155051298:+	naïve CD4	0.424199214096721	239	1.1192282476351	0.291079412804844	1513	2.19999127564597	2.05715597149145e-10
ADAM15	ADAM15@1:155051298:+	naïve CD8	0.464983743293735	28	0.582483877678386	0.300501870744824	1724	2.02062822315987	0.020817951281908
ADAM15	ADAM15@1:155051298:+	pDC	0.932683149181284	8	1.83066361556064	0.300574327876702	1744	1.94447541531943	0.299825511048845
ADAM15	ADAM15@1:155051298:+	plasma B	0.389831611687681	9	2.01793721973094	0.301295164999588	1743	1.94355549112967	0.218815427528109
ADAM15	ADAM15@1:155051298:+	γδT	0.416232809651315	53	2.2973558734287	0.299668299837139	1699	1.93463903438852	0.0063044709243157
ADAM15	ADAM15@1:155051315:+	CD8 CTL	0.501380371477228	189	2.1138575103456	0.530520154314126	2496	3.07442169832237	0.00131239364762584
ADAM15	ADAM15@1:155051315:+	CD8 memory	0.482691846037798	19	1.08695652173913	0.561493489313055	2666	3.01655370619717	0.795425568307019
ADAM15	ADAM15@1:155051315:+	Class. mono	0.547276972040044	770	5.22104692161649	0.550919736479007	1915	2.54049536343013	0.453290467181623
ADAM15	ADAM15@1:155051315:+	Inter. mono	0.54725642578604	164	9.87951807228916	0.560748840463481	2521	2.84965015203409	0.992344043317295
ADAM15	ADAM15@1:155051315:+	MAIT	0.465481676066522	80	1.83823529411765	0.563746380944107	2605	3.03701544739143	0.0303863710390158
ADAM15	ADAM15@1:155051315:+	NK	0.467329337042519	324	2.26083315888633	0.531373531164914	2361	3.11494010238007	2.41932295060007e-05
ADAM15	ADAM15@1:155051315:+	NKT	0.52762548620298	17	3.00884955752212	0.561014318898571	2668	2.97894196199281	0.28873802074175
ADAM15	ADAM15@1:155051315:+	Non-class. mono	0.572378834978955	166	5.312	0.558941420750939	2519	2.89533573940829	0.220709964496276
ADAM15	ADAM15@1:155051315:+	Proliferative T	0.39643043505018	41	7.0446735395189	0.562250931480999	2644	2.95270534368195	0.567718649894868
ADAM15	ADAM15@1:155051315:+	Treg	0.485619840216723	91	4.57976849521892	0.561491450689612	2594	2.94304515543454	0.262822141065853
ADAM15	ADAM15@1:155051315:+	mDC	0.553036756951158	403	38.417540514776	0.557968248732134	2282	2.56179977098722	3.50155842079434e-54
ADAM15	ADAM15@1:155051315:+	memory B	0.464822648078185	60	1.98478332782005	0.563028833745227	2625	3.01363886847906	0.0443623172448343
ADAM15	ADAM15@1:155051315:+	naïve B	0.546260078981112	32	0.685959271168274	0.560787898829647	2653	3.10430366712691	0.00784079131238492
ADAM15	ADAM15@1:155051315:+	naïve CD4	0.499586464402027	223	1.04430083356748	0.569097207473873	2462	3.57989327206898	0.000797541266835947
ADAM15	ADAM15@1:155051315:+	naïve CD8	0.372925238965859	11	0.22883295194508	0.562971909735168	2674	3.13408345053915	0.929948172545294
ADAM15	ADAM15@1:155051315:+	pDC	0.0611134843752211	4	0.91533180778032	0.561549020047788	2681	2.98918497045379	0.876961263752012
ADAM15	ADAM15@1:155051315:+	plasma B	0.548650855759875	17	3.81165919282511	0.56058668606844	2668	2.97498912813193	0.188133512136293
ADAM15	ADAM15@1:155051315:+	γδT	0.539886784566765	74	3.20762895535327	0.560836338093847	2611	2.97312685037577	0.00340750297890876
ADAM15	ADAM15@1:155051349:+	CD8 CTL	0.0673933083200622	50	0.559221563583492	0.135652160579133	1152	1.41896386076417	0.0372366780925076
ADAM15	ADAM15@1:155051349:+	CD8 memory	0.0280097726628532	3	0.17162471395881	0.134082004912602	1199	1.35665712443001	0.672890414484953
ADAM15	ADAM15@1:155051349:+	Class. mono	0.188458206232425	410	2.78003797125034	0.122285375332794	792	1.05069051061967	0.00278277608429908
ADAM15	ADAM15@1:155051349:+	Inter. mono	0.145472418174967	89	5.36144578313253	0.131540720048792	1113	1.25809623927566	0.772637764938294
ADAM15	ADAM15@1:155051349:+	MAIT	0.0551299359115644	27	0.620404411764706	0.134925338222009	1175	1.36986301369863	0.00229434219833655
ADAM15	ADAM15@1:155051349:+	NK	0.0571948948763448	110	0.767566813202149	0.13643148149136	1092	1.44070927225711	6.20633231276823e-08
ADAM15	ADAM15@1:155051349:+	NKT	0.00260068152808591	1	0.176991150442478	0.134267123520036	1201	1.34097050088207	0.512394810002339
ADAM15	ADAM15@1:155051349:+	Non-class. mono	0.146119275023811	68	2.176	0.133007755855455	1134	1.30341831222271	0.0175532650008595
ADAM15	ADAM15@1:155051349:+	Proliferative T	0.133931637914993	21	3.60824742268041	0.13355014507228	1181	1.31888994360377	0.224311940139845
ADAM15	ADAM15@1:155051349:+	Treg	0.029196028269762	24	1.20785103170609	0.135405240606535	1178	1.33651009757204	0.151923452599654
ADAM15	ADAM15@1:155051349:+	mDC	0.195279631639712	283	26.97807435653	0.124233836503498	919	1.031680100586	3.57561759407066e-45
ADAM15	ADAM15@1:155051349:+	memory B	0.0830137021713069	22	0.72775388686735	0.1335447436116	1180	1.35470242468773	0.0266659738118087
ADAM15	ADAM15@1:155051349:+	naïve B	0.103524294145368	14	0.30010718113612	0.134048916209666	1188	1.39009150265615	0.199730339959439
ADAM15	ADAM15@1:155051349:+	naïve CD4	0.0609887233034978	58	0.27161187599513	0.137226425981718	1144	1.66344350253733	0.00356320369809192
ADAM15	ADAM15@1:155051349:+	naïve CD8	0.046324126117324	3	0.0624089868941127	0.133399613667474	1199	1.40529770276606	0.255260301218647
ADAM15	ADAM15@1:155051349:+	pDC	0.00620336644349479	1	0.22883295194508	0.134164391136951	1201	1.33905675103133	0.512394810002339
ADAM15	ADAM15@1:155051349:+	plasma B	0.0615175325524434	4	0.896860986547085	0.13439646499413	1198	1.33584594284185	0.660202639989719
ADAM15	ADAM15@1:155051349:+	γδT	0.0438804057819199	14	0.606848721283052	0.13568952475449	1188	1.35276702345707	0.172280229616586
ASH1L	ASH1L@1:155562805:-	CD8 CTL	1	742	8.29884800357902	1	6220	7.66141945655655
ASH1L	ASH1L@1:155562805:-	CD8 memory	1	93	5.32036613272311	1	6869	7.77220833003315
ASH1L	ASH1L@1:155562805:-	Class. mono	1	392	2.65798752373203	1	6570	8.71595537218589
ASH1L	ASH1L@1:155562805:-	Inter. mono	1	90	5.42168674698795	1	6872	7.7678682446562
ASH1L	ASH1L@1:155562805:-	MAIT	1	446	10.2481617647059	1	6516	7.59661906149811
ASH1L	ASH1L@1:155562805:-	NK	1	804	5.61021561649571	1	6158	8.12443928439495
ASH1L	ASH1L@1:155562805:-	NKT	1	26	4.60176991150442	1	6936	7.74435586521069
ASH1L	ASH1L@1:155562805:-	Non-class. mono	1	174	5.568	1	6788	7.80211949150594
ASH1L	ASH1L@1:155562805:-	Proliferative T	1	50	8.59106529209622	1	6912	7.71902395443632
ASH1L	ASH1L@1:155562805:-	Treg	1	235	11.8268746854555	1	6727	7.63217608350352
ASH1L	ASH1L@1:155562805:-	mDC	1	100	9.53288846520496	1	6862	7.70336109926132
ASH1L	ASH1L@1:155562805:-	memory B	1	302	9.9900760833609	1	6660	7.64603232916973
ASH1L	ASH1L@1:155562805:-	naïve B	1	379	8.12433011789925	1	6583	7.70283868853994
ASH1L	ASH1L@1:155562805:-	naïve CD4	1	2355	11.0283787580781	1	4607	6.69884983932648
ASH1L	ASH1L@1:155562805:-	naïve CD8	1	513	10.6719367588933	1	6449	7.55860290670417
ASH1L	ASH1L@1:155562805:-	pDC	1	32	7.32265446224256	1	6930	7.72661389229568
ASH1L	ASH1L@1:155562805:-	plasma B	1	70	15.695067264574	1	6892	7.68501689321038
ASH1L	ASH1L@1:155562805:-	γδT	1	159	6.89206762028609	1	6803	7.7465269870189
B4GALT3	B4GALT3@1:161177496:-	CD8 CTL	0.676450830854186	691	7.72844200872386	0.703856676835589	6142	7.56534377848398	0.00110956133869771
B4GALT3	B4GALT3@1:161177496:-	CD8 memory	0.818881760375235	67	3.83295194508009	0.711819188872759	6766	7.65566480725059	0.436595603019564
B4GALT3	B4GALT3@1:161177496:-	Class. mono	0.657279055258939	330	2.23759153783564	0.711174627577906	6503	8.62707120020165	0.0127443995458382
B4GALT3	B4GALT3@1:161177496:-	Inter. mono	0.597262499249849	69	4.1566265060241	0.707601857256195	6764	7.64578882521166	0.427651995154119
B4GALT3	B4GALT3@1:161177496:-	MAIT	0.782649635243598	369	8.47886029411765	0.705062561735811	6464	7.53599533663655	0.0195969842554261
B4GALT3	B4GALT3@1:161177496:-	NK	0.680304092907913	1224	8.54092526690392	0.705133181837889	5609	7.4001266557602	0.0157850477156329
B4GALT3	B4GALT3@1:161177496:-	NKT	0.774379736854787	44	7.78761061946903	0.706741966220723	6789	7.58022375561064	0.126269783014745
B4GALT3	B4GALT3@1:161177496:-	Non-class. mono	0.778627980009648	235	7.52	0.705667704896633	6598	7.5837337072711	0.0796886513460467
B4GALT3	B4GALT3@1:161177496:-	Proliferative T	0.699879215725281	119	20.446735395189	0.707817997376228	6714	7.49790608074153	0.0035254539988609
B4GALT3	B4GALT3@1:161177496:-	Treg	0.707607599623002	355	17.8661298439859	0.706176634325035	6478	7.34967097798956	0.0218819825643699
B4GALT3	B4GALT3@1:161177496:-	mDC	0.645416494181167	142	13.536701620591	0.709375366947605	6691	7.51139450818384	0.000105120377666937
B4GALT3	B4GALT3@1:161177496:-	memory B	0.747684661611122	248	8.20377108832286	0.706792865637251	6585	7.5599283614989	0.935245105902492
B4GALT3	B4GALT3@1:161177496:-	naïve B	0.768744995723352	258	5.53054662379421	0.706197037894255	6575	7.69347780300016	0.084793921394953
B4GALT3	B4GALT3@1:161177496:-	naïve CD4	0.764332596482123	1818	8.51362742343355	0.691530179533195	5015	7.29210591365798	9.60623350773204e-06
B4GALT3	B4GALT3@1:161177496:-	naïve CD8	0.68268246391694	373	7.75951737050135	0.669144702126869	6460	7.57149554617909	0.0165368815187104
B4GALT3	B4GALT3@1:161177496:-	pDC	0.635858385184676	73	16.7048054919908	0.707701168245111	6760	7.53707213736203	0.0606098094062373
B4GALT3	B4GALT3@1:161177496:-	plasma B	0.599565245500992	224	50.2242152466368	0.713202042250081	6609	7.36945395345725	8.66507091181633e-180
B4GALT3	B4GALT3@1:161177496:-	γδT	0.717607374742789	194	8.40918942349372	0.704969858558937	6639	7.55978137098611	0.057367546211334
B4GALT3	B4GALT3@1:161177506:-	CD8 CTL	0.3183234156725	210	2.34873056705067	0.2956889084944	2070	2.54970068731062	0.00372406161894193
B4GALT3	B4GALT3@1:161177506:-	CD8 memory	0.177869805080725	21	1.20137299771167	0.287278206165508	2259	2.55603706762919	0.503824241835318
B4GALT3	B4GALT3@1:161177506:-	Class. mono	0.342720944741061	147	0.996745321399512	0.287927464010439	2133	2.82970057973706	0.000412315903766161
B4GALT3	B4GALT3@1:161177506:-	Inter. mono	0.402737500750151	32	1.92771084337349	0.291537624522123	2248	2.54106050843817	0.149536325144511
B4GALT3	B4GALT3@1:161177506:-	MAIT	0.217350364756402	105	2.41268382352941	0.294040159341107	2175	2.53570387642087	0.0591635752713857
B4GALT3	B4GALT3@1:161177506:-	NK	0.318845103251584	455	3.17493545460889	0.293995232712782	1825	2.40777877460552	0.000964552151909602
B4GALT3	B4GALT3@1:161177506:-	NKT	0.225620263145213	13	2.30088495575221	0.292400502374705	2267	2.53120743172328	0.129975049529704
B4GALT3	B4GALT3@1:161177506:-	Non-class. mono	0.221372019990352	63	2.016	0.293451577531833	2217	2.54821728236133	0.205189726604081
B4GALT3	B4GALT3@1:161177506:-	Proliferative T	0.300120784274719	53	9.10652920962199	0.291312409825169	2227	2.48701770059746	0.0357295342776457
B4GALT3	B4GALT3@1:161177506:-	Treg	0.292392400376998	110	5.53598389531958	0.292926430640566	2170	2.46199228500113	0.00454521497101454
B4GALT3	B4GALT3@1:161177506:-	mDC	0.354583505818833	70	6.67302192564347	0.289752005357905	2210	2.48097173263881	0.0388549748679958
B4GALT3	B4GALT3@1:161177506:-	memory B	0.252315338388878	81	2.67945749255706	0.292322890935559	2199	2.52456833210874	0.823434277195959
B4GALT3	B4GALT3@1:161177506:-	naïve B	0.231255004276648	77	1.65058949624866	0.292919277976754	2203	2.57775385551473	0.134388244253626
B4GALT3	B4GALT3@1:161177506:-	naïve CD4	0.235102681353784	512	2.3976772501639	0.307526860307159	1768	2.57077632210315	0.00356914099138881
B4GALT3	B4GALT3@1:161177506:-	naïve CD8	0.315858069411454	112	2.32993551071354	0.329969577588101	2168	2.54102203469292	0.0425388467781261
B4GALT3	B4GALT3@1:161177506:-	pDC	0.364141614815323	30	6.8649885583524	0.291437066509012	2250	2.50864087412198	0.296454229957319
B4GALT3	B4GALT3@1:161177506:-	plasma B	0.400434754499008	136	30.4932735426009	0.285896688410667	2144	2.39069591106254	1.29218368977087e-90
B4GALT3	B4GALT3@1:161177506:-	γδT	0.282392625257211	53	2.2973558734287	0.294195470017839	2227	2.53586882259166	0.113611926532357
B4GALT3	B4GALT3@1:161177968:-	CD8 CTL	0.00522575347331389	5	0.0559221563583492	0.000454414670010325	4	0.00492695784987559
B4GALT3	B4GALT3@1:161177968:-	CD8 memory	0.00324843454404004	1	0.05720823798627	0.000902604961732672	8	0.00905192409961642
B4GALT3	B4GALT3@1:161177968:-	NK	0.000850803840503555	1	0.00697788012001954	0.000871585449329143	8	0.0105546466832023
B4GALT3	B4GALT3@1:161177968:-	naïve CD4	0.000564722164093305	1	0.00468296337922637	0.000942960159646528	8	0.0116324720457156
B4GALT3	B4GALT3@1:161177968:-	naïve CD8	0.00145946667160587	1	0.0208029956313709	0.000885720285030511	8	0.0093764650726676
AL157402.2	AL157402.2@1:198657677:-	CD8 CTL	1	411	4.5968012526563	1	3558	4.38252900746434
AL157402.2	AL157402.2@1:198657677:-	CD8 memory	1	48	2.74599542334096	1	3921	4.4365742993245
AL157402.2	AL157402.2@1:198657677:-	Class. mono	1	396	2.68510984540277	1	3573	4.74004696268191
AL157402.2	AL157402.2@1:198657677:-	Inter. mono	1	72	4.33734939759036	1	3897	4.4050323849571
AL157402.2	AL157402.2@1:198657677:-	MAIT	1	179	4.11305147058824	1	3790	4.41853686971728
AL157402.2	AL157402.2@1:198657677:-	NK	1	688	4.80078152257344	1	3281	4.32872447094833
AL157402.2	AL157402.2@1:198657677:-	NKT	1	15	2.65486725663717	1	3954	4.41481878475246
AL157402.2	AL157402.2@1:198657677:-	Non-class. mono	1	191	6.112	1	3778	4.34242890968024
AL157402.2	AL157402.2@1:198657677:-	Proliferative T	1	45	7.7319587628866	1	3924	4.38215422413312
AL157402.2	AL157402.2@1:198657677:-	Treg	1	112	5.63663814796175	1	3857	4.3759927388246
AL157402.2	AL157402.2@1:198657677:-	mDC	1	77	7.34032411820782	1	3892	4.36920451738925
AL157402.2	AL157402.2@1:198657677:-	memory B	1	178	5.88819053919947	1	3791	4.3522685525349
AL157402.2	AL157402.2@1:198657677:-	naïve B	1	165	3.53697749196141	1	3804	4.45110107416162
AL157402.2	AL157402.2@1:198657677:-	naïve CD4	1	973	4.55652336798726	1	2996	4.3563607811205
AL157402.2	AL157402.2@1:198657677:-	naïve CD8	1	293	6.09527771999168	1	3676	4.30848570089076
AL157402.2	AL157402.2@1:198657677:-	pDC	1	18	4.11899313501144	1	3951	4.40517337495819
AL157402.2	AL157402.2@1:198657677:-	plasma B	1	24	5.38116591928251	1	3945	4.39892507889074
AL157402.2	AL157402.2@1:198657677:-	γδT	1	84	3.64109232769831	1	3885	4.42382145297199
BTG2	BTG2@1:203305515:+	CD8 CTL	1	1295	14.4838384968124	1	22311	27.4813391471436
BTG2	BTG2@1:203305515:+	CD8 memory	1	193	11.0411899313501	1	23413	26.4915873680399
BTG2	BTG2@1:203305515:+	Class. mono	1	3079	20.8774071060483	1	20527	27.2317223629923
BTG2	BTG2@1:203305515:+	Inter. mono	1	568	34.2168674698795	1	23038	26.0413487515119
BTG2	BTG2@1:203305515:+	MAIT	1	1261	28.9751838235294	1	22345	26.0507140775284
BTG2	BTG2@1:203305515:+	NK	1	2318	16.1747261182053	1	21288	28.0859148240013
BTG2	BTG2@1:203305515:+	NKT	1	150	26.5486725663717	1	23456	26.1896786583596
BTG2	BTG2@1:203305515:+	Non-class. mono	1	1202	38.464	1	22404	25.7511321578814
BTG2	BTG2@1:203305515:+	Proliferative T	1	126	21.6494845360825	1	23480	26.2214529007761
BTG2	BTG2@1:203305515:+	Treg	1	764	38.4499245093105	1	22842	25.9155888359428
BTG2	BTG2@1:203305515:+	mDC	1	314	29.9332697807436	1	23292	26.1478704057118
BTG2	BTG2@1:203305515:+	memory B	1	1321	43.6983129341714	1	22285	25.5843589272594
BTG2	BTG2@1:203305515:+	naïve B	1	1932	41.4147909967846	1	21674	25.3609791486275
BTG2	BTG2@1:203305515:+	naïve CD4	1	7222	33.8203615247729	1	16384	23.8233027496256
BTG2	BTG2@1:203305515:+	naïve CD8	1	1078	22.4256292906178	1	22528	26.404125644632
BTG2	BTG2@1:203305515:+	pDC	1	215	49.1990846681922	1	23391	26.0798305273721
BTG2	BTG2@1:203305515:+	plasma B	1	257	57.6233183856502	1	23349	26.0356151247198
BTG2	BTG2@1:203305515:+	γδT	1	311	13.4807108799306	1	23295	26.5258483261216
ATF3	ATF3@1:212608760:+	CD8 CTL	1	34	0.380270663236774	0.999827495102719	2720	3.3503313379154
ATF3	ATF3@1:212608760:+	CD8 memory	1	2	0.11441647597254	0.999829090845157	2752	3.11386189026805
ATF3	ATF3@1:212608760:+	Class. mono	1	1596	10.8218063466233	1	1158	1.53623688295149
ATF3	ATF3@1:212608760:+	Inter. mono	1	334	20.1204819277108	0.999830807214496	2420	2.73548328755355
ATF3	ATF3@1:212608760:+	MAIT	1	12	0.275735294117647	0.999828462318619	2742	3.19673564558438
ATF3	ATF3@1:212608760:+	NK	1	84	0.586141930081641	0.999824424632367	2670	3.52261333051876
ATF3	ATF3@1:212608760:+	NKT	1	5	0.884955752212389	0.999828957235891	2749	3.06938210401733
ATF3	ATF3@1:212608760:+	Non-class. mono	1	463	14.816	0.999793307077592	2291	2.63327279832647
ATF3	ATF3@1:212608760:+	Proliferative T	1	10	1.71821305841924	0.99982872878992	2744	3.0643810374672
ATF3	ATF3@1:212608760:+	Treg	1	5	0.251635631605435	0.999828936802958	2749	3.11890174722033
ATF3	ATF3@1:212608760:+	mDC	1	129	12.2974261201144	0.999789963418305	2625	2.94685556478592
ATF3	ATF3@1:212608760:+	memory B	1	8	0.264637777042673	0.999828725476236	2746	3.15255326965467
ATF3	ATF3@1:212608760:+	naïve B	1	6	0.128617363344051	0.999828894324915	2748	3.2154641829117
ATF3	ATF3@1:212608760:+	naïve CD4	1	21	0.0983422309637539	0.999827806539398	2733	3.9739432626176
ATF3	ATF3@1:212608760:+	naïve CD8	1	1	0.0208029956313709	0.999829156540727	2753	3.22667604313174
ATF3	ATF3@1:212608760:+	pDC	1	25	5.720823798627	0.999827482121876	2729	3.04270264243505
ATF3	ATF3@1:212608760:+	plasma B	1	11	2.46636771300448	0.999828551083738	2743	3.05861888248347
ATF3	ATF3@1:212608760:+	γδT	1	8	0.346770697876029	0.999833551521413	2746	3.12685037576862
ANGEL2	ANGEL2@1:213015479:-	CD8 CTL	0.106996940467497	117	1.30857845878537	0.160222904448145	1318	1.62343261153401	0.773014195146384
ANGEL2	ANGEL2@1:213015479:-	CD8 memory	0.0271301140656839	14	0.80091533180778	0.144918822592119	1421	1.60784801819437	0.537882710661529
ANGEL2	ANGEL2@1:213015479:-	Class. mono	0.110359741960504	102	0.691619202603743	0.149647605994085	1333	1.76839703365659	0.000433854304254434
ANGEL2	ANGEL2@1:213015479:-	Inter. mono	0.115487653919903	27	1.62650602409639	0.142503255530871	1408	1.59155391275843	0.601050805057521
ANGEL2	ANGEL2@1:213015479:-	MAIT	0.203689931287111	77	1.76930147058824	0.136482841935569	1358	1.5832118915768	0.670638240588138
ANGEL2	ANGEL2@1:213015479:-	NK	0.140744187303693	219	1.52815574628428	0.140412611378851	1216	1.60430629584675	0.691499474254045
ANGEL2	ANGEL2@1:213015479:-	NKT	0.303683617343962	15	2.65486725663717	0.142529851244102	1420	1.58549384783725	0.428651394488686
ANGEL2	ANGEL2@1:213015479:-	Non-class. mono	0.0401878591329378	35	1.12	0.161579414081533	1400	1.60915841015149	0.00206431553980412
ANGEL2	ANGEL2@1:213015479:-	Proliferative T	0.189107833659756	31	5.32646048109966	0.14081966881445	1404	1.56792674074488	0.493193839637891
ANGEL2	ANGEL2@1:213015479:-	Treg	0.197992875614107	62	3.1202818319074	0.142581080550875	1373	1.55774903562514	0.229980696593328
ANGEL2	ANGEL2@1:213015479:-	mDC	0.216816111686479	29	2.76453765490944	0.142971945456945	1406	1.57839197108152	0.57063404836932
ANGEL2	ANGEL2@1:213015479:-	memory B	0.134297302410533	55	1.81938471716838	0.147210076585259	1380	1.58431300514328	0.265360029472046
ANGEL2	ANGEL2@1:213015479:-	naïve B	0.276187282207257	109	2.33654876741693	0.136107976216725	1326	1.55156677821722	0.121737716372835
ANGEL2	ANGEL2@1:213015479:-	naïve CD4	0.119914340311054	367	1.71864756017608	0.126617413650933	1068	1.55293501810303	0.396842336086938
ANGEL2	ANGEL2@1:213015479:-	naïve CD8	0.203849138948658	106	2.20511753692532	0.13937907874876	1329	1.55766526019691	0.0633663954203174
ANGEL2	ANGEL2@1:213015479:-	pDC	0.399150112674115	28	6.40732265446224	0.141666362349828	1407	1.56873675995094	0.0511333234840444
ANGEL2	ANGEL2@1:213015479:-	plasma B	0.104318458487466	16	3.58744394618834	0.142710518064973	1419	1.58227495233104	0.122975763324958
ANGEL2	ANGEL2@1:213015479:-	γδT	0.0599976875000123	26	1.1270047680971	0.148584811779167	1409	1.60441812798907	0.493438198793203
ANGEL2	ANGEL2@1:213015491:-	CD8 CTL	0.25942909426681	146	1.6329269656638	0.25631384521682	1493	1.83898701746607	0.693264813906643
ANGEL2	ANGEL2@1:213015491:-	CD8 memory	0.264691927605432	18	1.02974828375286	0.250735800691392	1621	1.83414612068478	0.545666712111335
ANGEL2	ANGEL2@1:213015491:-	Class. mono	0.391851276046888	181	1.22728505560076	0.242603057845617	1458	1.93422571273166	0.864153494105657
ANGEL2	ANGEL2@1:213015491:-	Inter. mono	0.380007888638244	35	2.10843373493976	0.249082823220668	1604	1.81310545175037	0.847915293411635
ANGEL2	ANGEL2@1:213015491:-	MAIT	0.271664605848917	83	1.90716911764706	0.250047612535703	1556	1.8140483823958	0.466087280491487
ANGEL2	ANGEL2@1:213015491:-	NK	0.204736526214391	234	1.63282394808457	0.254992844212891	1405	1.8536598237374	0.0790755187201824
ANGEL2	ANGEL2@1:213015491:-	NKT	0.335568439367089	13	2.30088495575221	0.250029841496817	1626	1.81550211026998	0.677886435697828
ANGEL2	ANGEL2@1:213015491:-	Non-class. mono	0.337517331702554	66	2.112	0.303430505119034	1573	1.80800441369164	0.0321079312093072
ANGEL2	ANGEL2@1:213015491:-	Proliferative T	0.267588738456413	25	4.29553264604811	0.25032791628757	1614	1.8024456976939	0.260887859191459
ANGEL2	ANGEL2@1:213015491:-	Treg	0.270701854435227	51	2.56668344237544	0.250470999400977	1588	1.80167914681189	0.313788388820143
ANGEL2	ANGEL2@1:213015491:-	mDC	0.424981307121751	44	4.19447092469018	0.2474401274419	1595	1.79056557174611	0.702587008087733
ANGEL2	ANGEL2@1:213015491:-	memory B	0.342767760518141	69	2.28250082699305	0.249163712148218	1570	1.80244305657605	0.562375299619252
ANGEL2	ANGEL2@1:213015491:-	naïve B	0.276985643965531	89	1.90782422293676	0.249743513188034	1550	1.81367157333084	0.339340272502625
ANGEL2	ANGEL2@1:213015491:-	naïve CD4	0.305500541377133	395	1.84977053479442	0.347433687975956	1244	1.80884940310878	0.851397873091785
ANGEL2	ANGEL2@1:213015491:-	naïve CD8	0.318199853417151	103	2.1427085500312	0.248087819488283	1536	1.80028129395218	0.228150676522029
ANGEL2	ANGEL2@1:213015491:-	pDC	0.202468529564865	23	5.26315789473684	0.251223741803192	1616	1.80176162336938	0.00610507608214356
ANGEL2	ANGEL2@1:213015491:-	plasma B	0.365266648636302	24	5.38116591928251	0.249240183705595	1615	1.80082737703638	0.118530473035926
ANGEL2	ANGEL2@1:213015491:-	γδT	0.304208289650646	40	1.73385348938015	0.250448838170368	1599	1.82076975631974	0.333151879512098
ANGEL2	ANGEL2@1:213015508:-	CD8 CTL	0.275737029078794	146	1.6329269656638	0.304497725837208	1405	1.7305939447688	0.822723016121157
ANGEL2	ANGEL2@1:213015508:-	CD8 memory	0.421776401387752	25	1.43020594965675	0.30781942378259	1526	1.72665452200183	0.922365507644087
ANGEL2	ANGEL2@1:213015508:-	Class. mono	0.321054570914524	148	1.0035259018172	0.302229963703321	1403	1.86126109393863	0.984071499227073
ANGEL2	ANGEL2@1:213015508:-	Inter. mono	0.334617438656888	37	2.2289156626506	0.308581436081677	1514	1.71137260221325	0.510045808767733
ANGEL2	ANGEL2@1:213015508:-	MAIT	0.259328273446372	81	1.86121323529412	0.314109944245414	1470	1.71378606820169	0.0355644927550152
ANGEL2	ANGEL2@1:213015508:-	NK	0.333580442475269	253	1.76540367036494	0.313209170742718	1298	1.71249142434957	0.236823204571296
ANGEL2	ANGEL2@1:213015508:-	NKT	0.214078000794093	10	1.76991150442478	0.310147829815558	1541	1.7205957883924	0.73815491658155
ANGEL2	ANGEL2@1:213015508:-	Non-class. mono	0.309575012805723	70	2.24	0.268097499472527	1481	1.7022597181674	0.21789691707715
ANGEL2	ANGEL2@1:213015508:-	Proliferative T	0.312204778159389	23	3.95189003436426	0.310670145120274	1528	1.70640460103858	0.699228338797881
ANGEL2	ANGEL2@1:213015508:-	Treg	0.265722089504808	30	1.50981378963261	0.311293750997926	1521	1.72566371681416	0.353518332291919
ANGEL2	ANGEL2@1:213015508:-	mDC	0.257502769367261	25	2.38322211630124	0.310310015567501	1526	1.71310536832888	0.541277875156717
ANGEL2	ANGEL2@1:213015508:-	memory B	0.286665576484907	69	2.28250082699305	0.308766296419206	1482	1.70141440117561	0.363890405908732
ANGEL2	ANGEL2@1:213015508:-	naïve B	0.244736264990387	72	1.54340836012862	0.313314919657075	1479	1.73059371416536	0.179444212953981
ANGEL2	ANGEL2@1:213015508:-	naïve CD4	0.258660264038964	392	1.83572164465674	0.258947029955094	1159	1.68525438762305	0.542092987030167
ANGEL2	ANGEL2@1:213015508:-	naïve CD8	0.292539287916054	107	2.22592053255669	0.308708757750687	1444	1.6924519456165	0.975287060932711
ANGEL2	ANGEL2@1:213015508:-	pDC	0.258442716604334	15	3.4324942791762	0.309667333924762	1536	1.7125655034006	0.679539197636398
ANGEL2	ANGEL2@1:213015508:-	plasma B	0.32867984480825	21	4.7085201793722	0.309874964377173	1530	1.70604698877131	0.835158445718883
ANGEL2	ANGEL2@1:213015508:-	γδT	0.233689201655807	27	1.1703511053316	0.310186794388267	1524	1.73536779776816	0.262930992489703
ANGEL2	ANGEL2@1:213015786:-	CD8 CTL	0.241453552843829	112	1.25265630242702	0.215912095942246	794	0.978001133200306	0.337741419845872
ANGEL2	ANGEL2@1:213015786:-	CD8 memory	0.226655028308567	14	0.80091533180778	0.229037113863679	892	1.00928953710723	0.363310196109881
ANGEL2	ANGEL2@1:213015786:-	Class. mono	0.117512247972788	44	0.298345538378085	0.238225530431	862	1.14355457090171	0.690260134415529
ANGEL2	ANGEL2@1:213015786:-	Inter. mono	0.103931254229155	9	0.542168674698795	0.232640849257431	897	1.01393740038658	0.025709548758321
ANGEL2	ANGEL2@1:213015786:-	MAIT	0.18889249861891	58	1.33272058823529	0.232416779028462	848	0.988633051588458	0.198988437821581
ANGEL2	ANGEL2@1:213015786:-	NK	0.226292571544834	137	0.955969576442677	0.229546789262839	769	1.01456541242282	0.14747575103039
ANGEL2	ANGEL2@1:213015786:-	NKT	0.134292208656874	6	1.06194690265487	0.229759088788771	900	1.0048904669391	0.00215859298075267
ANGEL2	ANGEL2@1:213015786:-	Non-class. mono	0.215555987381269	38	1.216	0.194380288842433	868	0.997678214293924	0.034224027531174
ANGEL2	ANGEL2@1:213015786:-	Proliferative T	0.127590428564646	12	2.06185567010309	0.231352522729269	894	0.998380702440114	0.627324269097014
ANGEL2	ANGEL2@1:213015786:-	Treg	0.178435923022058	28	1.40915953699044	0.229228172814493	878	0.996142500567279	0.194712617952711
ANGEL2	ANGEL2@1:213015786:-	mDC	0.0629469212681027	9	0.857959961868446	0.231676335095733	897	1.00698264442399	0.467673212433303
ANGEL2	ANGEL2@1:213015786:-	memory B	0.164349215139007	25	0.826993053258353	0.228950521362768	881	1.01143460690669	0.737687553291368
ANGEL2	ANGEL2@1:213015786:-	naïve B	0.137209139408111	31	0.664523043944266	0.233537327704568	875	1.02384685591257	0.556730987998767
ANGEL2	ANGEL2@1:213015786:-	naïve CD4	0.226949175950071	282	1.32059567294184	0.187721238298279	624	0.907332819565818	0.689293344968433
ANGEL2	ANGEL2@1:213015786:-	naïve CD8	0.141290151321155	50	1.04014978156855	0.23463622021435	856	1.00328176277543	0.145119520456315
ANGEL2	ANGEL2@1:213015786:-	pDC	0.139938641156686	7	1.60183066361556	0.229839531045691	899	1.00234139814918	0.00943068941794962
ANGEL2	ANGEL2@1:213015786:-	plasma B	0.138016393907983	8	1.79372197309417	0.230824090662685	898	1.00132692543571	0.493872796815041
ANGEL2	ANGEL2@1:213015786:-	γδT	0.337567927422017	36	1.56046814044213	0.223884400975455	870	0.99066271919836	0.990171692090029
ANGEL2	ANGEL2@1:213015867:-	CD8 CTL	0.116383383343071	41	0.458561682138463	0.0630534285555802	260	0.320252260241914	0.465349691168716
ANGEL2	ANGEL2@1:213015867:-	CD8 memory	0.0597465286325653	3	0.17162471395881	0.0674888390702199	298	0.337184172710712	0.639806564636852
ANGEL2	ANGEL2@1:213015867:-	Class. mono	0.0592221631052966	23	0.155953349606726	0.0672938420259767	278	0.368802982262964	0.61739003289391
ANGEL2	ANGEL2@1:213015867:-	Inter. mono	0.0659557645558105	7	0.421686746987952	0.0671916359093531	294	0.332327308487911	0.406095588988008
ANGEL2	ANGEL2@1:213015867:-	MAIT	0.0764246907986904	21	0.482536764705882	0.0669428222548517	280	0.326435441562227	0.652497706776987
ANGEL2	ANGEL2@1:213015867:-	NK	0.0946462724618132	71	0.495429488521387	0.0618385844027006	230	0.303446092142066	0.293352439108054
ANGEL2	ANGEL2@1:213015867:-	NKT	0.0123777338379811	1	0.176991150442478	0.0675333886547518	300	0.334963488979701	0.794405912164235
ANGEL2	ANGEL2@1:213015867:-	Non-class. mono	0.0971638089775169	11	0.352	0.0725122924844734	290	0.333325670674237	0.154884203747279
ANGEL2	ANGEL2@1:213015867:-	Proliferative T	0.103508221159796	7	1.20274914089347	0.0668297470484372	294	0.328326539728628	0.0300831925913091
ANGEL2	ANGEL2@1:213015867:-	Treg	0.0871472574237989	10	0.503271263210871	0.0664259962357296	291	0.330156569094622	0.0934222947524283
ANGEL2	ANGEL2@1:213015867:-	mDC	0.0377528905564068	4	0.381315538608198	0.0676015764379203	297	0.333415658187207	0.586815972044213
ANGEL2	ANGEL2@1:213015867:-	memory B	0.0719201454474124	14	0.463116109824677	0.065909393484549	287	0.32949118295371	0.926246443833523
ANGEL2	ANGEL2@1:213015867:-	naïve B	0.0648816694287141	14	0.30010718113612	0.0672962632335967	287	0.335821768739323	0.296867372167094
ANGEL2	ANGEL2@1:213015867:-	naïve CD4	0.0889756783227788	52	0.243514095719771	0.0792806301197381	249	0.362060692422899	0.312729865279006
ANGEL2	ANGEL2@1:213015867:-	naïve CD8	0.0441215683969822	14	0.291241938839193	0.0691881237979197	287	0.33638068448195	0.937567850441105
ANGEL2	ANGEL2@1:213015867:-	plasma B	0.0637186541599993	3	0.672645739910314	0.0673502431895733	298	0.332288890623432	0.0542653576778306
ANGEL2	ANGEL2@1:213015867:-	γδT	0.0645368937715175	5	0.216731686172518	0.0668951546867419	296	0.33705306308358	0.541799416236912
BROX	BROX@1:222712549:+	CD8 CTL	0.138049241904429	57	0.637512582485181	0.207846452898038	620	0.763678466730717	0.547844469791332
BROX	BROX@1:222712549:+	CD8 memory	0.201234818168902	6	0.34324942791762	0.199922107446569	671	0.759230133855328	0.432915622330162
BROX	BROX@1:222712549:+	Class. mono	0.261187697319119	98	0.664496880933008	0.193091029720353	579	0.768118441475743	0.0246517403218359
BROX	BROX@1:222712549:+	Inter. mono	0.290288863282819	13	0.783132530120482	0.198548764338015	664	0.750562356584941	0.77305368993658
BROX	BROX@1:222712549:+	MAIT	0.193209408421458	32	0.735294117647059	0.200094290281378	645	0.751967356455844	0.937026020814905
BROX	BROX@1:222712549:+	NK	0.169640910429475	119	0.830367734282325	0.209296935115786	558	0.736186606153359	0.142672018766603
BROX	BROX@1:222712549:+	NKT	0.360631746867804	9	1.5929203539823	0.198621631190353	668	0.745852035461468	0.914597922076048
BROX	BROX@1:222712549:+	Non-class. mono	0.119243216463455	16	0.512	0.203818899359704	661	0.759752649364382	0.00239287441515432
BROX	BROX@1:222712549:+	Proliferative T	0.282072935564452	18	3.09278350515464	0.198084918264434	659	0.735942822044782	0.30354372698167
BROX	BROX@1:222712549:+	Treg	0.244420614130633	32	1.61046804227479	0.198494805909665	645	0.731790333560245	0.200309801688577
BROX	BROX@1:222712549:+	mDC	0.243346607994967	16	1.52526215443279	0.199240118877597	661	0.742046296504187	0.0292183063774577
BROX	BROX@1:222712549:+	memory B	0.162290795494036	13	0.430036387694343	0.199961507072184	664	0.762307127112417	0.826826723957444
BROX	BROX@1:222712549:+	naïve B	0.313681418724932	25	0.535905680600214	0.196416905307546	652	0.762912171491423	0.759601642622103
BROX	BROX@1:222712549:+	naïve CD4	0.221204249613978	151	0.707127470263183	0.193190950827345	526	0.764835037005802	0.220170054415108
BROX	BROX@1:222712549:+	naïve CD8	0.38560544213071	46	0.956937799043062	0.191701107341196	631	0.739568682606657	0.224171714361222
BROX	BROX@1:222712549:+	pDC	0.155041522674434	4	0.91533180778032	0.20015590717101	673	0.750362359237373	0.523144037054117
BROX	BROX@1:222712549:+	plasma B	0.305132474858931	9	2.01793721973094	0.19872094929842	668	0.744862345424337	0.335314088762549
BROX	BROX@1:222712549:+	γδT	0.184460056354521	13	0.563502384048548	0.200762352122138	664	0.75609200637668	0.245213103257026
BROX	BROX@1:222712566:+	CD8 CTL	0.312776569755576	117	1.30857845878537	0.297769771580927	793	0.976769393737837	0.058459797816528
BROX	BROX@1:222712566:+	CD8 memory	0.130593706721242	8	0.45766590389016	0.298088504954151	902	1.02060444223175	0.410152885966414
BROX	BROX@1:222712566:+	Class. mono	0.320486886905687	114	0.772986167615948	0.291389660798954	796	1.05599702835007	0.719108880059961
BROX	BROX@1:222712566:+	Inter. mono	0.282344732344316	12	0.72289156626506	0.297776957603295	898	1.01506776538144	0.0200051696081696
BROX	BROX@1:222712566:+	MAIT	0.2443480834574	40	0.919117647058824	0.297788941882886	870	1.01428155056835	0.660988137190316
BROX	BROX@1:222712566:+	NK	0.283990432567519	174	1.2141511408834	0.301184369094821	736	0.97102749485461	0.179706514983897
BROX	BROX@1:222712566:+	NKT	0.13770263720478	5	0.884955752212389	0.298819235014236	905	1.01047319175543	0.26159466105585
BROX	BROX@1:222712566:+	Non-class. mono	0.169285059892767	26	0.832	0.303439153858878	884	1.01606859612423	0.479382259176573
BROX	BROX@1:222712566:+	Proliferative T	0.387289740203236	21	3.60824742268041	0.294642866773081	889	0.992796917750851	0.755368725359054
BROX	BROX@1:222712566:+	Treg	0.260677750315747	29	1.45948666331152	0.298163709074554	881	0.999546176537327	0.598546269830888
BROX	BROX@1:222712566:+	mDC	0.310280742741383	22	2.09723546234509	0.297629520140508	888	0.996879139630436	0.260331797987167
BROX	BROX@1:222712566:+	memory B	0.402630848387834	25	0.826993053258353	0.294397861916936	885	1.0160268185158	0.464363616741903
BROX	BROX@1:222712566:+	naïve B	0.429062087021374	44	0.943193997856377	0.292359722613236	866	1.01331585968033	0.1735185019663
BROX	BROX@1:222712566:+	naïve CD4	0.280945281641835	218	1.02088601667135	0.278439833479818	692	1.0062088319544	0.763764192118565
BROX	BROX@1:222712566:+	naïve CD8	0.315394929808599	27	0.561680882047015	0.29671415465058	883	1.03492733239569	0.454453366154528
BROX	BROX@1:222712566:+	pDC	0.326603224124771	5	1.1441647597254	0.297394377657498	905	1.00903110714684	0.516102854564376
BROX	BROX@1:222712566:+	plasma B	0.406462461478004	9	2.01793721973094	0.296378254078297	901	1.00467211560977	0.754717586919444
BROX	BROX@1:222712566:+	γδT	0.165167742473178	14	0.606848721283052	0.301630311500014	896	1.02026873149624	0.341708002112223
BROX	BROX@1:222713387:+	CD8 CTL	0.385642393770855	168	1.87898445364053	0.319154371713143	1120	1.37954819796517	0.906581007028656
BROX	BROX@1:222713387:+	CD8 memory	0.499819672545079	14	0.80091533180778	0.325129784834964	1274	1.44151891286392	0.220707466732058
BROX	BROX@1:222713387:+	Class. mono	0.350796951127048	140	0.949281258475725	0.329093106639344	1148	1.52297058862548	0.284353356380897
BROX	BROX@1:222713387:+	Inter. mono	0.380222749218621	21	1.26506024096386	0.325666786845994	1267	1.43217244848362	0.11637058718966
BROX	BROX@1:222713387:+	MAIT	0.395614089084852	70	1.60845588235294	0.324606495614277	1218	1.41999417079569	0.449593518946892
BROX	BROX@1:222713387:+	NK	0.396210010964413	272	1.89798339264531	0.320800203496648	1016	1.34044012876669	0.30859193882772
BROX	BROX@1:222713387:+	NKT	0.400301187101631	15	2.65486725663717	0.325113998898643	1273	1.4213617382372	0.20473412340984
BROX	BROX@1:222713387:+	Non-class. mono	0.515540174741105	87	2.784	0.316792963840621	1201	1.3804280361371	0.226964045158148
BROX	BROX@1:222713387:+	Proliferative T	0.25055057990202	17	2.92096219931271	0.328093965734058	1271	1.4193980680105	0.231434222989319
BROX	BROX@1:222713387:+	Treg	0.38112498855256	49	2.46602918973327	0.325285680358389	1239	1.40571817562968	0.247924701478388
BROX	BROX@1:222713387:+	mDC	0.388909132791682	32	3.05052430886559	0.325641044111927	1256	1.41000022452233	0.975992574272539
BROX	BROX@1:222713387:+	memory B	0.330139858805434	27	0.893152497519021	0.326833612637478	1261	1.44769470977223	0.727139520841144
BROX	BROX@1:222713387:+	naïve B	0.194991619565949	17	0.364415862808146	0.33032073730537	1271	1.48721069013129	0.748960373693032
BROX	BROX@1:222713387:+	naïve CD4	0.315482068852011	268	1.25503418563267	0.344164960805217	1020	1.48314018582874	0.594308158829998
BROX	BROX@1:222713387:+	naïve CD8	0.198871105492861	35	0.728104847097982	0.331319992834213	1253	1.46858884200656	0.424287281871391
BROX	BROX@1:222713387:+	pDC	0.423850510665829	8	1.83066361556064	0.325329330160052	1280	1.4271379195005	0.355915400313671
BROX	BROX@1:222713387:+	plasma B	0.213000494087052	6	1.34529147982063	0.326733926947981	1282	1.42951126771557	0.487467398840372
BROX	BROX@1:222713387:+	γδT	0.504366486193065	42	1.82054616384915	0.323158395651552	1246	1.41881120473696	0.937921638813336
BROX	BROX@1:222713393:+	CD8 CTL	0.16353179456914	105	1.17436528352533	0.175229403807891	673	0.828960658241569	0.765569513497827
BROX	BROX@1:222713393:+	CD8 memory	0.168351802564778	10	0.5720823798627	0.176859602764316	768	0.868984713563177	0.231823818148177
BROX	BROX@1:222713393:+	Class. mono	0.0675284646481461	47	0.318687279631136	0.186426202841349	731	0.969766115231033	0.0658502899566318
BROX	BROX@1:222713393:+	Inter. mono	0.0471436551542442	14	0.843373493975904	0.178007491212695	764	0.863598856070625	0.056366573363228
BROX	BROX@1:222713393:+	MAIT	0.166828419036291	50	1.14889705882353	0.177510272221459	728	0.84873214806179	0.913792564580614
BROX	BROX@1:222713393:+	NK	0.150158646038593	195	1.36068662340381	0.168718492292745	583	0.769169877038366	0.355498160784617
BROX	BROX@1:222713393:+	NKT	0.101364428825785	10	1.76991150442478	0.177445134896768	768	0.857506531788035	0.231823818148177
BROX	BROX@1:222713393:+	Non-class. mono	0.195931548902673	31	0.992	0.175948982940797	747	0.85860095170226	0.114670449309711
BROX	BROX@1:222713393:+	Proliferative T	0.0800867443302923	11	1.89003436426117	0.179178249228428	767	0.856552571332849	0.614352043725241
BROX	BROX@1:222713393:+	Treg	0.11377664700106	22	1.10719677906392	0.178055804657392	756	0.857726344452008	0.146661707495082
BROX	BROX@1:222713393:+	mDC	0.0574635164719682	18	1.71591992373689	0.177489316869968	760	0.853184849233256	0.350890871906797
BROX	BROX@1:222713393:+	memory B	0.104938497312696	14	0.463116109824677	0.178807018373402	764	0.877112417340191	0.508064386471897
BROX	BROX@1:222713393:+	naïve B	0.062264874687745	15	0.321543408360129	0.180902634773848	763	0.892794458355761	0.503403520714503
BROX	BROX@1:222713393:+	naïve CD4	0.182368399892176	176	0.824201554743842	0.18420425488762	602	0.8753435214401	0.474453370781976
BROX	BROX@1:222713393:+	naïve CD8	0.100128522567831	19	0.395256916996047	0.180264745174011	759	0.889592123769339	0.326337202079827
BROX	BROX@1:222713393:+	pDC	0.0945047425349662	7	1.60183066361556	0.177120385011439	771	0.85962760619913	0.318287664200518
BROX	BROX@1:222713393:+	plasma B	0.0754045695760127	7	1.5695067264574	0.178166869675302	771	0.859713874733779	0.318287664200518
BROX	BROX@1:222713393:+	γδT	0.146005714979236	27	1.1703511053316	0.174448940726296	751	0.855158278296516	0.701353153588897
ARID4B	ARID4B@1:235161250:-	CD8 CTL	0.29274104957278	1473	16.4746672631697	0.289207014920632	11823	14.5628556647698	0.446039957162313
ARID4B	ARID4B@1:235161250:-	CD8 memory	0.298975482783378	156	8.92448512585812	0.289544471176217	13140	14.86778533362	0.00102515026298018
ARID4B	ARID4B@1:235161250:-	Class. mono	0.372221226916735	890	6.03471657173854	0.285569265006417	12406	16.4581647408429	1.52426717429442e-29
ARID4B	ARID4B@1:235161250:-	Inter. mono	0.375586362518171	190	11.4457831325301	0.288740179469391	13106	14.8145636225937	0.0106320800934867
ARID4B	ARID4B@1:235161250:-	MAIT	0.268915741078352	649	14.9126838235294	0.290596714776002	12647	14.7443893908482	0.289100177578229
ARID4B	ARID4B@1:235161250:-	NK	0.286944826495659	2193	15.3024911032028	0.290108538631719	11103	14.6485302654494	0.200180726723422
ARID4B	ARID4B@1:235161250:-	NKT	0.205354136304861	79	13.9823008849558	0.290089502734914	13217	14.7573747794824	0.517472640751264
ARID4B	ARID4B@1:235161250:-	Non-class. mono	0.375709073314848	503	16.096	0.286914466537653	12793	14.7042596721914	3.50871724191561e-07
ARID4B	ARID4B@1:235161250:-	Proliferative T	0.37248150254473	198	34.020618556701	0.288415301019115	13098	14.6272823719917	1.34581962405603e-11
ARID4B	ARID4B@1:235161250:-	Treg	0.25594640054103	483	24.3080020130851	0.290857466565495	12813	14.5371000680735	1.87557411831109e-16
ARID4B	ARID4B@1:235161250:-	mDC	0.316947950863945	237	22.5929456625357	0.289100662194551	13059	14.6601854554435	0.403663792936794
ARID4B	ARID4B@1:235161250:-	memory B	0.275302417475803	570	18.8554416142904	0.29028306055861	12726	14.6101212343865	6.08510888939273e-05
ARID4B	ARID4B@1:235161250:-	naïve B	0.274482009381107	642	13.7620578778135	0.290493713885544	12654	14.8065807025345	0.976371425999342
ARID4B	ARID4B@1:235161250:-	naïve CD4	0.271979226705936	3570	16.7181792638382	0.296891625079329	9726	14.1421778895788	0.000198077684962555
ARID4B	ARID4B@1:235161250:-	naïve CD8	0.294654396410486	900	18.7226960682338	0.289238687025204	12396	14.5288326300985	0.723317900180601
ARID4B	ARID4B@1:235161250:-	pDC	0.291687832134668	99	22.6544622425629	0.289458900534887	13197	14.7140149403501	0.106051959592478
ARID4B	ARID4B@1:235161250:-	plasma B	0.436935704022557	121	27.1300448430493	0.288680575319465	13175	14.6909601810863	0.219144413191717
ARID4B	ARID4B@1:235161250:-	γδT	0.259899378916761	343	14.8677936714348	0.290570191941234	12953	14.7494875882487	0.905877101770554
ARID4B	ARID4B@1:235161284:-	CD8 CTL	0.159805374568897	599	6.69947433173023	0.139863358946981	4526	5.57485280713423	0.146240126276785
ARID4B	ARID4B@1:235161284:-	CD8 memory	0.117886375210797	65	3.71853546910755	0.142019988193874	5060	5.72534199300739	6.92552955140558e-06
ARID4B	ARID4B@1:235161284:-	Class. mono	0.0701214700348247	139	0.942500678058042	0.146027238324269	4986	6.61457435094655	0.00242468981884506
ARID4B	ARID4B@1:235161284:-	Inter. mono	0.0508418044171615	27	1.62650602409639	0.143256893180712	5098	5.76260074378017	0.0800200196637689
ARID4B	ARID4B@1:235161284:-	MAIT	0.152114403109041	268	6.15808823529412	0.141993167850909	4857	5.66248907024191	0.666607897505951
ARID4B	ARID4B@1:235161284:-	NK	0.139186036172521	776	5.41483497313516	0.142617517010758	4349	5.73776980315584	0.381284541641122
ARID4B	ARID4B@1:235161284:-	NKT	0.118588590559513	32	5.66371681415929	0.142080987807633	5093	5.68656349791206	0.0861830772406647
ARID4B	ARID4B@1:235161284:-	Non-class. mono	0.0819711981123203	88	2.816	0.144476632266828	5037	5.78952207995219	0.340500199275484
ARID4B	ARID4B@1:235161284:-	Proliferative T	0.185834459152095	103	17.6975945017182	0.141650049293439	5022	5.60835334189514	1.87774748701386e-09
ARID4B	ARID4B@1:235161284:-	Treg	0.142666668383806	192	9.66280825364872	0.142054263544095	4933	5.59677785341502	0.00313551483325211
ARID4B	ARID4B@1:235161284:-	mDC	0.0778996724785835	50	4.76644423260248	0.142991420078489	5075	5.69725409191944	0.0205883955696905
ARID4B	ARID4B@1:235161284:-	memory B	0.165704032062407	269	8.89844525305987	0.140948371277403	4856	5.57494489346069	0.751643073669449
ARID4B	ARID4B@1:235161284:-	naïve B	0.167730404677839	333	7.13826366559486	0.14060715720935	4792	5.60717043832347	0.00495931045070762
ARID4B	ARID4B@1:235161284:-	naïve CD4	0.146739528539557	1546	7.23986138428397	0.140180915477978	3579	5.20407718145202	0.000596320820415473
ARID4B	ARID4B@1:235161284:-	naïve CD8	0.186892483432928	446	9.27813605159143	0.13902938041067	4679	5.48406000937647	0.103633776461067
ARID4B	ARID4B@1:235161284:-	pDC	0.0815681629572394	15	3.4324942791762	0.142433003457724	5110	5.69740216300591	0.414000077768132
ARID4B	ARID4B@1:235161284:-	plasma B	0.162340876731138	45	10.0896860986547	0.142090061395587	5080	5.6645220280773	0.0309409204163682
ARID4B	ARID4B@1:235161284:-	γδT	0.117211550753271	132	5.72171651495449	0.1421678891571	4993	5.68549305397404	0.470784561305973
ARID4B	ARID4B@1:235328170:-	CD8 CTL	0.244910383474721	827	9.24952466167095	0.230685509443026	6221	7.66265119601902	0.060418199417403
ARID4B	ARID4B@1:235328170:-	CD8 memory	0.157779269670526	59	3.37528604118993	0.233011407279782	6989	7.9079871915274	0.484091843402326
ARID4B	ARID4B@1:235328170:-	Class. mono	0.217579873498517	311	2.10876050989965	0.232746680169769	6737	8.93750248743019	5.22728216765448e-08
ARID4B	ARID4B@1:235328170:-	Inter. mono	0.156020217518127	59	3.55421686746988	0.232697653469389	6989	7.90012094905445	0.916395836169397
ARID4B	ARID4B@1:235328170:-	MAIT	0.244608702697458	448	10.2941176470588	0.230696458712012	6600	7.69454969396677	0.00107787654963922
ARID4B	ARID4B@1:235328170:-	NK	0.244030103422045	1254	8.7502616705045	0.230097147027838	5794	7.64420286030925	0.00103393236928652
ARID4B	ARID4B@1:235328170:-	NKT	0.308807596550537	61	10.7964601769912	0.231949964007112	6987	7.80129965833724	0.662368641236729
ARID4B	ARID4B@1:235328170:-	Non-class. mono	0.152785858079889	177	5.664	0.233413663619886	6871	7.89751959725064	0.587129905820324
ARID4B	ARID4B@1:235328170:-	Proliferative T	0.161681114362073	80	13.745704467354	0.233301204278689	6968	7.78156234295606	2.46222147479133e-08
ARID4B	ARID4B@1:235328170:-	Treg	0.254345059012975	323	16.2556618017111	0.231496363688152	6725	7.62990696619015	6.3012527257053e-07
ARID4B	ARID4B@1:235328170:-	mDC	0.266098306010238	121	11.534795042898	0.231824169990068	6927	7.77633085610364	0.00334896565312562
ARID4B	ARID4B@1:235328170:-	memory B	0.214530643951878	281	9.29540191862388	0.233177055651257	6767	7.76887398971345	0.000532497607253221
ARID4B	ARID4B@1:235328170:-	naïve B	0.212453370240998	350	7.502679528403	0.233453854624432	6698	7.83740141817416	0.150276493895894
ARID4B	ARID4B@1:235328170:-	naïve CD4	0.235523415695266	2062	9.65627048796478	0.231013825094139	4986	7.24993820249226	0.114823184036233
ARID4B	ARID4B@1:235328170:-	naïve CD8	0.194619861102852	354	7.3642604535053	0.234975215879284	6694	7.84575714955462	0.753348533874817
ARID4B	ARID4B@1:235328170:-	pDC	0.327703607280308	61	13.9588100686499	0.231768886115084	6987	7.79016612777344	0.14770047582481
ARID4B	ARID4B@1:235328170:-	plasma B	0.103704742785441	28	6.2780269058296	0.23284517515268	7020	7.82774500730367	0.000486501090843889
ARID4B	ARID4B@1:235328170:-	γδT	0.229743415663634	192	8.32249674902471	0.231852674421512	6856	7.80687770439535	0.62633812111001
ARID4B	ARID4B@1:235328178:-	CD8 CTL	0.287958228501069	1058	11.8331282854267	0.321898861729756	9306	11.4625674377356	0.789019734319677
ARID4B	ARID4B@1:235328178:-	CD8 memory	0.41238190975819	145	8.29519450800915	0.317510908315167	10219	11.5627015467475	1.65897347059379e-05
ARID4B	ARID4B@1:235328178:-	Class. mono	0.309207629733044	499	3.38350962842419	0.318315629771361	9865	13.0871993526048	3.87641235667308e-14
ARID4B	ARID4B@1:235328178:-	Inter. mono	0.406974146145926	107	6.44578313253012	0.31733870642012	10257	11.5941537522466	0.00743999690508474
ARID4B	ARID4B@1:235328178:-	MAIT	0.31748214759602	559	12.8446691176471	0.318886338077741	9805	11.4310696589915	0.455653221423796
ARID4B	ARID4B@1:235328178:-	NK	0.309784804812399	1630	11.3739445956318	0.319639632787791	8734	11.5230355163861	0.431428830472552
ARID4B	ARID4B@1:235328178:-	NKT	0.361908453473822	78	13.8053097345133	0.317882966735104	10286	11.4847814921507	0.0762887929214395
ARID4B	ARID4B@1:235328178:-	Non-class. mono	0.331511084571098	266	8.512	0.318553683010537	10098	11.6066297326498	0.962596405402106
ARID4B	ARID4B@1:235328178:-	Proliferative T	0.267042313015235	126	21.6494845360825	0.318586546905253	10238	11.4333575297337	1.22321942353868e-07
ARID4B	ARID4B@1:235328178:-	Treg	0.330387021594503	396	19.9295420231505	0.317603207308388	9968	11.3092806898117	7.30775407154078e-08
ARID4B	ARID4B@1:235328178:-	mDC	0.328936436541538	152	14.4899904671115	0.31807411418929	10212	11.46411010575	0.556576322934284
ARID4B	ARID4B@1:235328178:-	memory B	0.334197341360218	485	16.043665233212	0.31730390331038	9879	11.3416146216018	0.00631837760368357
ARID4B	ARID4B@1:235328178:-	naïve B	0.333732287577674	619	13.2690246516613	0.317139564082624	9745	11.4027286981348	0.076634290009911
ARID4B	ARID4B@1:235328178:-	naïve CD4	0.329499804417746	3178	14.8824576191814	0.313299366602913	7186	10.4488680150641	0.212311430177378
ARID4B	ARID4B@1:235328178:-	naïve CD8	0.307381523562181	655	13.625962138548	0.318717437294121	9709	11.3795124238162	0.046653466816235
ARID4B	ARID4B@1:235328178:-	pDC	0.27090849136081	50	11.441647597254	0.318445186041431	10314	11.4996097669751	0.995942887201577
ARID4B	ARID4B@1:235328178:-	plasma B	0.277517763456016	56	12.5560538116592	0.318506453038131	10308	11.494073438075	2.89435853444129e-05
ARID4B	ARID4B@1:235328178:-	γδT	0.389399483159544	305	13.2206328565236	0.317228194095304	10059	11.4541106809383	0.104296065074654
ARID4B	ARID4B@1:235328219:-	CD8 CTL	0.0145849638825332	38	0.425008388323454	0.0183452549596051	384	0.472987953588057	0.792485952988384
ARID4B	ARID4B@1:235328219:-	CD8 memory	0.0129769625771089	7	0.40045766590389	0.0179132250349602	415	0.469568562667602	0.3532810913649
ARID4B	ARID4B@1:235328219:-	Class. mono	0.0308697998168789	35	0.237320314618931	0.0173411867281837	387	0.513405590416429	0.0160907308603329
ARID4B	ARID4B@1:235328219:-	Inter. mono	0.0105774694006141	3	0.180722891566265	0.0179665674603878	419	0.473622932845016	0.552404658207783
ARID4B	ARID4B@1:235328219:-	MAIT	0.0168790055191287	22	0.505514705882353	0.0178273205833363	400	0.466336345088895	0.373201739417509
ARID4B	ARID4B@1:235328219:-	NK	0.0200542290973756	75	0.523341009001465	0.017537164541894	347	0.457807799883899	0.897443646555567
ARID4B	ARID4B@1:235328219:-	NKT	0.00534122311126632	1	0.176991150442478	0.0179965787152363	421	0.470065429534847	0.37136996161041
ARID4B	ARID4B@1:235328219:-	Non-class. mono	0.0580227859218458	40	1.28	0.0166415545650951	382	0.439070366198478	0.912264537847003
ARID4B	ARID4B@1:235328219:-	Proliferative T	0.0129606109258663	5	0.859106529209622	0.0180468985035038	417	0.465687643084483	0.0159486145840023
ARID4B	ARID4B@1:235328219:-	Treg	0.0166548504676855	15	0.754906894816306	0.0179886988938698	407	0.461765373269798	0.130563779843222
ARID4B	ARID4B@1:235328219:-	mDC	0.010117634105696	2	0.190657769304099	0.0180096335476028	420	0.471496890365747	0.0668419262767588
ARID4B	ARID4B@1:235328219:-	memory B	0.010265565149693	11	0.363876943433675	0.0182876092023499	411	0.47184974283615	0.591880058138855
ARID4B	ARID4B@1:235328219:-	naïve B	0.0116019281223824	16	0.342979635584137	0.0183057101980505	406	0.475064941143432	0.90405250761551
ARID4B	ARID4B@1:235328219:-	naïve CD4	0.0162580246414957	113	0.52917486185258	0.0186142677456409	309	0.449304232765766	0.534595536447756
ARID4B	ARID4B@1:235328219:-	naïve CD8	0.0164517354915524	26	0.540877886415644	0.0180392793907218	396	0.464135021097046	0.78559603031274
ARID4B	ARID4B@1:235328219:-	pDC	0.0281319062669759	4	0.91533180778032	0.0178940238508743	418	0.466049726836883	0.930987543192054
ARID4B	ARID4B@1:235328219:-	plasma B	0.0195009130048486	5	1.12107623318386	0.0178777350941368	417	0.464981434194534	0.183412336334172
ARID4B	ARID4B@1:235328219:-	γδT	0.00374617150679143	4	0.173385348938015	0.0181810503848516	418	0.475973582327488	0.0717208191087163
AKT3	AKT3@1:243851079:-	CD8 CTL	0	0	0	1	20	0.024634789249378
AKT3	AKT3@1:243851079:-	CD8 memory	1	1	0.05720823798627	1	19	0.021498319736589
AKT3	AKT3@1:243851079:-	Class. mono	1	1	0.00678058041768375	1	19	0.0252059592194112
AKT3	AKT3@1:243851079:-	Inter. mono	0	0	0	1	20	0.0226072998971368
AKT3	AKT3@1:243851079:-	MAIT	0	0	0	1	20	0.0233168172544448
AKT3	AKT3@1:243851079:-	NK	1	2	0.0139557602400391	1	18	0.0237479550372051
AKT3	AKT3@1:243851079:-	NKT	0	0	0	1	20	0.0223308992653134
AKT3	AKT3@1:243851079:-	Non-class. mono	0	0	0	1	20	0.0229879772878784
AKT3	AKT3@1:243851079:-	Proliferative T	0	0	0	1	20	0.0223351387570495
AKT3	AKT3@1:243851079:-	Treg	1	1	0.0503271263210871	1	19	0.0215566144769685
AKT3	AKT3@1:243851079:-	mDC	0	0	0	1	20	0.0224522328745594
AKT3	AKT3@1:243851079:-	memory B	0	0	0	1	20	0.0229610580455547
AKT3	AKT3@1:243851079:-	naïve B	1	1	0.0214362272240086	1	19	0.0222321031569586
AKT3	AKT3@1:243851079:-	naïve CD4	1	12	0.0561955605507165	1	8	0.0116324720457156
AKT3	AKT3@1:243851079:-	naïve CD8	1	1	0.0208029956313709	1	19	0.0222691045475856
AKT3	AKT3@1:243851079:-	pDC	0	0	0	1	20	0.0222990299921953
AKT3	AKT3@1:243851079:-	plasma B	0	0	0	1	20	0.022301267827076
AKT3	AKT3@1:243851079:-	γδT	1	1	0.0433463372345037	1	19	0.0216351628330676
AKR1C3	AKR1C3@10:5035354:+	Class. mono	0.0313589502572333	1	0.00678058041768375	0.000132174792711112	0	0
AKR1C3	AKR1C3@10:5035354:+	NK	0.000135194051492038	0	0	0.00160877151097476	1	0.00131933083540029
AKR1C3	AKR1C3@10:5094376:+	CD8 CTL	0.744790162298355	200	2.23688625433397	0.698453537502451	3698	4.55497253220999	8.24059330691005e-06
AKR1C3	AKR1C3@10:5094376:+	CD8 memory	0.737656128416943	47	2.68878718535469	0.66789336255269	3851	4.35736996345286	0.247817127511463
AKR1C3	AKR1C3@10:5094376:+	Class. mono	0.86251972040094	35	0.237320314618931	0.70149393665946	3863	5.12476949813609	0.0105490522759625
AKR1C3	AKR1C3@10:5094376:+	Inter. mono	0.603878124376281	3	0.180722891566265	0.700776240177665	3895	4.40277165496739	0.56352368984201
AKR1C3	AKR1C3@10:5094376:+	MAIT	0.918067852702952	28	0.643382352941176	0.700026889902512	3870	4.51180413873506	0.00875409928950614
AKR1C3	AKR1C3@10:5094376:+	NK	0.679306663586115	3020	21.073197962459	0.731665014412968	878	1.15837247348145	1.00724467889947e-15
AKR1C3	AKR1C3@10:5094376:+	NKT	0.830433735863623	46	8.14159292035398	0.699798074578507	3852	4.30093119849936	0.322602505159663
AKR1C3	AKR1C3@10:5094376:+	Non-class. mono	0.6618774270088	1	0.032	0.700682591571202	3897	4.47920737454311	0.621952774311974
AKR1C3	AKR1C3@10:5094376:+	Proliferative T	0.85978199763434	119	20.446735395189	0.674273501039699	3779	4.22022446814451	0.0473388645636595
AKR1C3	AKR1C3@10:5094376:+	Treg	0.980303772664623	50	2.51635631605435	0.699392305657758	3848	4.36578171091445	0.00534759005045491
AKR1C3	AKR1C3@10:5094376:+	mDC	0.599961188021819	10	0.953288846520496	0.701157789916262	3888	4.36471407081434	0.946704714837016
AKR1C3	AKR1C3@10:5094376:+	memory B	0.395712626917552	1	0.0330797221303341	0.700772015252079	3897	4.47396216017634	0.621952774311974
AKR1C3	AKR1C3@10:5094376:+	naïve B	1	2	0.0428724544480171	0.700542832596683	3896	4.55875125786899	0.485259997872305
AKR1C3	AKR1C3@10:5094376:+	naïve CD4	0.919618388891699	146	0.683712653367051	0.698073737639412	3752	5.45562938944062	5.20983881899754e-09
AKR1C3	AKR1C3@10:5094376:+	naïve CD8	1	0	0	0.700628926673458	3898	4.56868260665729
AKR1C3	AKR1C3@10:5094376:+	pDC	0.953227224809609	27	6.17848970251716	0.700193347354533	3871	4.31597725498941	0.108209665512955
AKR1C3	AKR1C3@10:5094376:+	plasma B	0.392689628006841	1	0.224215246636771	0.700686716524925	3897	4.34540203610575	0.621952774311974
AKR1C3	AKR1C3@10:5094376:+	γδT	0.730800697074374	162	7.0221066319896	0.666823913918848	3736	4.25415622864951	0.0303688858922168
AKR1C3	AKR1C3@10:5094414:+	CD8 CTL	0.255209837701645	68	0.760541326473549	0.301228234758331	1838	2.26393713201784	0.00238741829361678
AKR1C3	AKR1C3@10:5094414:+	CD8 memory	0.262343871583057	26	1.48741418764302	0.331758254271886	1880	2.12720216340986	0.0597874666550008
AKR1C3	AKR1C3@10:5094414:+	Class. mono	0.106121329341826	8	0.05424464334147	0.298373888547829	1898	2.51794266307592	0.162069900310892
AKR1C3	AKR1C3@10:5094414:+	Inter. mono	0.396121875623719	2	0.120481927710843	0.298917994195521	1904	2.15221495020742	0.792443280934805
AKR1C3	AKR1C3@10:5094414:+	MAIT	0.0819321472970481	7	0.160845588235294	0.299666075381541	1899	2.21393179830953	0.0360870235372741
AKR1C3	AKR1C3@10:5094414:+	NK	0.320558142362393	1585	11.059939990231	0.266726214076057	321	0.423505198163491	1.92128435587707e-07
AKR1C3	AKR1C3@10:5094414:+	NKT	0.169566264136377	15	2.65486725663717	0.299892931661785	1891	2.11138652553538	0.609019209751515
AKR1C3	AKR1C3@10:5094414:+	Non-class. mono	0.3381225729912	1	0.032	0.299011645535712	1905	2.18960483667042	0.4294878552893
AKR1C3	AKR1C3@10:5094414:+	Proliferative T	0.14021800236566	52	8.93470790378007	0.325334286006959	1854	2.07046736277849	0.00409144575244806
AKR1C3	AKR1C3@10:5094414:+	Treg	0.0196962273353768	12	0.603925515853045	0.300299183598007	1894	2.14885409575675	0.0918401485126684
AKR1C3	AKR1C3@10:5094414:+	mDC	0.400038811978181	8	0.762631077216397	0.298535792506851	1898	2.13071689979568	0.471036617343691
AKR1C3	AKR1C3@10:5094414:+	memory B	0.604287373082448	2	0.0661594442606682	0.298922336540224	1904	2.18589272593681	0.263421102467005
AKR1C3	AKR1C3@10:5094414:+	naïve CD4	0.0803816111083006	43	0.201367425306734	0.301623905380028	1863	2.70891192764602	4.84712319754172e-07
AKR1C3	AKR1C3@10:5094414:+	pDC	0.0467727751903914	9	2.05949656750572	0.29949937654483	1897	2.11506299475973	0.272661449156925
AKR1C3	AKR1C3@10:5094414:+	plasma B	0.60731037199316	1	0.224215246636771	0.299007717514421	1905	2.12419576052899	0.4294878552893
AKR1C3	AKR1C3@10:5094414:+	γδT	0.269199302925626	67	2.90420459471175	0.332816489326447	1839	2.09405602368481	0.0969609939344592
ACBD5	ACBD5@10:27240778:-	CD8 CTL	0.261437710755457	75	0.838832345375238	0.302641397942188	449	0.553051018648535	0.202217559806311
ACBD5	ACBD5@10:27240778:-	CD8 memory	0.354714313714222	12	0.68649885583524	0.305072299123746	512	0.579323142375451	0.476257032955544
ACBD5	ACBD5@10:27240778:-	Class. mono	6.7851304950411e-11	23	0.155953349606726	0.318830930340592	501	0.664641345732896	0.317866840528376
ACBD5	ACBD5@10:27240778:-	Inter. mono	0.389689756214026	4	0.240963855421687	0.305910016889947	520	0.587789797325556	0.685595472365708
ACBD5	ACBD5@10:27240778:-	MAIT	0.0416327850656487	33	0.758272058823529	0.300891534253727	491	0.572427863596619	0.53040776422302
ACBD5	ACBD5@10:27240778:-	NK	0.354795167939786	135	0.942013816202638	0.295456991727626	389	0.513219694970711	0.0761444363487836
ACBD5	ACBD5@10:27240778:-	NKT	2.58487273170426e-05	6	1.06194690265487	0.305058584902797	518	0.578370290971617	0.617936838282554
ACBD5	ACBD5@10:27240778:-	Non-class. mono	0.000353029874453719	8	0.256	0.308725935752283	516	0.593089814027264	0.563124584521987
ACBD5	ACBD5@10:27240778:-	Proliferative T	0.433875611460129	12	2.06185567010309	0.305276653757546	512	0.571779552180468	0.408886278584566
ACBD5	ACBD5@10:27240778:-	Treg	0.32935643067778	11	0.553598389531958	0.305097941518755	513	0.582028590878148	0.36799614347163
ACBD5	ACBD5@10:27240778:-	mDC	0.238262726779931	7	0.667302192564347	0.307194320235434	517	0.58039021980736	0.589281670470284
ACBD5	ACBD5@10:27240778:-	memory B	7.40588614805258e-10	20	0.661594442606682	0.168068255463125	504	0.578618662747979	0.00971832568356122
ACBD5	ACBD5@10:27240778:-	naïve B	0.00140088678029805	23	0.493033226152197	0.306621866888738	501	0.586225456928225	0.917474679847202
ACBD5	ACBD5@10:27240778:-	naïve CD4	0.413816344765242	97	0.454247447784958	0.30416193085532	427	0.620883195440071	0.60591334374023
ACBD5	ACBD5@10:27240778:-	naïve CD8	0.000641052926742101	25	0.520074890784273	0.000143393853771943	499	0.584857008907642	0.296655563788464
ACBD5	ACBD5@10:27240778:-	pDC	0.0789269654533176	6	1.37299771167048	0.306327879829109	518	0.577544876797859	0.617936838282554
ACBD5	ACBD5@10:27240778:-	plasma B	0.297165240245436	8	1.79372197309417	0.304937805004297	516	0.57537270993856	0.563124584521987
ACBD5	ACBD5@10:27240778:-	γδT	0.369742733691946	19	0.82358040745557	0.303339340504335	505	0.575039854247324	0.366074168414213
ACBD5	ACBD5@10:27240798:-	CD8 CTL	0.673708024376241	129	1.44279163404541	0.612465669662356	866	1.06668637449807	0.458486559751694
ACBD5	ACBD5@10:27240798:-	CD8 memory	0.597635940397591	19	1.08695652173913	0.607875712408018	976	1.1043347401532	0.452818864655802
ACBD5	ACBD5@10:27240798:-	Class. mono	0.00408202595251387	68	0.461079468402495	0.613138958017681	927	1.22978548402075	0.170717394903678
ACBD5	ACBD5@10:27240798:-	Inter. mono	0.465139151517721	8	0.481927710843374	0.611431191124241	987	1.1156702499237	0.650291899640083
ACBD5	ACBD5@10:27240798:-	MAIT	0.747847841641123	71	1.63143382352941	0.61133213755526	924	1.07723695715535	0.870664630941906
ACBD5	ACBD5@10:27240798:-	NK	0.589121287396544	226	1.57700090712442	0.609117297286332	769	1.01456541242282	0.103689338536974
ACBD5	ACBD5@10:27240798:-	NKT	0.899429329330979	4	0.707964601769911	0.611319640597831	991	1.10649605859628	0.750244999083852
ACBD5	ACBD5@10:27240798:-	Non-class. mono	0.512515066851582	15	0.48	0.61098715254141	980	1.12641088710604	0.532326611369856
ACBD5	ACBD5@10:27240798:-	Proliferative T	0.492176262078298	17	2.92096219931271	0.61038482246607	978	1.09218828521972	0.392194668554983
ACBD5	ACBD5@10:27240798:-	Treg	0.626968671400594	33	1.66079516859587	0.610075909022092	962	1.09144542772861	0.861995058731435
ACBD5	ACBD5@10:27240798:-	mDC	0.527715088650116	11	1.04861773117255	0.607944289119171	984	1.10464985742832	0.152671701574469
ACBD5	ACBD5@10:27240798:-	memory B	0.0946234271166438	40	1.32318888521336	0.720770367627231	955	1.09639052167524	0.0423475608333906
ACBD5	ACBD5@10:27240798:-	naïve B	0.891995480111914	35	0.7502679528403	0.609264130156136	960	1.12330626477265	0.905933509726774
ACBD5	ACBD5@10:27240798:-	naïve CD4	0.54490143226998	225	1.05366676032593	0.598150194802483	770	1.11962543440013	0.199489944567464
ACBD5	ACBD5@10:27240798:-	naïve CD8	0.896429005283797	47	0.977740794674433	0.902097846133658	948	1.11111111111111	0.260201564898519
ACBD5	ACBD5@10:27240798:-	pDC	0.732280558346521	10	2.2883295194508	0.610534241118833	985	1.09822722711562	0.61152875244631
ACBD5	ACBD5@10:27240798:-	plasma B	0.502804915589341	16	3.58744394618834	0.611971091719059	979	1.09164706013537	0.317502522273448
ACBD5	ACBD5@10:27240798:-	γδT	0.364815118979042	21	0.910273081924577	0.612009876355659	974	1.10908676838989	0.458264536538404
ACBD5	ACBD5@10:27242130:-	CD8 CTL	0.0648542648683016	15	0.167766469075048	0.0848929323954559	111	0.136723080334048	0.413079692545173
ACBD5	ACBD5@10:27242130:-	CD8 memory	0.0476497458881867	2	0.11441647597254	0.0870519884682363	124	0.140304823544055	0.000115287378267848
ACBD5	ACBD5@10:27242130:-	Class. mono	0.995917973979635	28	0.189856251695145	0.0680301116417266	98	0.130009684394858	0.283597395964985
ACBD5	ACBD5@10:27242130:-	Inter. mono	0.145171092268253	2	0.120481927710843	0.0826587919858127	124	0.140165259362248	0.822034015638987
ACBD5	ACBD5@10:27242130:-	MAIT	0.210519373293229	2	0.0459558823529412	0.0877763281910135	124	0.144564266977558	0.822034015638987
ACBD5	ACBD5@10:27242130:-	NK	0.0560835446636708	15	0.104668201800293	0.0954257109860417	111	0.146445722729432	0.464365773350022
ACBD5	ACBD5@10:27242130:-	NKT	0.100544821941705	1	0.176991150442478	0.0836217744993724	125	0.139568120408209	0.891993986222608
ACBD5	ACBD5@10:27242130:-	Non-class. mono	0.487131903273964	8	0.256	0.0802869117063075	118	0.135629065998483	0.609656402926685
ACBD5	ACBD5@10:27242130:-	Proliferative T	0.0739481264615727	2	0.343642611683849	0.084338523776384	124	0.138477860293707	0.822034015638987
ACBD5	ACBD5@10:27242130:-	Treg	0.0436748979216258	2	0.100654252642174	0.0848261494591529	124	0.140685273428636	0.822034015638987
ACBD5	ACBD5@10:27242130:-	mDC	0.234022184569953	5	0.476644423260248	0.0848613906453944	121	0.135836008891084	0.0323880873224326
ACBD5	ACBD5@10:27242130:-	memory B	0.905376572142767	9	0.297717499173007	0.111161376909644	117	0.134322189566495	0.585207912790378
ACBD5	ACBD5@10:27242130:-	naïve B	0.106603633107788	6	0.128617363344051	0.0841140029551265	120	0.140413283096581	0.66447247711819
ACBD5	ACBD5@10:27242130:-	naïve CD4	0.0412822229647782	16	0.074927414067622	0.0976878743421966	110	0.15994649062859	0.44731201105677
ACBD5	ACBD5@10:27242130:-	naïve CD8	0.102929941789461	8	0.166423965050967	0.0977587600125703	118	0.138302859821847	0.609656402926685
ACBD5	ACBD5@10:27242130:-	pDC	0.188792476200162	2	0.45766590389016	0.0831378790520571	124	0.138253985951611	0.822034015638987
ACBD5	ACBD5@10:27242130:-	plasma B	0.200029844165223	2	0.448430493273543	0.0830911032766437	124	0.138267860527871	0.000249142524558446
ACBD5	ACBD5@10:27242130:-	γδT	0.265442147329012	1	0.0433463372345037	0.084650783140006	125	0.142336597585971	0.891993986222608
ALOX5	ALOX5@10:45374177:+	CD8 CTL	0.180464209768478	1	0.0111844312716698	0.198361322384115	1208	1.48794127066243	0.118900230482289
ALOX5	ALOX5@10:45374177:+	Class. mono	0.176754073388244	278	1.88500135611608	0.205408747840681	931	1.23509200175115	4.42692766778379e-07
ALOX5	ALOX5@10:45374177:+	Inter. mono	0.171262096435808	61	3.67469879518072	0.200035567314549	1148	1.29765901409565	0.992672754987503
ALOX5	ALOX5@10:45374177:+	MAIT	0.90141745869862	2	0.0459558823529412	0.197925906348661	1207	1.40716992130574	0.777199713040822
ALOX5	ALOX5@10:45374177:+	Non-class. mono	0.229100232530602	228	7.296	0.19416553948876	981	1.12756028597044	0.000233416771769519
ALOX5	ALOX5@10:45374177:+	Treg	0.617314288869113	8	0.402617010568697	0.197564098700551	1201	1.36260494667574	0.0284939505568038
ALOX5	ALOX5@10:45374177:+	mDC	0.196248627877083	74	7.05433746425167	0.19880690673817	1135	1.27416421563124	0.00357656269935427
ALOX5	ALOX5@10:45374177:+	memory B	0.189625606166092	263	8.69996692027787	0.200877368027072	946	1.08605804555474	4.08930886282528e-07
ALOX5	ALOX5@10:45374177:+	naïve B	0.212762281028107	243	5.20900321543408	0.197846060794798	966	1.13032692892748	0.0074339306293802
ALOX5	ALOX5@10:45374177:+	naïve CD4	0.467526605613326	48	0.224782242202866	0.193320818043364	1161	1.68816250563448	1.69515019225224e-05
ALOX5	ALOX5@10:45374177:+	naïve CD8	0.245143745000871	1	0.0208029956313709	0.198292018261609	1208	1.41584622597281	0.44084933808002
ALOX5	ALOX5@10:45374177:+	γδT	0.55114616103915	2	0.0866926744690074	0.19815152947071	1207	1.37440218629014	0.274999875917674
ALOX5	ALOX5@10:45374216:+	CD8 CTL	0.819535790231522	5	0.0559221563583492	0.801638677615885	4574	5.63397630133274	0.527427847693543
ALOX5	ALOX5@10:45374216:+	Class. mono	0.823245926611756	1255	8.50962842419311	0.794591252159319	3324	4.40971623396437	8.92151727665037e-09
ALOX5	ALOX5@10:45374216:+	Inter. mono	0.828737903564192	273	16.4457831325301	0.799964432685451	4306	4.86735166785355	0.379703257153518
ALOX5	ALOX5@10:45374216:+	MAIT	0.0985825413013804	9	0.206801470588235	0.802074093651339	4570	5.32789274264063	0.940119819525558
ALOX5	ALOX5@10:45374216:+	NK	1	2	0.0139557602400391	0.801578172159166	4577	6.0385772336271	0.631431950899778
ALOX5	ALOX5@10:45374216:+	Non-class. mono	0.770899767469398	782	25.024	0.80583446051124	3797	4.36426748810372	1.34442098957855e-05
ALOX5	ALOX5@10:45374216:+	Proliferative T	1	0	0	0.8017204251411	4579	5.11363001842649
ALOX5	ALOX5@10:45374216:+	Treg	0.382685711130887	10	0.503271263210871	0.802435901299449	4569	5.18379850238257	0.282592766172173
ALOX5	ALOX5@10:45374216:+	mDC	0.803751372122917	303	28.884652049571	0.80119309326183	4276	4.80028738858079	0.111072125162986
ALOX5	ALOX5@10:45374216:+	memory B	0.810374393833908	953	31.5249751902084	0.799122631972928	3626	4.16283982365907	4.42531947900524e-06
ALOX5	ALOX5@10:45374216:+	naïve B	0.787237718971893	890	19.0782422293676	0.802153939205202	3689	4.31653834452739	0.0443472130751803
ALOX5	ALOX5@10:45374216:+	naïve CD4	0.532473394386674	78	0.365271143579657	0.806679181956636	4501	6.54471958472075	0.126349779458703
ALOX5	ALOX5@10:45374216:+	naïve CD8	0.754856254999129	3	0.0624089868941127	0.801707981738391	4576	5.36333802156587	0.556669355352941
ALOX5	ALOX5@10:45374216:+	pDC	1	1	0.22883295194508	0.801692413661468	4578	5.10424796521351	0.734750304394127
ALOX5	ALOX5@10:45374216:+	plasma B	1	11	2.46636771300448	0.801354746490006	4568	5.09360957170415	0.259698599600135
ALOX5	ALOX5@10:45374216:+	γδT	0.44885383896085	4	0.173385348938015	0.80184847052929	4575	5.20951947164655	0.497187610796338
ARID5B	ARID5B@10:61901698:+	CD8 CTL	0.93459016220581	1265	14.1483055586623	0.902229407278215	10853	13.368068386175	1.35600348669525e-06
ARID5B	ARID5B@10:61901698:+	CD8 memory	0.994801046185122	161	9.21052631578947	0.905207221077578	11957	13.5292320573892	0.00552583553519133
ARID5B	ARID5B@10:61901698:+	Class. mono	0.993745384357208	129	0.874694873881204	0.905059796712689	11989	15.9049602674485	0.0199158473778986
ARID5B	ARID5B@10:61901698:+	Inter. mono	0.99995286692928	16	0.963855421686747	0.905635168110339	12102	13.6796771677575	0.284491772872261
ARID5B	ARID5B@10:61901698:+	MAIT	0.9361852502306	600	13.7867647058824	0.905351960566333	11518	13.4281550568347	0.870927723229103
ARID5B	ARID5B@10:61901698:+	NK	0.961366111903362	1873	13.0695694647966	0.89361983528228	10245	13.5165444086759	9.80806967850119e-25
ARID5B	ARID5B@10:61901698:+	NKT	0.969923372449712	82	14.5132743362832	0.905379355850999	12036	13.4387351778656	0.130764489695564
ARID5B	ARID5B@10:61901698:+	Non-class. mono	0.99895697676182	258	8.256	0.903624110413319	11860	13.6318705317119	4.03551267474096e-05
ARID5B	ARID5B@10:61901698:+	Proliferative T	0.983840585342229	153	26.2886597938144	0.905757104258573	11965	13.3619967614049	3.4144755992837e-05
ARID5B	ARID5B@10:61901698:+	Treg	0.797170176122115	536	26.9753397081027	0.910906668824766	11582	13.1404583616973	6.84755265584719e-26
ARID5B	ARID5B@10:61901698:+	mDC	0.995753287828248	69	6.57769304099142	0.905253280988512	12049	13.5263476952783	0.0259055096306124
ARID5B	ARID5B@10:61901698:+	memory B	0.960669385189255	978	32.3519682434668	0.904062441005528	11140	12.789309331374	0.00607678398022224
ARID5B	ARID5B@10:61901698:+	naïve B	0.996974297524025	1503	32.2186495176849	0.889662582036297	10615	12.4207250005851	4.32249410353695e-23
ARID5B	ARID5B@10:61901698:+	naïve CD4	0.814615779780741	3849	18.0247260466423	0.944419124474086	8269	12.0236139182528	3.01736056343092e-53
ARID5B	ARID5B@10:61901698:+	naïve CD8	0.980054082185099	268	5.57520282920741	0.90418502047079	11850	13.8888888888889	8.0215922709195e-05
ARID5B	ARID5B@10:61901698:+	pDC	0.608695635461302	8	1.83066361556064	0.905695139932948	12110	13.5020626602743	0.449351727444121
ARID5B	ARID5B@10:61901698:+	plasma B	0.652291434820375	68	15.2466367713004	0.906958989153791	12050	13.4365138658133	0.000275616747841221
ARID5B	ARID5B@10:61901698:+	γδT	0.970608759366759	302	13.0905938448201	0.904822218659762	11816	13.4547938966067	0.05318700423639
ARID5B	ARID5B@10:62049357:+	CD8 CTL	0.06540983779419	164	1.83424672855385	0.0977705927217845	2446	3.01283472519893	0.270327515299843
ARID5B	ARID5B@10:62049357:+	CD8 memory	0.00519895381487822	20	1.1441647597254	0.0947927789224216	2590	2.93056042725082	0.0414658784348124
ARID5B	ARID5B@10:62049357:+	Class. mono	0.0062546156427921	7	0.0474640629237863	0.0949402032873111	2603	3.45321641305934	0.749576668316821
ARID5B	ARID5B@10:62049357:+	Inter. mono	4.71330707196825e-05	2	0.120481927710843	0.0943648318896611	2608	2.94799190658664	0.353952754280517
ARID5B	ARID5B@10:62049357:+	MAIT	0.0638147497694	120	2.75735294117647	0.0946480394336666	2490	2.90294374817837	0.501027527355382
ARID5B	ARID5B@10:62049357:+	NK	0.0386338880966379	109	0.76058893308213	0.10638016471772	2501	3.29964641933611	0.0215857111678193
ARID5B	ARID5B@10:62049357:+	NKT	0.030076627550288	11	1.94690265486726	0.0946206441490013	2599	2.90190035952748	0.264251515222141
ARID5B	ARID5B@10:62049357:+	Non-class. mono	0.0010430232381795	1	0.032	0.096375889586681	2609	2.99878163720374	0.0396032565662646
ARID5B	ARID5B@10:62049357:+	Proliferative T	0.0161594146577709	41	7.0446735395189	0.0942428957414271	2569	2.86894857334301	0.000498409321360565
ARID5B	ARID5B@10:62049357:+	Treg	0.202829823877885	240	12.0785103170609	0.0890933311752344	2370	2.68890401633764	0.00694925833527751
ARID5B	ARID5B@10:62049357:+	mDC	0.00424671217175178	3	0.285986653956149	0.0947467190114883	2607	2.92664855519881	0.256070356467297
ARID5B	ARID5B@10:62049357:+	memory B	0.0393306148107449	192	6.35130664902415	0.0959375589944719	2418	2.77599191770757	2.32266725660285e-05
ARID5B	ARID5B@10:62049357:+	naïve B	0.00302570247597546	25	0.535905680600214	0.110337417963703	2585	3.02473614003885	0.0511621586361348
ARID5B	ARID5B@10:62049357:+	naïve CD4	0.185384220219259	1574	7.37098435890231	0.0555808755259138	1036	1.50640512992017	0.00336392780641243
ARID5B	ARID5B@10:62049357:+	naïve CD8	0.019945917814901	13	0.270438943207822	0.0958149795292101	2597	3.04383497421472	0.283263476850164
ARID5B	ARID5B@10:62049357:+	pDC	0.391304364538698	1	0.22883295194508	0.0943048600670525	2609	2.90890846248188	0.512518052375054
ARID5B	ARID5B@10:62049357:+	plasma B	0.347708565179625	46	10.3139013452915	0.0930410108462088	2564	2.85902253543114	0.455436097533771
ARID5B	ARID5B@10:62049357:+	γδT	0.0293912406332415	41	1.77719982661465	0.0951777813402376	2569	2.92530175358688	0.939368291309186
ASCC1	ASCC1@10:72216276:-	CD8 CTL	0.212464693430692	79	0.883570070461917	0.215847072499402	882	1.08639420589757	0.0666525134419606
ASCC1	ASCC1@10:72216276:-	CD8 memory	0.000273044284339402	9	0.51487414187643	0.214782906569146	952	1.07717896785435	0.450533903564623
ASCC1	ASCC1@10:72216276:-	Class. mono	0.331606951665929	80	0.5424464334147	0.205017479599683	881	1.16876053012112	0.727176816104747
ASCC1	ASCC1@10:72216276:-	Inter. mono	0.178509160858801	6	0.36144578313253	0.214641047948203	955	1.07949857008828	0.538886175944714
ASCC1	ASCC1@10:72216276:-	MAIT	0.0051842712242191	25	0.574448529411765	0.218224192861429	936	1.09122704750802	0.715320846212496
ASCC1	ASCC1@10:72216276:-	NK	0.239663719467273	175	1.22112902100342	0.221543745039196	786	1.03699403662462	0.41042880385824
ASCC1	ASCC1@10:72216276:-	NKT	0.149061958138085	7	1.23893805309735	0.214618381153616	954	1.06518389495545	0.506460005327189
ASCC1	ASCC1@10:72216276:-	Non-class. mono	0.236727718163997	41	1.312	0.209991291489499	920	1.05744695524241	0.34411064546959
ASCC1	ASCC1@10:72216276:-	Proliferative T	0.0793592217371644	11	1.89003436426117	0.21554018185164	950	1.06091909095985	0.091152781598116
ASCC1	ASCC1@10:72216276:-	Treg	0.100680828162018	27	1.35883241066935	0.214525407167509	934	1.0596777853415	0.215151925625903
ASCC1	ASCC1@10:72216276:-	mDC	0.307811315566315	24	2.28789323164919	0.211944984451615	937	1.05188711017311	0.693003442879152
ASCC1	ASCC1@10:72216276:-	memory B	0.0903435795384476	42	1.38934832947403	0.246266776831402	919	1.05506061719324	1.77940834353216e-05
ASCC1	ASCC1@10:72216276:-	naïve B	0.209049402134528	55	1.17899249732047	0.238768751695783	906	1.06012028737919	0.872318625387592
ASCC1	ASCC1@10:72216276:-	naïve CD4	0.273808806579121	268	1.25503418563267	0.206574837616088	693	1.00766289096012	0.996211744984665
ASCC1	ASCC1@10:72216276:-	naïve CD8	0.210279325825905	73	1.51861868109008	0.219807025882076	888	1.0407876230661	0.7482678484963
ASCC1	ASCC1@10:72216276:-	pDC	0.235130609778105	11	2.51716247139588	0.213571255221993	950	1.05920392462928	0.682055236716885
ASCC1	ASCC1@10:72216276:-	plasma B	0.148967388823925	16	3.58744394618834	0.215741935111337	945	1.05373490482934	0.922231988944489
ASCC1	ASCC1@10:72216276:-	γδT	0.085573096176275	12	0.520156046814044	0.216249247868165	949	1.08061944887269	0.726155792882363
ASCC1	ASCC1@10:72216288:-	CD8 CTL	0.425033216018202	135	1.50989822167543	0.390542728946505	1300	1.60126130120957	0.124589191452476
ASCC1	ASCC1@10:72216288:-	CD8 memory	0.340615179682598	18	1.02974828375286	0.390495841429748	1417	1.60332205614456	0.28783296286428
ASCC1	ASCC1@10:72216288:-	Class. mono	0.378240227633634	58	0.393273664225658	0.395027799556356	1377	1.82676872869101	0.751978703472677
ASCC1	ASCC1@10:72216288:-	Inter. mono	0.312044819838638	8	0.481927710843374	0.392430481732114	1427	1.61303084766071	0.480486455617814
ASCC1	ASCC1@10:72216288:-	MAIT	0.393258023264248	64	1.47058823529412	0.390101506427818	1371	1.59836782279219	0.496978236933752
ASCC1	ASCC1@10:72216288:-	NK	0.413612009077496	296	2.06545251552578	0.388238900406678	1139	1.50271782152092	0.922471884204295
ASCC1	ASCC1@10:72216288:-	NKT	0.446295328962341	11	1.94690265486726	0.391738265014965	1424	1.58996002769031	0.407385372760541
ASCC1	ASCC1@10:72216288:-	Non-class. mono	0.392453772172635	35	1.12	0.393764896708015	1400	1.60915841015149	0.135810170948318
ASCC1	ASCC1@10:72216288:-	Proliferative T	0.36773063436528	19	3.26460481099656	0.392961054272364	1416	1.58132782399911	0.899170754785404
ASCC1	ASCC1@10:72216288:-	Treg	0.491283800039397	41	2.06341217916457	0.394072906247594	1394	1.58157476741548	0.0881334501241092
ASCC1	ASCC1@10:72216288:-	mDC	0.42611643404536	29	2.76453765490944	0.391245556603777	1406	1.57839197108152	0.597512286755135
ASCC1	ASCC1@10:72216288:-	memory B	0.366020468482121	82	2.7125372146874	0.428412539063727	1353	1.55331557678178	0.71440478524435
ASCC1	ASCC1@10:72216288:-	naïve B	0.352549396322562	89	1.90782422293676	0.426755070141763	1346	1.57496899206665	0.379416339741559
ASCC1	ASCC1@10:72216288:-	naïve CD4	0.381683997633839	350	1.63903718272923	0.391064309739716	1085	1.57765402120018	0.679934187752658
ASCC1	ASCC1@10:72216288:-	naïve CD8	0.465090083812	134	2.7876014146037	0.426408188645368	1301	1.52484763244257	0.967377625442506
ASCC1	ASCC1@10:72216288:-	pDC	0.170769681636677	7	1.60183066361556	0.394506034178836	1428	1.59215074144275	0.509521909846238
ASCC1	ASCC1@10:72216288:-	plasma B	0.377101016901785	30	6.72645739910314	0.393625849058693	1405	1.56666406485209	0.009479199041551
ASCC1	ASCC1@10:72216288:-	γδT	0.407147718140319	29	1.25704377980061	0.391665239105634	1406	1.60100204964701	0.579870634378932
ASCC1	ASCC1@10:72216298:-	CD8 CTL	0.337380584974295	111	1.24147187115535	0.365460909550395	976	1.20217771536965	0.422879135820181
ASCC1	ASCC1@10:72216298:-	CD8 memory	0.659111776033063	6	0.34324942791762	0.368104850521719	1081	1.22314124396067	0.524002987500694
ASCC1	ASCC1@10:72216298:-	Class. mono	0.290152820700437	33	0.223759153783564	0.372171346037055	1054	1.39826742196102	0.949003145300108
ASCC1	ASCC1@10:72216298:-	Inter. mono	0.509446019302562	7	0.421686746987952	0.366403443754033	1080	1.22079419444539	0.490950743932586
ASCC1	ASCC1@10:72216298:-	MAIT	0.601557705511533	47	1.07996323529412	0.364222753790972	1040	1.21247449723113	0.557005802750117
ASCC1	ASCC1@10:72216298:-	NK	0.346724271455232	236	1.64677970832461	0.357922559609258	851	1.12275054092564	0.776264939663993
ASCC1	ASCC1@10:72216298:-	NKT	0.404642712899573	7	1.23893805309735	0.367094754307807	1080	1.20586856032692	0.490950743932586
ASCC1	ASCC1@10:72216298:-	Non-class. mono	0.370818509663368	27	0.864	0.369128555110359	1060	1.21836279625756	0.541636825979857
ASCC1	ASCC1@10:72216298:-	Proliferative T	0.45731795226205	19	3.26460481099656	0.365161557365698	1068	1.19269640962644	0.880054648911457
ASCC1	ASCC1@10:72216298:-	Treg	0.351447492490283	39	1.9627579265224	0.365177534096292	1048	1.18901747220331	0.727019710509355
ASCC1	ASCC1@10:72216298:-	mDC	0.266072250388325	13	1.23927550047664	0.369816608383413	1074	1.20568490536384	0.346094163282887
ASCC1	ASCC1@10:72216298:-	memory B	0.319816759194142	56	1.85246443929871	0.312534271437025	1031	1.18364254224835	0.0468947403160716
ASCC1	ASCC1@10:72216298:-	naïve B	0.401410753828364	73	1.56484458735263	0.310887919950525	1014	1.18649224216611	0.89969436505153
ASCC1	ASCC1@10:72216298:-	naïve CD4	0.337799074265013	246	1.15200899128969	0.369823870495808	841	1.22286362380585	0.841081789101763
ASCC1	ASCC1@10:72216298:-	naïve CD8	0.298472218721803	97	2.01789057624298	0.32845433655274	990	1.16033755274262	0.683437298232857
ASCC1	ASCC1@10:72216298:-	pDC	0.594099708585217	15	3.4324942791762	0.365264035744001	1072	1.19522800758167	0.941416823407522
ASCC1	ASCC1@10:72216298:-	plasma B	0.289720107401323	28	6.2780269058296	0.368382789206435	1059	1.18085213144367	0.0131901902305832
ASCC1	ASCC1@10:72216298:-	γδT	0.507279185683406	27	1.1703511053316	0.365187204633778	1060	1.20701434752904	0.171446038159189
ASCC1	ASCC1@10:72217134:-	CD8 CTL	0.0251215055768108	3	0.0335532938150095	0.028149289003698	75	0.0923804596851674	0.492124718092032
ASCC1	ASCC1@10:72217134:-	Proliferative T	0.0955921916355053	1	0.171821305841924	0.026337206510298	77	0.0859902842146407	0.713654020625641
ASCC1	ASCC1@10:72217134:-	Treg	0.056587879308303	2	0.100654252642174	0.0262241524886045	76	0.0862264579078738	0.583368774785345
ASCC1	ASCC1@10:72217134:-	memory B	0.223819192785289	40	1.32318888521336	0.0127864126678461	38	0.043626010286554	0.432678168502304
ASCC1	ASCC1@10:72217134:-	naïve B	0.0369904477145464	7	0.15005359056806	0.0235882582119283	71	0.0830778591654771	0.953928091843224
ASCC1	ASCC1@10:72217134:-	naïve CD4	0.00670812152202701	5	0.0234148168961319	0.0325369821483876	73	0.106146307417155	0.710791323859912
ASCC1	ASCC1@10:72217134:-	naïve CD8	0.0261583716402915	8	0.166423965050967	0.0253304489198159	70	0.0820440693858415	0.23648922305727
ASCC1	ASCC1@10:72217134:-	plasma B	0.184211486872968	12	2.69058295964126	0.0222494266235349	66	0.0735941838293507	0.740031676651022
AP3M1	AP3M1@10:74150801:-	CD8 CTL	0.279282579832942	293	3.27703836259926	0.278737365327226	2329	2.86872120809006	0.636655816294876
AP3M1	AP3M1@10:74150801:-	CD8 memory	0.0840338840661854	23	1.31578947368421	0.27062863062623	2599	2.94074384186289	0.207874836580369
AP3M1	AP3M1@10:74150801:-	Class. mono	0.143305552477427	97	0.657716300515324	0.291620528614592	2525	3.34973931731649	0.249714804739687
AP3M1	AP3M1@10:74150801:-	Inter. mono	0.08578702942865	15	0.903614457831325	0.285602406526801	2607	2.94686154159178	0.0253953033793106
AP3M1	AP3M1@10:74150801:-	MAIT	0.296555469375779	121	2.78033088235294	0.281013108696014	2501	2.91576799766832	0.494996142147941
AP3M1	AP3M1@10:74150801:-	NK	0.281100323501512	518	3.61454190217012	0.2851669193577	2104	2.7758720776822	0.996272693524198
AP3M1	AP3M1@10:74150801:-	NKT	8.61787203784968e-05	18	3.1858407079646	0.282740270908345	2604	2.90748308434381	0.178422959042549
AP3M1	AP3M1@10:74150801:-	Non-class. mono	0.179284909521972	66	2.112	0.283887596005691	2556	2.93786349739086	0.0930241385429967
AP3M1	AP3M1@10:74150801:-	Proliferative T	0.204337863090561	44	7.56013745704467	0.283350106080366	2578	2.87899938578368	0.0321067119961918
AP3M1	AP3M1@10:74150801:-	Treg	0.334186415412942	114	5.73729240060393	0.279769262033811	2508	2.84547311095984	0.680839195749167
AP3M1	AP3M1@10:74150801:-	mDC	0.184644413795358	50	4.76644423260248	0.287215166930645	2572	2.88735714766834	0.000264991602727796
AP3M1	AP3M1@10:74150801:-	memory B	0.22801013207936	129	4.2672841548131	0.284410212768627	2493	2.8620958853784	0.606780726101708
AP3M1	AP3M1@10:74150801:-	naïve B	0.253017834885837	131	2.80814576634512	0.279856453709273	2491	2.91474573494653	0.215572767310706
AP3M1	AP3M1@10:74150801:-	naïve CD4	0.387468722528441	699	3.27339140207924	0.254382432405521	1923	2.79615546798889	0.0188646675445528
AP3M1	AP3M1@10:74150801:-	naïve CD8	0.311996373964912	159	3.30767630538798	0.279778794895176	2463	2.88677918424754	0.0172441700853385
AP3M1	AP3M1@10:74150801:-	pDC	0.155558826347227	25	5.720823798627	0.283978832687561	2597	2.89552904448656	0.541631072144272
AP3M1	AP3M1@10:74150801:-	plasma B	0.160791716508051	45	10.0896860986547	0.283841344813615	2577	2.87351835951874	4.82841472197425e-13
AP3M1	AP3M1@10:74150801:-	γδT	0.266198756640975	75	3.25097529258778	0.283094686006751	2547	2.90025051241175	0.692587637104015
AP3M1	AP3M1@10:74150820:-	CD8 CTL	0.166238447202885	153	1.71121798456548	0.203637198646253	1473	1.81435222821669	0.0166615856030981
AP3M1	AP3M1@10:74150820:-	CD8 memory	0.137920789663697	19	1.08695652173913	0.229489923515358	1607	1.81830525351045	0.0495537903637169
AP3M1	AP3M1@10:74150820:-	Class. mono	0.254055738676248	159	1.07811228641172	0.193219333644534	1467	1.94616537762507	0.000470136577299613
AP3M1	AP3M1@10:74150820:-	Inter. mono	0.290008171202488	30	1.80722891566265	0.20418404019016	1596	1.80406253179152	0.818587320469783
AP3M1	AP3M1@10:74150820:-	MAIT	0.218009242860678	76	1.74632352941176	0.204352352812243	1550	1.80705333721947	0.250058843288975
AP3M1	AP3M1@10:74150820:-	NK	0.210955991530283	350	2.44225804200684	0.210076605689925	1276	1.68346614597076	0.612895433499795
AP3M1	AP3M1@10:74150820:-	NKT	0.0518866716009288	18	3.1858407079646	0.204266392172003	1608	1.7954043009312	0.308175233527474
AP3M1	AP3M1@10:74150820:-	Non-class. mono	0.224320470012959	76	2.432	0.197945726635731	1550	1.78156823981058	0.623275278928435
AP3M1	AP3M1@10:74150820:-	Proliferative T	0.277486100403408	37	6.3573883161512	0.204141229798569	1589	1.77452677424758	0.429149187925961
AP3M1	AP3M1@10:74150820:-	Treg	0.178362454130078	46	2.31504781077	0.206316987751559	1580	1.79260267755843	0.727173737432728
AP3M1	AP3M1@10:74150820:-	mDC	0.212132365737007	60	5.71973307912297	0.206791298582154	1566	1.758009834078	0.00810101592147847
AP3M1	AP3M1@10:74150820:-	memory B	0.202849180816811	62	2.05094277208071	0.205800672193249	1564	1.79555473916238	0.190257506844291
AP3M1	AP3M1@10:74150820:-	naïve B	0.0703803190064442	47	1.0075026795284	0.204114632546412	1579	1.84760478341251	0.881281658466825
AP3M1	AP3M1@10:74150820:-	naïve CD4	0.191552038008414	314	1.47045050107708	0.202324734421667	1312	1.90772541549736	0.555077738669253
AP3M1	AP3M1@10:74150820:-	naïve CD8	0.221561043125541	88	1.83066361556064	0.204390444424504	1538	1.80262541022035	0.802956676870968
AP3M1	AP3M1@10:74150820:-	pDC	0.150212728250594	18	4.11899313501144	0.205735276182747	1608	1.79284201137251	0.638696755998577
AP3M1	AP3M1@10:74150820:-	plasma B	0.204280434842809	32	7.17488789237668	0.205170065485188	1594	1.77741104581795	0.00656278818835468
AP3M1	AP3M1@10:74150820:-	γδT	0.146411407426821	41	1.77719982661465	0.205924922309244	1585	1.80482805739012	0.213452902568894
AP3M1	AP3M1@10:74150827:-	CD8 CTL	0.175411479053697	126	1.4092383402304	0.219640647780208	1195	1.47192865765033	0.142293694178818
AP3M1	AP3M1@10:74150827:-	CD8 memory	0.155607407132726	15	0.85812356979405	0.199192196532939	1306	1.47772660926238	0.699191468238159
AP3M1	AP3M1@10:74150827:-	Class. mono	0.338249278067411	143	0.969622999728777	0.205737274141679	1178	1.5627694716035	0.00732656221398819
AP3M1	AP3M1@10:74150827:-	Inter. mono	0.265650771861394	20	1.20481927710843	0.207315569854408	1301	1.47060485830875	0.167430063021032
AP3M1	AP3M1@10:74150827:-	MAIT	0.202805840935006	60	1.37867647058824	0.209152809408063	1261	1.47012532789274	0.415862704788002
AP3M1	AP3M1@10:74150827:-	NK	0.158544105716112	256	1.786337310725	0.214318736104561	1065	1.4050873397013	0.732233161404487
AP3M1	AP3M1@10:74150827:-	NKT	0.0198213544864444	7	1.23893805309735	0.209105622637732	1314	1.46714008173109	0.400701253613262
AP3M1	AP3M1@10:74150827:-	Non-class. mono	0.282594769768239	62	1.984	0.213215163955753	1259	1.44709317027195	0.935236845098549
AP3M1	AP3M1@10:74150827:-	Proliferative T	0.251666829546293	22	3.78006872852234	0.208542586258495	1299	1.45066726227037	6.59805855104843e-05
AP3M1	AP3M1@10:74150827:-	Treg	0.226808267253051	37	1.86210367388022	0.208513372634523	1284	1.45677331518039	0.135456638976814
AP3M1	AP3M1@10:74150827:-	mDC	0.254581347149299	54	5.14775977121068	0.204461652986689	1267	1.42234895260334	0.108364926263191
AP3M1	AP3M1@10:74150827:-	memory B	0.190742792150038	55	1.81938471716838	0.208618829364785	1266	1.45343497428362	0.100322459212777
AP3M1	AP3M1@10:74150827:-	naïve B	0.166582790711383	44	0.943193997856377	0.219053390610752	1277	1.49423135428612	0.197300731649202
AP3M1	AP3M1@10:74150827:-	naïve CD4	0.20250641175563	270	1.26440011239112	0.213850913714722	1051	1.52821601500589	0.120561576572572
AP3M1	AP3M1@10:74150827:-	naïve CD8	0.241807719000875	75	1.56022467235282	0.20721865513518	1246	1.46038443506798	0.789649531650046
AP3M1	AP3M1@10:74150827:-	pDC	0.164947422544951	12	2.74599542334096	0.208960910393156	1309	1.45947151298919	0.312701609500981
AP3M1	AP3M1@10:74150827:-	plasma B	0.211890205843126	20	4.48430493273543	0.208568973180343	1301	1.45069747215129	0.000812248771923903
AP3M1	AP3M1@10:74150827:-	γδT	0.256910763241249	43	1.86389250108366	0.208223210554588	1278	1.45524937371897	0.291262482956822
AP3M1	AP3M1@10:74150839:-	CD8 CTL	0.165957654982261	103	1.15199642098199	0.130627402185335	804	0.990318527824994	0.0167565406647959
AP3M1	AP3M1@10:74150839:-	CD8 memory	0.282333356343895	11	0.62929061784897	0.128784749593691	896	1.01381549915704	0.151311250529021
AP3M1	AP3M1@10:74150839:-	Class. mono	0.199906303284864	96	0.65093572009764	0.1279718343803	811	1.07589646983908	0.260585331658332
AP3M1	AP3M1@10:74150839:-	Inter. mono	0.198828704957944	16	0.963855421686747	0.130698553082769	891	1.00715521041744	0.710535609278174
AP3M1	AP3M1@10:74150839:-	MAIT	0.105612482929583	21	0.482536764705882	0.134418815153013	886	1.0329350043719	0.168861644149039
AP3M1	AP3M1@10:74150839:-	NK	0.13570013636489	191	1.33277510292373	0.131619129705542	716	0.944640878146604	0.0926623024842417
AP3M1	AP3M1@10:74150839:-	NKT	0.244839808606836	5	0.884955752212389	0.131624354869656	902	1.00712355686563	0.150308087206676
AP3M1	AP3M1@10:74150839:-	Non-class. mono	0.214104708652744	55	1.76	0.128355500721787	852	0.979287832463621	0.264580608034518
AP3M1	AP3M1@10:74150839:-	Proliferative T	0.142614833478614	19	3.26460481099656	0.131112210650835	888	0.991680160812999	0.00070452239515042
AP3M1	AP3M1@10:74150839:-	Treg	0.162630185336551	27	1.35883241066935	0.131448445384243	880	0.998411617880644	0.44295971955438
AP3M1	AP3M1@10:74150839:-	mDC	0.162936244572086	29	2.76453765490944	0.13001372443982	878	0.985653023193157	0.398401887671603
AP3M1	AP3M1@10:74150839:-	memory B	0.184906847845845	37	1.22394971882236	0.131722182287728	870	0.998806024981631	0.029562615189138
AP3M1	AP3M1@10:74150839:-	naïve B	0.154138373529677	50	1.07181136120043	0.130983742633891	857	1.00278486344808	0.466335889814473
AP3M1	AP3M1@10:74150839:-	naïve CD4	0.119974873141662	159	0.744591177296994	0.136358139675587	748	1.08763613627441	0.234427359869211
AP3M1	AP3M1@10:74150839:-	naïve CD8	0.110053710086204	35	0.728104847097982	0.133446586319535	872	1.02203469292077	0.555336136212138
AP3M1	AP3M1@10:74150839:-	pDC	0.226904771304753	11	2.51716247139588	0.131280696312019	896	0.998996543650351	0.151311250529021
AP3M1	AP3M1@10:74150839:-	plasma B	0.214813585835789	19	4.26008968609865	0.130792596908898	888	0.990176291522173	8.48045225934799e-08
AP3M1	AP3M1@10:74150839:-	γδT	0.189156899998442	23	0.996965756393585	0.130866870729364	884	1.00660441812799	0.879272944163395
AP3M1	AP3M1@10:74151039:-	CD8 CTL	0.197539150036628	139	1.55463594676211	0.153467885581802	764	0.941048949326239	0.116929589879644
AP3M1	AP3M1@10:74151039:-	CD8 memory	0.310107970024051	19	1.08695652173913	0.157898786292918	884	1.00023761300761	0.540993365598491
AP3M1	AP3M1@10:74151039:-	Class. mono	0.0502363266959219	26	0.176295090859778	0.167051070210144	877	1.16345401239072	0.273295483714077
AP3M1	AP3M1@10:74151039:-	Inter. mono	0.141720076978933	14	0.843373493975904	0.157078864699051	889	1.00489448042773	0.115721302712754
AP3M1	AP3M1@10:74151039:-	MAIT	0.156651998519408	41	0.942095588235294	0.155758913888324	862	1.00495482366657	0.589611399283269
AP3M1	AP3M1@10:74151039:-	NK	0.203554622996447	267	1.86309399204522	0.143647291042314	636	0.839094411314581	0.553274426685647
AP3M1	AP3M1@10:74151039:-	NKT	0.683365986585412	6	1.06194690265487	0.15701236967902	897	1.00154083204931	0.433132945855003
AP3M1	AP3M1@10:74151039:-	Non-class. mono	0.0823352307311076	19	0.608	0.162100206924808	884	1.01606859612423	0.516751680400402
AP3M1	AP3M1@10:74151039:-	Proliferative T	0.077997328301506	12	2.06185567010309	0.157605527845483	891	0.995030431626556	0.0545228220868537
AP3M1	AP3M1@10:74151039:-	Treg	0.0713380190701049	14	0.704579768495219	0.158719218460026	889	1.00862264579079	0.43548872703839
AP3M1	AP3M1@10:74151039:-	mDC	0.152596566832624	28	2.66920877025739	0.158127234579868	875	0.982285188261973	0.0392206411499841
AP3M1	AP3M1@10:74151039:-	memory B	0.174676119215373	52	1.72014555077737	0.15434888155024	851	0.976993019838354	0.560537512364143
AP3M1	AP3M1@10:74151039:-	naïve B	0.319210377792944	77	1.65058949624866	0.152596692244733	826	0.966511431981465	0.0347660882565204
AP3M1	AP3M1@10:74151039:-	naïve CD4	0.0885715092271409	93	0.435515594268053	0.178132695500849	810	1.17778779462871	0.161274825241686
AP3M1	AP3M1@10:74151039:-	naïve CD8	0.0930306912730102	31	0.644892864572498	0.160035366717735	872	1.02203469292077	0.570920161829364
AP3M1	AP3M1@10:74151039:-	pDC	0.302376251552474	18	4.11899313501144	0.154753925317671	885	0.986732077154644	0.572547870812468
AP3M1	AP3M1@10:74151039:-	plasma B	0.147176697461439	15	3.36322869955157	0.157210404210996	888	0.990176291522173	2.72852799031966e-05
AP3M1	AP3M1@10:74151039:-	γδT	0.135284519695508	32	1.38708279150412	0.156477583561584	871	0.991801411979048	0.494783049341211
AP3M1	AP3M1@10:74151063:-	CD8 CTL	0.0155706888915864	10	0.111844312716698	0.0138895004791759	71	0.0874535018352918	0.309487397798072
AP3M1	AP3M1@10:74151063:-	CD8 memory	0.0299965927694456	1	0.05720823798627	0.0140057134388635	80	0.0905192409961642	0.792339616654762
AP3M1	AP3M1@10:74151063:-	Class. mono	0.0142468007981282	7	0.0474640629237863	0.0143999590087518	74	0.0981705780124438	0.407835399812415
AP3M1	AP3M1@10:74151063:-	Inter. mono	0.0180052455705909	2	0.120481927710843	0.0151205656468116	79	0.0892988345936903	0.684818135248537
AP3M1	AP3M1@10:74151063:-	MAIT	0.0203649653795465	2	0.0459558823529412	0.0153040000423422	79	0.0921014281550568	0.684818135248537
AP3M1	AP3M1@10:74151063:-	NK	0.0101448198907558	11	0.0767566813202149	0.0151713180999581	70	0.0923531584780199	0.282417935249924
AP3M1	AP3M1@10:74151063:-	Non-class. mono	0.017359911312978	3	0.096	0.0144958057562296	78	0.0896531114227259	0.607863769581922
AP3M1	AP3M1@10:74151063:-	Proliferative T	0.0458970451796182	1	0.171821305841924	0.0152483393662509	80	0.0893405550281981	0.792339616654762
AP3M1	AP3M1@10:74151063:-	Treg	0.0266746587972734	2	0.100654252642174	0.0152327137358375	79	0.0896301338779215	0.684818135248537
AP3M1	AP3M1@10:74151063:-	mDC	0.0331090619136253	5	0.476644423260248	0.0133909224808236	76	0.0853184849233256	0.493644651846578
AP3M1	AP3M1@10:74151063:-	memory B	0.0188149278925715	4	0.132318888521336	0.01509922183537	77	0.0884000734753858	0.545979814214913
AP3M1	AP3M1@10:74151063:-	naïve B	0.0366703040737154	10	0.214362272240086	0.0133950882549386	71	0.0830778591654771	0.906201029574832
AP3M1	AP3M1@10:74151063:-	naïve CD4	0.00992644533871227	14	0.0655614873091692	0.0149510842816539	67	0.0974219533828683	0.419487855762987
AP3M1	AP3M1@10:74151063:-	naïve CD8	0.0215504625494583	4	0.0832119825254837	0.0151301525078699	77	0.0902484763244257	0.283085549056906
AP3M1	AP3M1@10:74151063:-	plasma B	0.061047359508786	4	0.896860986547085	0.0144166154009601	77	0.0858598811342425	8.66270673201761e-07
AP3M1	AP3M1@10:74151063:-	γδT	0.00603765299700476	1	0.0433463372345037	0.0154127268384686	80	0.0910954224550216	0.792339616654762
BTAF1	BTAF1@10:91923771:+	CD8 CTL	0.316805242630102	138	1.54345151549044	0.309754901988903	1186	1.46084300248811	0.329115584822394
BTAF1	BTAF1@10:91923771:+	CD8 memory	0.323975962204461	24	1.37299771167048	0.309162850802094	1300	1.47093766618767	0.313331261132535
BTAF1	BTAF1@10:91923771:+	Class. mono	0.215081688494259	116	0.786547328451315	0.313133613561521	1208	1.60256835458151	0.60072580604006
BTAF1	BTAF1@10:91923771:+	Inter. mono	0.238118734595927	23	1.3855421686747	0.311861157592322	1301	1.47060485830875	0.670680501822349
BTAF1	BTAF1@10:91923771:+	MAIT	0.268292377206395	67	1.53952205882353	0.309873014964424	1257	1.46546196444185	0.0802215715377242
BTAF1	BTAF1@10:91923771:+	NK	0.265237661778417	199	1.38859814388389	0.305676015642086	1125	1.48424718982532	0.407083478288442
BTAF1	BTAF1@10:91923771:+	NKT	0.286880101077302	13	2.30088495575221	0.309912098619312	1311	1.46379044684129	0.205262102889201
BTAF1	BTAF1@10:91923771:+	Non-class. mono	0.244581237936935	58	1.856	0.310459145266933	1266	1.45513896232271	0.119298886299359
BTAF1	BTAF1@10:91923771:+	Proliferative T	0.283683728252546	18	3.09278350515464	0.310114351335156	1306	1.45848456083533	0.994062031147292
BTAF1	BTAF1@10:91923771:+	Treg	0.251134447476516	36	1.81177654755913	0.309755684056884	1288	1.46131154980712	0.883977812036381
BTAF1	BTAF1@10:91923771:+	mDC	0.302614806947291	43	4.09914204003813	0.310978594175147	1281	1.43806551561553	0.00719940395925615
BTAF1	BTAF1@10:91923771:+	memory B	0.234455297192226	61	2.01786304995038	0.310244374961504	1263	1.44999081557678	0.51150987901161
BTAF1	BTAF1@10:91923771:+	naïve B	0.191236044564862	56	1.20042872454448	0.315341187654789	1268	1.48370035805387	0.5818098646321
BTAF1	BTAF1@10:91923771:+	naïve CD4	0.32065515333491	317	1.48449939121476	0.307887104989521	1007	1.46423741875445	0.00243782896453216
BTAF1	BTAF1@10:91923771:+	naïve CD8	0.303756816965425	60	1.24817973788226	0.310556680898253	1264	1.48148148148148	0.0204096790926197
BTAF1	BTAF1@10:91923771:+	pDC	0.227669816304823	32	7.32265446224256	0.311226697337248	1292	1.44051733749582	8.0528731538044e-07
BTAF1	BTAF1@10:91923771:+	plasma B	0.23512648618557	30	6.72645739910314	0.311024449800727	1294	1.44289202841182	2.91680477347677e-08
BTAF1	BTAF1@10:91923771:+	γδT	0.240634661608765	33	1.43042912873862	0.311206682907784	1291	1.47005237986791	0.212612696483798
BTAF1	BTAF1@10:91923795:+	CD8 CTL	0.61612291553139	310	3.46717369421765	0.592385647591615	2598	3.2000591234942	0.487399076139887
BTAF1	BTAF1@10:91923795:+	CD8 memory	0.510021175402755	33	1.88787185354691	0.595179573002063	2875	3.25303522329965	0.95038185241957
BTAF1	BTAF1@10:91923795:+	Class. mono	0.523208939394662	288	1.95280716029292	0.590575469163074	2620	3.47576911341355	0.457725458953359
BTAF1	BTAF1@10:91923795:+	Inter. mono	0.598908593748218	66	3.97590361445783	0.59456832393642	2842	3.21249731538314	0.347300956025771
BTAF1	BTAF1@10:91923795:+	MAIT	0.599388580058229	165	3.79136029411765	0.594424248897109	2743	3.1979014864471	0.952497100426839
BTAF1	BTAF1@10:91923795:+	NK	0.522688188206002	425	2.9655990510083	0.594295400472781	2483	3.27589846429891	0.402705140586132
BTAF1	BTAF1@10:91923795:+	NKT	0.491069259954891	19	3.36283185840708	0.595009804187495	2889	3.22569839887452	0.858140053377985
BTAF1	BTAF1@10:91923795:+	Non-class. mono	0.496654275873716	124	3.968	0.596935760902484	2784	3.19992643847268	0.341212238260278
BTAF1	BTAF1@10:91923795:+	Proliferative T	0.390976153320355	27	4.63917525773196	0.597516801703177	2881	3.21737673795298	0.289048697016373
BTAF1	BTAF1@10:91923795:+	Treg	0.572649567542229	88	4.42878711625566	0.592093103197683	2820	3.19945541184479	0.272983299838309
BTAF1	BTAF1@10:91923795:+	mDC	0.542260415173495	92	8.77025738798856	0.597127665955483	2816	3.16127438873796	0.000142876845012818
BTAF1	BTAF1@10:91923795:+	memory B	0.465128447989154	123	4.06880582203109	0.597423945825547	2785	3.1973273328435	0.468128071792193
BTAF1	BTAF1@10:91923795:+	naïve B	0.512271726479005	160	3.42979635584137	0.594464731518568	2748	3.2154641829117	0.56620262606722
BTAF1	BTAF1@10:91923795:+	naïve CD4	0.593270938506624	658	3.08138990353095	0.596031853324286	2250	3.27163276285752	3.18080745682574e-05
BTAF1	BTAF1@10:91923795:+	naïve CD8	0.658575995962138	137	2.85001040149782	0.592018147520851	2771	3.24777308954524	0.211715583405542
BTAF1	BTAF1@10:91923795:+	pDC	0.45853007807795	62	14.187643020595	0.596554313976032	2846	3.1731519678894	0.000257418292961642
BTAF1	BTAF1@10:91923795:+	plasma B	0.414020315680679	58	13.0044843049327	0.598021315189144	2850	3.17793066535833	2.02880272166555e-14
BTAF1	BTAF1@10:91923795:+	γδT	0.589048092514434	73	3.16428261811877	0.593654802905706	2835	3.22819403324983	0.783798120741602
BTAF1	BTAF1@10:91923811:+	CD8 CTL	0.0670718418385075	178	1.99082876635723	0.097859450419482	1537	1.8931835538147	0.382466117798008
BTAF1	BTAF1@10:91923811:+	CD8 memory	0.166002862392784	13	0.74370709382151	0.0956575761958429	1702	1.92579685219339	0.513325099992046
BTAF1	BTAF1@10:91923811:+	Class. mono	0.261709372111078	195	1.32221318144833	0.0962909172754045	1520	2.0164767375529	0.410229347932429
BTAF1	BTAF1@10:91923811:+	Inter. mono	0.162972671655854	38	2.28915662650602	0.0935705184712584	1677	1.89562209637492	0.3339794541017
BTAF1	BTAF1@10:91923811:+	MAIT	0.132319042735375	87	1.99908088235294	0.0957027361384674	1628	1.8979889245118	0.460577514929477
BTAF1	BTAF1@10:91923811:+	NK	0.212074150015581	205	1.43046542460401	0.100028583885133	1510	1.99218956145443	0.799997217081496
BTAF1	BTAF1@10:91923811:+	NKT	0.222050638967807	12	2.12389380530973	0.095078097193193	1703	1.90147607244144	0.922748966698315
BTAF1	BTAF1@10:91923811:+	Non-class. mono	0.258764486189349	89	2.848	0.0926050938305825	1626	1.86892255350452	0.339860587947916
BTAF1	BTAF1@10:91923811:+	Proliferative T	0.325340118427099	32	5.49828178694158	0.0923688469616673	1683	1.87950192640572	0.975950302275507
BTAF1	BTAF1@10:91923811:+	Treg	0.176215984981255	35	1.76144942123805	0.0981512127454327	1680	1.90605854322668	0.685684755140258
BTAF1	BTAF1@10:91923811:+	mDC	0.155124777879214	87	8.29361296472831	0.0918937398693702	1628	1.82761175598913	0.783538940158544
BTAF1	BTAF1@10:91923811:+	memory B	0.30041625481862	85	2.8117763810784	0.0923316792129491	1630	1.87132623071271	0.371510999075111
BTAF1	BTAF1@10:91923811:+	naïve B	0.296492228956133	115	2.46516613076099	0.090194080826643	1600	1.87217710795441	0.292605685186448
BTAF1	BTAF1@10:91923811:+	naïve CD4	0.0860739081584657	320	1.49854828135244	0.0960810416861929	1395	2.02841231297166	0.12584044047813
BTAF1	BTAF1@10:91923811:+	naïve CD8	0.0376671870724375	59	1.22737674225088	0.0974251715808966	1656	1.94092827004219	0.979829062572335
BTAF1	BTAF1@10:91923811:+	pDC	0.313800105617227	57	13.0434782608696	0.0922189886867192	1658	1.84858958635299	0.00154317323735957
BTAF1	BTAF1@10:91923811:+	plasma B	0.350853198133752	66	14.7982062780269	0.0909542350101289	1649	1.83873953234241	8.61025384159521e-05
BTAF1	BTAF1@10:91923811:+	γδT	0.170317245876801	42	1.82054616384915	0.0951385141865095	1673	1.90503302209064	0.579915326368755
ALDH18A1	ALDH18A1@10:95656660:-	CD8 CTL	0.131931201591947	73	0.816463482831898	0.206462185100828	643	0.792008474367502	0.313297745213603
ALDH18A1	ALDH18A1@10:95656660:-	CD8 memory	0.0555322320710647	5	0.28604118993135	0.202639893219869	711	0.80448975435341	0.859901579424905
ALDH18A1	ALDH18A1@10:95656660:-	Class. mono	0.0269180752124955	1	0.00678058041768375	0.202710410846726	715	0.948540044309423	0.0139035603509754
ALDH18A1	ALDH18A1@10:95656660:-	Inter. mono	0.259241034870839	1	0.0602409638554217	0.202389796925819	715	0.80821097132264	0.630227037564976
ALDH18A1	ALDH18A1@10:95656660:-	MAIT	0.141798609197141	45	1.03400735294118	0.203182013768128	671	0.782279218886622	0.551977763904842
ALDH18A1	ALDH18A1@10:95656660:-	NK	0.230865774954287	121	0.844323494522364	0.195898674078834	595	0.78500184706317	0.572418265679393
ALDH18A1	ALDH18A1@10:95656660:-	NKT	0.0318961909614801	6	1.06194690265487	0.201537896293531	710	0.792746923918626	0.804435904713237
ALDH18A1	ALDH18A1@10:95656660:-	Non-class. mono	0.0131215636156608	1	0.032	0.203187166870265	715	0.821820188041654	0.630227037564976
ALDH18A1	ALDH18A1@10:95656660:-	Proliferative T	0.121724507837912	18	3.09278350515464	0.203402825597242	698	0.779496342621029	0.0149890237959413
ALDH18A1	ALDH18A1@10:95656660:-	Treg	0.0808545680842092	25	1.25817815802718	0.203465161041204	691	0.783980031767642	0.122033098140531
ALDH18A1	ALDH18A1@10:95656660:-	mDC	0.177902387340851	8	0.762631077216397	0.201676687675116	708	0.794809043759402	0.0248627527145895
ALDH18A1	ALDH18A1@10:95656660:-	memory B	0.182296263511931	45	1.48858749586503	0.201647823107548	671	0.770343497428362	0.115349852202172
ALDH18A1	ALDH18A1@10:95656660:-	naïve B	0.237090647991442	47	1.0075026795284	0.199160167051372	669	0.782804053263439	0.435082889522996
ALDH18A1	ALDH18A1@10:95656660:-	naïve CD4	0.171341427991852	178	0.833567481502295	0.219245262989712	538	0.782283745074375	0.000152744880695814
ALDH18A1	ALDH18A1@10:95656660:-	naïve CD8	0.19389484101762	64	1.33139172040774	0.199955659713175	652	0.76418190342241	0.072026538717306
ALDH18A1	ALDH18A1@10:95656660:-	pDC	0.117123049878852	2	0.45766590389016	0.202485843459415	714	0.796075370721374	0.494116746025097
ALDH18A1	ALDH18A1@10:95656660:-	plasma B	0.333321335999238	56	12.5560538116592	0.195580805887171	660	0.735941838293507	0.000681904959090208
ALDH18A1	ALDH18A1@10:95656660:-	γδT	0.21926252762567	20	0.866926744690074	0.201061741433162	696	0.792530175358688	0.495926530204959
ALDH18A1	ALDH18A1@10:95656678:-	CD8 CTL	0.27645795568151	130	1.45397606531708	0.286055254148463	1029	1.2674599068805	0.171799747441427
ALDH18A1	ALDH18A1@10:95656678:-	CD8 memory	0.566023172307344	12	0.68649885583524	0.285071163361662	1147	1.2978196177825	0.949984222663198
ALDH18A1	ALDH18A1@10:95656678:-	Class. mono	0.0607246278001218	3	0.0203417412530513	0.288098646903305	1156	1.53358362408628	0.533893934082976
ALDH18A1	ALDH18A1@10:95656678:-	Inter. mono	0.0558046906640144	2	0.120481927710843	0.287015138409947	1157	1.30783229904936	0.54839766007845
ALDH18A1	ALDH18A1@10:95656678:-	MAIT	0.240205218524931	62	1.42463235294118	0.288683239885227	1097	1.2789274264063	0.513328781770176
ALDH18A1	ALDH18A1@10:95656678:-	NK	0.293937583183069	203	1.41650966436397	0.284048561725128	956	1.26128027864267	0.462885899115604
ALDH18A1	ALDH18A1@10:95656678:-	NKT	0.312961968301276	9	1.5929203539823	0.287070679878174	1150	1.28402670775552	0.745094744977689
ALDH18A1	ALDH18A1@10:95656678:-	Non-class. mono	0.359746897223722	3	0.096	0.286493447484627	1156	1.32870508723937	0.461699700073702
ALDH18A1	ALDH18A1@10:95656678:-	Proliferative T	0.324509112362757	41	7.0446735395189	0.285190657595295	1118	1.24853425651907	0.634395520406505
ALDH18A1	ALDH18A1@10:95656678:-	Treg	0.250081526924453	43	2.16406643180674	0.28785543176263	1116	1.26616746085773	0.340875684095645
ALDH18A1	ALDH18A1@10:95656678:-	mDC	0.324487064488578	19	1.81124880838894	0.286198605229284	1140	1.27977727384988	0.185237202495121
ALDH18A1	ALDH18A1@10:95656678:-	memory B	0.276335557971353	70	2.31558054912339	0.287209962815917	1089	1.25022961058046	0.0245010072801545
ALDH18A1	ALDH18A1@10:95656678:-	naïve B	0.250648625880366	58	1.2433011789925	0.288015147486277	1101	1.28829187241113	0.257943532434856
ALDH18A1	ALDH18A1@10:95656678:-	naïve CD4	0.264174364945084	311	1.4564016109394	0.278990262307239	848	1.23304203684586	0.00758281258727059
ALDH18A1	ALDH18A1@10:95656678:-	naïve CD8	0.285184768670444	95	1.97628458498024	0.286411217066132	1064	1.24706985466479	0.0650552672655169
ALDH18A1	ALDH18A1@10:95656678:-	pDC	0.2399627892696	3	0.68649885583524	0.287181899875966	1156	1.28888393354889	0.461699700073702
ALDH18A1	ALDH18A1@10:95656678:-	plasma B	0.21304854358092	55	12.3318385650224	0.290603182946432	1104	1.23102998405459	2.77294261089557e-10
ALDH18A1	ALDH18A1@10:95656678:-	γδT	0.370084046974131	40	1.73385348938015	0.28451352240416	1119	1.27419722158962	0.850827493310552
ALDH18A1	ALDH18A1@10:95656693:-	CD8 CTL	0.15209799745863	49	0.548037132311822	0.127962482087237	347	0.427413593476708	0.345305114067826
ALDH18A1	ALDH18A1@10:95656693:-	CD8 memory	0.173805573654792	2	0.11441647597254	0.129533176194276	394	0.445807261906109	0.295500271809536
ALDH18A1	ALDH18A1@10:95656693:-	Class. mono	0.075595387063143	1	0.00678058041768375	0.129749787451155	395	0.524018625877234	0.585549106320148
ALDH18A1	ALDH18A1@10:95656693:-	MAIT	0.179674500895369	32	0.735294117647059	0.126936033818073	364	0.424366074030895	0.707100531912997
ALDH18A1	ALDH18A1@10:95656693:-	NK	0.100832368833907	47	0.327960365640918	0.136198262118739	349	0.460446461554699	0.254628929383782
ALDH18A1	ALDH18A1@10:95656693:-	NKT	0.210611857102477	0	0	0.129658983092757	396	0.442151805453206
ALDH18A1	ALDH18A1@10:95656693:-	Non-class. mono	0.174828795253627	3	0.096	0.129432648472774	393	0.451713753706811	0.340250498945655
ALDH18A1	ALDH18A1@10:95656693:-	Proliferative T	0.120045672875747	13	2.23367697594502	0.129919927249923	383	0.427717907197498	0.43470948099775
ALDH18A1	ALDH18A1@10:95656693:-	Treg	0.149537819159283	19	0.956215400100654	0.129330000594971	377	0.427728613569322	0.472301024467142
ALDH18A1	ALDH18A1@10:95656693:-	mDC	0.0974529096947381	6	0.571973307912297	0.130131645798795	390	0.437818541053908	0.818979911168836
ALDH18A1	ALDH18A1@10:95656693:-	memory B	0.119653374151594	24	0.793913331128019	0.130214263622872	372	0.427075679647318	0.795639228163653
ALDH18A1	ALDH18A1@10:95656693:-	naïve B	0.11346157069636	16	0.342979635584137	0.130346534385448	380	0.444642063139173	0.767297433759708
ALDH18A1	ALDH18A1@10:95656693:-	naïve CD4	0.147768887451003	122	0.571321532265618	0.12931156592599	274	0.39841216756576	0.929910470306229
ALDH18A1	ALDH18A1@10:95656693:-	naïve CD8	0.125774979062419	31	0.644892864572498	0.130024769944198	365	0.427801218940459	0.949336228844283
ALDH18A1	ALDH18A1@10:95656693:-	plasma B	0.108828006728506	18	4.03587443946188	0.130552277544263	378	0.421493961931736	0.000345561960478576
ALDH18A1	ALDH18A1@10:95656693:-	γδT	0.147564908310241	13	0.563502384048548	0.1295523114336	383	0.436119335003416	0.558796535249657
ALDH18A1	ALDH18A1@10:95656700:-	CD8 CTL	0.230699791784152	70	0.782910189016888	0.178755660340402	478	0.588771463060134	0.111544849986858
ALDH18A1	ALDH18A1@10:95656700:-	CD8 memory	0.140100947632767	2	0.11441647597254	0.182790315516156	546	0.617793819798821	0.34916768189788
ALDH18A1	ALDH18A1@10:95656700:-	Class. mono	0.602546094061311	7	0.0474640629237863	0.180663794275163	541	0.71770652303692	0.391540849246773
ALDH18A1	ALDH18A1@10:95656700:-	Inter. mono	0.191072500308783	0	0	0.182370970965215	548	0.619440017181548
ALDH18A1	ALDH18A1@10:95656700:-	MAIT	0.253756288185396	35	0.804227941176471	0.179669492987768	513	0.598076362576508	0.291565092296321
ALDH18A1	ALDH18A1@10:95656700:-	NK	0.159987734370514	75	0.523341009001465	0.186540938237622	473	0.624043485144335	0.808519044440457
ALDH18A1	ALDH18A1@10:95656700:-	NKT	0.257336629380617	2	0.353982300884956	0.182344348943295	546	0.609633549943056	0.370519665809928
ALDH18A1	ALDH18A1@10:95656700:-	Non-class. mono	0.284283117338412	6	0.192	0.18172338532129	542	0.622974184501506	0.102959528063835
ALDH18A1	ALDH18A1@10:95656700:-	Proliferative T	0.142770205481862	14	2.40549828178694	0.183994789091053	534	0.596348204813222	2.49522708838994e-06
ALDH18A1	ALDH18A1@10:95656700:-	Treg	0.183347138098633	25	1.25817815802718	0.181903311242485	523	0.593374177444974	0.569118998972341
ALDH18A1	ALDH18A1@10:95656700:-	mDC	0.141395567248665	5	0.476644423260248	0.18316979786194	543	0.609578122544287	0.00349448583563582
ALDH18A1	ALDH18A1@10:95656700:-	memory B	0.171421077952811	30	0.992391663910023	0.183584096555562	518	0.594691403379868	0.927780588960588
ALDH18A1	ALDH18A1@10:95656700:-	naïve B	0.169547841600539	19	0.407288317256163	0.183084073772091	529	0.618988556317428	0.6794320829664
ALDH18A1	ALDH18A1@10:95656700:-	naïve CD4	0.199303456566228	188	0.880397115294558	0.175213917196105	360	0.523461242057203	0.32034406265202
ALDH18A1	ALDH18A1@10:95656700:-	naïve CD8	0.186264593763163	35	0.728104847097982	0.183229388232969	513	0.60126582278481	0.511497875134969
ALDH18A1	ALDH18A1@10:95656700:-	pDC	0.157941222798812	1	0.22883295194508	0.182267650614547	547	0.609878470286543	0.509591186376283
ALDH18A1	ALDH18A1@10:95656700:-	plasma B	0.152223746689082	26	5.82959641255605	0.183604434772191	522	0.582063090286683	8.59448409990622e-05
ALDH18A1	ALDH18A1@10:95656700:-	γδT	0.113371642875743	8	0.346770697876029	0.184351603191269	540	0.614894101571396	0.527591111351886
ALDH18A1	ALDH18A1@10:95656711:-	CD8 CTL	0.208813053483761	57	0.637512582485181	0.20076441832307	478	0.588771463060134	0.67683666337684
ALDH18A1	ALDH18A1@10:95656711:-	CD8 memory	0.0645380743340318	1	0.05720823798627	0.199965451708037	534	0.604215933649396	0.562278100735096
ALDH18A1	ALDH18A1@10:95656711:-	Class. mono	0.234215815862928	2	0.0135611608353675	0.198777360523651	533	0.707093487576115	0.540395084539677
ALDH18A1	ALDH18A1@10:95656711:-	Inter. mono	0.493881774156364	2	0.120481927710843	0.1984078187035	533	0.602484542258695	0.410381747280165
ALDH18A1	ALDH18A1@10:95656711:-	MAIT	0.184565383197162	28	0.643382352941176	0.201529219540804	507	0.591081317400175	0.568627843428303
ALDH18A1	ALDH18A1@10:95656711:-	NK	0.214376538658222	88	0.614053450561719	0.197313563839676	447	0.589740883423927	0.333676287569523
ALDH18A1	ALDH18A1@10:95656711:-	NKT	0.18719335425415	1	0.176991150442478	0.199388091792244	534	0.596235010383868	0.210825040760298
ALDH18A1	ALDH18A1@10:95656711:-	Non-class. mono	0.168019626568579	1	0.032	0.199163351851045	534	0.613778993586354	0.562278100735096
ALDH18A1	ALDH18A1@10:95656711:-	Proliferative T	0.290950501441722	22	3.78006872852234	0.197491800466487	513	0.57289630911832	0.00656414901865784
ALDH18A1	ALDH18A1@10:95656711:-	Treg	0.336178947733421	26	1.30850528434826	0.197446095358709	509	0.577490356251418	0.460491793468915
ALDH18A1	ALDH18A1@10:95656711:-	mDC	0.258762071227168	10	0.953288846520496	0.198823263434865	525	0.589371112957184	0.95194639909996
ALDH18A1	ALDH18A1@10:95656711:-	memory B	0.250293726412311	36	1.19086999669203	0.1973438538981	499	0.572878398236591	0.755570592021794
ALDH18A1	ALDH18A1@10:95656711:-	naïve B	0.229251313831293	23	0.493033226152197	0.199394077304811	512	0.599096674545412	0.124935092171798
ALDH18A1	ALDH18A1@10:95656711:-	naïve CD4	0.217411863045833	165	0.772688957572352	0.197238991580953	370	0.538001832114347	0.914622317601885
ALDH18A1	ALDH18A1@10:95656711:-	naïve CD8	0.208880817486353	35	0.728104847097982	0.200378965043525	500	0.586029067041725	0.136875783809433
ALDH18A1	ALDH18A1@10:95656711:-	pDC	0.484972938052737	2	0.45766590389016	0.198187957649842	533	0.594269149292006	0.410381747280165
ALDH18A1	ALDH18A1@10:95656711:-	plasma B	0.192578367002254	24	5.38116591928251	0.199659298849944	511	0.569797392981791	1.71829241554371e-06
ALDH18A1	ALDH18A1@10:95656711:-	γδT	0.149716874214214	12	0.520156046814044	0.200520821537809	523	0.595536324299704	0.177880914150674
ACTR1A	ACTR1A@10:102502675:-	CD8 CTL	0.0795493769950844	160	1.78950900346717	0.108650073723148	1894	2.33291454191609	0.478702889848488
ACTR1A	ACTR1A@10:102502675:-	CD8 memory	0.0784863046033776	13	0.74370709382151	0.103742981208477	2041	2.30937213591464	0.349545960975312
ACTR1A	ACTR1A@10:102502675:-	Class. mono	0.260963076785672	416	2.82072145375644	0.120265093481106	1638	2.17301901059977	5.23398593394852e-09
ACTR1A	ACTR1A@10:102502675:-	Inter. mono	0.245701090660695	75	4.51807228915663	0.10146429784439	1979	2.23699232482168	0.00485704245594243
ACTR1A	ACTR1A@10:102502675:-	MAIT	0.0778845861104754	62	1.42463235294118	0.104863435628674	1992	2.3223549985427	0.671430115880038
ACTR1A	ACTR1A@10:102502675:-	NK	0.050492132276675	288	2.00962947456563	0.111907631814861	1766	2.3299382553169	0.106679869058848
ACTR1A	ACTR1A@10:102502675:-	NKT	0.00490145534743498	6	1.06194690265487	0.104076986767924	2048	2.28668408476809	0.160321221654477
ACTR1A	ACTR1A@10:102502675:-	Non-class. mono	0.170654566928129	230	7.36	0.129793931521437	1824	2.09650352865451	4.3027886328731e-05
ACTR1A	ACTR1A@10:102502675:-	Proliferative T	0.0328397192701639	39	6.70103092783505	0.105133975930723	2015	2.25026522977274	4.53726628556693e-08
ACTR1A	ACTR1A@10:102502675:-	Treg	0.0813044952094728	71	3.57322596879718	0.103913319919107	1983	2.2498298162015	0.00601467783650215
ACTR1A	ACTR1A@10:102502675:-	mDC	0.219845198640818	128	12.2020972354623	0.10081897189215	1926	2.16215002582007	0.00102000919111612
ACTR1A	ACTR1A@10:102502675:-	memory B	0.0651011237088778	66	2.18326166060205	0.133106189472186	1988	2.28232916972814	0.786144431183282
ACTR1A	ACTR1A@10:102502675:-	naïve B	0.066557942812735	42	0.90032154340836	0.104446390382602	2012	2.35426271325267	0.329578427605907
ACTR1A	ACTR1A@10:102502675:-	naïve CD4	0.0728356273395409	299	1.40020605038869	0.104904038890028	1755	2.55187355502886	0.00280533030432861
ACTR1A	ACTR1A@10:102502675:-	naïve CD8	0.101235426128835	61	1.26898273351363	0.104515803513058	1993	2.33591186122832	0.400506588810969
ACTR1A	ACTR1A@10:102502675:-	pDC	0.0601392564378627	8	1.83066361556064	0.10388566423192	2046	2.28119076820158	0.980945621249578
ACTR1A	ACTR1A@10:102502675:-	plasma B	0.0750432825245101	36	8.07174887892377	0.104859309619194	2018	2.25019792375197	4.48775585067517e-06
ACTR1A	ACTR1A@10:102502675:-	γδT	0.097727721691166	54	2.3407022106632	0.10447291850328	2000	2.27738556137554	0.0597155079046695
ACTR1A	ACTR1A@10:102502698:-	CD8 CTL	0.143316683387832	157	1.75595570965216	0.119153991107106	1218	1.50025866528712	0.912148055488466
ACTR1A	ACTR1A@10:102502698:-	CD8 memory	0.181836735034196	18	1.02974828375286	0.119198830206656	1357	1.53543262539744	0.900727722816355
ACTR1A	ACTR1A@10:102502698:-	Class. mono	0.116966246121826	135	0.915378356387307	0.151107034771007	1240	1.64502049642473	0.0816906837082297
ACTR1A	ACTR1A@10:102502698:-	Inter. mono	0.144257452975403	34	2.04819277108434	0.119069041719551	1341	1.51581945810302	0.270886761605916
ACTR1A	ACTR1A@10:102502698:-	MAIT	0.145649249645454	49	1.12591911764706	0.119977245182902	1326	1.54590498396969	0.573658572751453
ACTR1A	ACTR1A@10:102502698:-	NK	0.101289786670323	278	1.93985067336543	0.119061094758458	1097	1.44730592643411	0.433908896595316
ACTR1A	ACTR1A@10:102502698:-	NKT	0.0499599240364088	9	1.5929203539823	0.119326669561482	1366	1.52520041982091	0.804180935383354
ACTR1A	ACTR1A@10:102502698:-	Non-class. mono	0.166905036286708	105	3.36	0.149171318135232	1270	1.45973655778028	0.0383419698760188
ACTR1A	ACTR1A@10:102502698:-	Proliferative T	0.0761942457911728	44	7.56013745704467	0.119060999444509	1331	1.48640348428165	0.000531978512859489
ACTR1A	ACTR1A@10:102502698:-	Treg	0.115660039929831	64	3.22093608454957	0.119279851984007	1311	1.48740639891082	0.594455336965475
ACTR1A	ACTR1A@10:102502698:-	mDC	0.131736245805692	42	4.00381315538608	0.119652277412092	1333	1.49644132108938	0.540575464829027
ACTR1A	ACTR1A@10:102502698:-	memory B	0.0941788996015857	41	1.3562686073437	0.148945893968169	1334	1.5315025716385	0.592767635144061
ACTR1A	ACTR1A@10:102502698:-	naïve B	0.140521350374995	35	0.7502679528403	0.119435205614643	1340	1.56794832791182	0.0660052150113543
ACTR1A	ACTR1A@10:102502698:-	naïve CD4	0.0970185484720332	221	1.03493490680903	0.120166696702318	1154	1.67798409259448	0.00327262789961153
ACTR1A	ACTR1A@10:102502698:-	naïve CD8	0.119844667763197	54	1.12336176409403	0.119420759143148	1321	1.54828879512424	0.715131421222399
ACTR1A	ACTR1A@10:102502698:-	pDC	0.100986701231207	6	1.37299771167048	0.11949169755639	1369	1.52636860296577	0.0800332712122026
ACTR1A	ACTR1A@10:102502698:-	plasma B	0.122721027357486	44	9.86547085201794	0.119204588725826	1331	1.48414937389191	1.20636626242477e-10
ACTR1A	ACTR1A@10:102502698:-	γδT	0.135306600250424	39	1.69050715214564	0.119538628869911	1336	1.52129355499886	0.951217605267047
ACTR1A	ACTR1A@10:102502713:-	CD8 CTL	0.777133939617084	1221	13.6561905827089	0.772195935169745	8367	10.3059640824773	0.0600683346632504
ACTR1A	ACTR1A@10:102502713:-	CD8 memory	0.739676960362426	91	5.20594965675057	0.777058188584867	9497	10.7457653967571	0.324751603483951
ACTR1A	ACTR1A@10:102502713:-	Class. mono	0.622070677092501	744	5.04475183075671	0.728627871747887	8844	11.7327107019196	0.325419157970362
ACTR1A	ACTR1A@10:102502713:-	Inter. mono	0.610041456363902	142	8.55421686746988	0.779466660436059	9446	10.6774277414177	0.0923777835269577
ACTR1A	ACTR1A@10:102502713:-	MAIT	0.776466164244071	460	10.5698529411765	0.775159319188423	9128	10.6417953949286	0.0228957917332094
ACTR1A	ACTR1A@10:102502713:-	NK	0.848218081053002	2069	14.4372339683204	0.76903127342668	7519	9.92004855137474	0.000522834237859935
ACTR1A	ACTR1A@10:102502713:-	NKT	0.945138620616156	71	12.5663716814159	0.776596343670594	9517	10.6261584153994	0.365312542202923
ACTR1A	ACTR1A@10:102502713:-	Non-class. mono	0.662440396785162	687	21.984	0.72103475034333	8901	10.2307992919703	1.52129832606644e-14
ACTR1A	ACTR1A@10:102502713:-	Proliferative T	0.890966034938663	217	37.2852233676976	0.775805024624768	9371	10.4651292646156	7.58365306512477e-10
ACTR1A	ACTR1A@10:102502713:-	Treg	0.803035464860696	355	17.8661298439859	0.776806828096886	9233	10.47538007715	0.002548611820659
ACTR1A	ACTR1A@10:102502713:-	mDC	0.648418555553489	249	23.7368922783603	0.779528750695758	9339	10.4840701407755	4.29512461173445e-19
ACTR1A	ACTR1A@10:102502713:-	memory B	0.840719976689536	345	11.4125041349653	0.717947916559645	9243	10.6114529757531	0.370609697714014
ACTR1A	ACTR1A@10:102502713:-	naïve B	0.79292070681227	297	6.36655948553055	0.776118404002755	9291	10.8714984437528	0.00137998546529897
ACTR1A	ACTR1A@10:102502713:-	naïve CD4	0.830145824188426	1721	8.05937997564859	0.774929264407654	7867	11.4390821979556	1.64446749150666e-09
ACTR1A	ACTR1A@10:102502713:-	naïve CD8	0.778919906107967	373	7.75951737050135	0.776063437343794	9215	10.800515705579	0.058149254052933
ACTR1A	ACTR1A@10:102502713:-	pDC	0.838874042330931	60	13.7299771167048	0.77662263821169	9528	10.6232578882819	0.262422754288862
ACTR1A	ACTR1A@10:102502713:-	plasma B	0.802235690118004	184	41.2556053811659	0.775936101654979	9404	10.4860561322911	5.85473120481528e-13
ACTR1A	ACTR1A@10:102502713:-	γδT	0.76696567805841	302	13.0905938448201	0.775988452626809	9286	10.5739011614666	0.425039330627998
ABLIM1	ABLIM1@10:114526827:-	CD8 CTL	0.447798268742308	366	4.09350184543116	0.336371412476217	6103	7.51730593944769	4.63913447207092e-05
ABLIM1	ABLIM1@10:114526827:-	CD8 memory	0.401537683654042	66	3.77574370709382	0.388875226256301	6403	7.2449337512305	0.322959914792197
ABLIM1	ABLIM1@10:114526827:-	Class. mono	0.567946154533046	25	0.169514510442094	0.388159551521517	6444	8.54880006367821	0.0448634792579853
ABLIM1	ABLIM1@10:114526827:-	Inter. mono	0.902761840183868	5	0.301204819277108	0.388537718877499	6464	7.30667932675461	0.928182303396137
ABLIM1	ABLIM1@10:114526827:-	MAIT	0.477965073434331	278	6.38786764705882	0.389152807043863	6191	7.21772078111338	0.0757710506264945
ABLIM1	ABLIM1@10:114526827:-	NK	0.393426854976599	647	4.51468843765264	0.389764878338197	5822	7.68114412370046	6.52677715252127e-05
ABLIM1	ABLIM1@10:114526827:-	NKT	0.341758362252073	34	6.01769911504425	0.388842670141752	6435	7.18496683861459	0.825409416070182
ABLIM1	ABLIM1@10:114526827:-	Non-class. mono	0.510366305495465	3	0.096	0.388632153531931	6466	7.4320130571711	0.39554294803508
ABLIM1	ABLIM1@10:114526827:-	Proliferative T	0.363009054190816	51	8.76288659793814	0.388859332253499	6418	7.16734602713719	0.0187488737070741
ABLIM1	ABLIM1@10:114526827:-	Treg	0.407437515902547	145	7.29743331655763	0.391125707095008	6324	7.17494894486045	0.467383681481178
ABLIM1	ABLIM1@10:114526827:-	mDC	0.489277574064663	10	0.953288846520496	0.388620006551108	6459	7.25094860683895	0.38043511348213
ABLIM1	ABLIM1@10:114526827:-	memory B	0.678228190014913	237	7.83989414488918	0.383235545825438	6232	7.15466568699486	1.95465609889357e-06
ABLIM1	ABLIM1@10:114526827:-	naïve B	0.599087502316767	348	7.45980707395498	0.331486596702291	6121	7.1622475486181	8.30807622010901e-10
ABLIM1	ABLIM1@10:114526827:-	naïve CD4	0.383260281182622	3005	14.0723049545753	0.393891211144714	3464	5.03686039579486	0.130557254933231
ABLIM1	ABLIM1@10:114526827:-	naïve CD8	0.40443945512716	1131	23.5281880590805	0.331959987733474	5338	6.25644631973746	6.15497676911967e-34
ABLIM1	ABLIM1@10:114526827:-	pDC	0.691960902475188	2	0.45766590389016	0.388629458573451	6467	7.21039134797636	0.487959705944528
ABLIM1	ABLIM1@10:114526827:-	plasma B	0.0238204590708335	10	2.24215246636771	0.405240226330486	6459	7.20219444475418	0.477776215421254
ABLIM1	ABLIM1@10:114526827:-	γδT	0.489916708212169	106	4.59471174685739	0.387975448485465	6363	7.24550216351628	0.00208037332090197
ABLIM1	ABLIM1@10:114526849:-	CD8 CTL	0.161921363519756	115	1.28620959624203	0.202278751605684	1408	1.73428916315621	0.000748823051845305
ABLIM1	ABLIM1@10:114526849:-	CD8 memory	0.162705033224394	21	1.20137299771167	0.150260171012334	1502	1.69949874970298	0.260984485194032
ABLIM1	ABLIM1@10:114526849:-	Class. mono	0.1083992393148	4	0.027122321670735	0.150639675203545	1519	2.0151501081203	0.944908085948829
ABLIM1	ABLIM1@10:114526849:-	MAIT	0.164097926938829	87	1.99908088235294	0.148123928918296	1436	1.67414747886913	0.0576009007672453
ABLIM1	ABLIM1@10:114526849:-	NK	0.118752460644754	193	1.34673086316377	0.152718207168088	1330	1.75471001108238	2.7576679103208e-05
ABLIM1	ABLIM1@10:114526849:-	NKT	0.0424318341746878	6	1.06194690265487	0.150747983467574	1517	1.69379870927402	0.843812933119282
ABLIM1	ABLIM1@10:114526849:-	Non-class. mono	0.0726224091972431	0	0	0.150521090728853	1523	1.75053447047194
ABLIM1	ABLIM1@10:114526849:-	Proliferative T	0.096941299865463	12	2.06185567010309	0.150545138725289	1511	1.68741973309509	0.709198092355123
ABLIM1	ABLIM1@10:114526849:-	Treg	0.108889569714484	36	1.81177654755913	0.147864611371722	1487	1.68708872248695	0.732399929504175
ABLIM1	ABLIM1@10:114526849:-	mDC	0.0413198998311447	1	0.0953288846520496	0.150522940578499	1522	1.70861492175397	0.0404175852256718
ABLIM1	ABLIM1@10:114526849:-	memory B	0.169238967814917	58	1.91862388355938	0.149460364647838	1465	1.68189750183688	0.110769738608892
ABLIM1	ABLIM1@10:114526849:-	naïve B	0.117352842623892	74	1.58628081457663	0.202130586001666	1449	1.69549039339121	0.000191280651833817
ABLIM1	ABLIM1@10:114526849:-	naïve CD4	0.164236128597585	671	3.1422684274609	0.149530250776444	852	1.23885827286871	0.000722266449600893
ABLIM1	ABLIM1@10:114526849:-	naïve CD8	0.0815648862412574	213	4.43103806948201	0.209076106947111	1310	1.53539615564932	7.00626281050603e-14
ABLIM1	ABLIM1@10:114526849:-	plasma B	0.272412759894442	3	0.672645739910314	0.152184817352607	1520	1.69489635485777	0.28979743168683
ABLIM1	ABLIM1@10:114526849:-	γδT	0.150938738402394	29	1.25704377980061	0.14997739836606	1494	1.70120701434753	0.0117583445890108
ABLIM1	ABLIM1@10:114526912:-	CD8 CTL	0.390280367737936	260	2.90795213063416	0.455746404196873	4616	5.68570935875644	7.55237957399293e-05
ABLIM1	ABLIM1@10:114526912:-	CD8 memory	0.435757283121564	55	3.14645308924485	0.460467497898134	4821	5.45491576053135	0.116315786024966
ABLIM1	ABLIM1@10:114526912:-	Class. mono	0.323654606152154	14	0.0949281258475725	0.460806700883061	4862	6.45007230130408	0.0342695573734295
ABLIM1	ABLIM1@10:114526912:-	Inter. mono	0.0972381598161318	1	0.0602409638554217	0.460540134529206	4875	5.51052934992709	0.124531780865072
ABLIM1	ABLIM1@10:114526912:-	MAIT	0.35793699962684	193	4.43474264705882	0.462380381819687	4683	5.45963276012824	0.0833560595446864
ABLIM1	ABLIM1@10:114526912:-	NK	0.487820684378646	557	3.88667922685088	0.456926425037943	4319	5.69818987809383	5.19106934957325e-08
ABLIM1	ABLIM1@10:114526912:-	NKT	0.615809803573239	25	4.42477876106195	0.460013769818396	4851	5.41635961680177	0.80491401578134
ABLIM1	ABLIM1@10:114526912:-	Non-class. mono	0.417011285307292	2	0.064	0.46045380951472	4874	5.60217006505598	0.424384627399902
ABLIM1	ABLIM1@10:114526912:-	Proliferative T	0.540049645943721	42	7.21649484536082	0.460199900296919	4834	5.39840303757887	0.538407497615376
ABLIM1	ABLIM1@10:114526912:-	Treg	0.483672914382969	98	4.93205837946653	0.460693943752702	4778	5.42092126162923	0.693579646550484
ABLIM1	ABLIM1@10:114526912:-	mDC	0.469402526104192	6	0.571973307912297	0.460463851395386	4870	5.46711870495521	0.607574911607815
ABLIM1	ABLIM1@10:114526912:-	memory B	0.15253284217017	57	1.88554416142904	0.466901041964683	4819	5.53246693607641	0.0692300130880086
ABLIM1	ABLIM1@10:114526912:-	naïve B	0.283559655059341	148	3.17256162915327	0.461802110255508	4728	5.53228335400529	0.000871975370464572
ABLIM1	ABLIM1@10:114526912:-	naïve CD4	0.44801949033207	2301	10.7754987355999	0.456150846492861	2575	3.74420193971471	0.0447395464479597
ABLIM1	ABLIM1@10:114526912:-	naïve CD8	0.513995658631583	1049	21.8223424173081	0.395195504611566	3827	4.48546647913737	1.05602370362548e-15
ABLIM1	ABLIM1@10:114526912:-	pDC	0.308039097524812	1	0.22883295194508	0.460458377105925	4875	5.43538856059761	0.572365701376909
ABLIM1	ABLIM1@10:114526912:-	plasma B	0.703766781034725	8	1.79372197309417	0.442410053988244	4868	5.42812858911029	0.390099386016735
ABLIM1	ABLIM1@10:114526912:-	γδT	0.359144553385436	59	2.55743389683572	0.461648031513142	4817	5.48508312457299	0.00728854789561152
ABLIM1	ABLIM1@10:114768061:-	naïve CD4	0.0044840998877223	0	0	0.00042769158598094	0	0
ACADSB	ACADSB@10:123008988:+	CD8 CTL	0.241005415601605	47	0.525668269768482	0.308152092880554	522	0.642967999408765	0.812024432022588
ACADSB	ACADSB@10:123008988:+	CD8 memory	0.110459171535847	2	0.11441647597254	0.306486367852077	567	0.641555120560314	0.733900726387209
ACADSB	ACADSB@10:123008988:+	Class. mono	0.251462930436221	12	0.081366965012205	0.30515746120774	557	0.73893259395853	0.635925457923438
ACADSB	ACADSB@10:123008988:+	Inter. mono	0.314143648794086	2	0.120481927710843	0.303996755155219	567	0.640916952083828	0.733900726387209
ACADSB	ACADSB@10:123008988:+	MAIT	0.289349119308353	27	0.620404411764706	0.303789400929305	542	0.631885747595453	0.194878654780178
ACADSB	ACADSB@10:123008988:+	NK	0.276869597131064	84	0.586141930081641	0.304185916907965	485	0.639875455169138	0.882627094704287
ACADSB	ACADSB@10:123008988:+	NKT	0.294370511000972	6	1.06194690265487	0.303661394263602	563	0.628614814318573	0.550416390297884
ACADSB	ACADSB@10:123008988:+	Non-class. mono	0.294967397702207	9	0.288	0.303729475670807	560	0.643663364060596	0.0275435448772685
ACADSB	ACADSB@10:123008988:+	Proliferative T	0.109759415878487	1	0.171821305841924	0.305744073353687	568	0.634317940700207	0.813160314078174
ACADSB	ACADSB@10:123008988:+	Treg	0.194466855880287	17	0.85556114745848	0.307394468916477	552	0.626276378488768	0.95661897168219
ACADSB	ACADSB@10:123008988:+	mDC	0.368383802722906	14	1.33460438512869	0.302169522589955	555	0.623049462269023	0.139404012956474
ACADSB	ACADSB@10:123008988:+	memory B	0.398574762990689	29	0.959311941779689	0.298954116203991	540	0.619948567229978	0.0554643574894895
ACADSB	ACADSB@10:123008988:+	naïve B	0.207965379156459	26	0.557341907824223	0.309250752910508	543	0.635370106012029	0.656307676231236
ACADSB	ACADSB@10:123008988:+	naïve CD4	0.331072885317857	211	0.988105273016765	0.290045691149479	358	0.520553124045774	0.27972009569464
ACADSB	ACADSB@10:123008988:+	naïve CD8	0.337131233616249	59	1.22737674225088	0.300188794377176	510	0.59774964838256	0.163245777705955
ACADSB	ACADSB@10:123008988:+	pDC	0.347294355936835	5	1.1441647597254	0.303748514254638	564	0.628832645779908	0.586403896607957
ACADSB	ACADSB@10:123008988:+	plasma B	0.194999615806915	5	1.12107623318386	0.305825944865618	564	0.628895752723542	0.148747743757224
ACADSB	ACADSB@10:123008988:+	γδT	0.262812371642424	13	0.563502384048548	0.304685519616995	556	0.6331131860624	0.136307817921972
ACADSB	ACADSB@10:123009005:+	CD8 CTL	0.758994584398395	181	2.02438206017224	0.691847907119446	1629	2.00650358436184	0.904859823337336
ACADSB	ACADSB@10:123009005:+	CD8 memory	0.889540828464153	24	1.37299771167048	0.693513632147923	1786	2.02084205523937	0.508902177002778
ACADSB	ACADSB@10:123009005:+	Class. mono	0.748537069563779	43	0.291564957960401	0.69484253879226	1767	2.34415420740525	0.793840348514932
ACADSB	ACADSB@10:123009005:+	Inter. mono	0.685856351205914	5	0.301204819277108	0.696003244844781	1805	2.0403088157166	0.765382096893196
ACADSB	ACADSB@10:123009005:+	MAIT	0.710650880691647	107	2.45863970588235	0.696210599070695	1703	1.98542698921597	0.152785950770342
ACADSB	ACADSB@10:123009005:+	NK	0.723130402868936	261	1.8212267113251	0.695814083092035	1549	2.04364346403504	0.846794829549858
ACADSB	ACADSB@10:123009005:+	NKT	0.705629488999028	8	1.41592920353982	0.696338605736398	1802	2.01201402380474	0.704924961803176
ACADSB	ACADSB@10:123009005:+	Non-class. mono	0.705032602297793	33	1.056	0.696270524329193	1777	2.042481782028	0.0603399988871043
ACADSB	ACADSB@10:123009005:+	Proliferative T	0.890240584121513	27	4.63917525773196	0.694255926646313	1783	1.99117762019097	0.483110957660954
ACADSB	ACADSB@10:123009005:+	Treg	0.805533144119713	72	3.62355309511827	0.692605531083523	1738	1.97186294531427	0.801805215344849
ACADSB	ACADSB@10:123009005:+	mDC	0.631616197277094	22	2.09723546234509	0.697830477410045	1788	2.00722961898561	0.0094476287474291
ACADSB	ACADSB@10:123009005:+	memory B	0.601425237009311	60	1.98478332782005	0.701045883796009	1750	2.00909257898604	0.00325898218907149
ACADSB	ACADSB@10:123009005:+	naïve B	0.792034620843541	94	2.01500535905681	0.690749247089492	1716	2.00790994828111	0.604087032965283
ACADSB	ACADSB@10:123009005:+	naïve CD4	0.668927114682143	600	2.80977802753582	0.709954308850521	1210	1.75941139691449	0.543391585054698
ACADSB	ACADSB@10:123009005:+	naïve CD8	0.662868766383751	173	3.59891824422717	0.699811205622824	1637	1.91865916549461	0.213609617996395
ACADSB	ACADSB@10:123009005:+	pDC	0.652705644063165	12	2.74599542334096	0.696251485745362	1798	2.00468279629836	0.641996034661622
ACADSB	ACADSB@10:123009005:+	plasma B	0.805000384193085	30	6.72645739910314	0.694174055134382	1780	1.98481283660976	0.519397139525253
ACADSB	ACADSB@10:123009005:+	γδT	0.737187628357576	58	2.51408755960121	0.695314480383005	1752	1.99498975176497	0.317534573043394
BCCIP	BCCIP@10:125823547:+	CD8 CTL	1	2051	22.9392685381948	1	18798	23.1542384154904
BCCIP	BCCIP@10:125823547:+	CD8 memory	1	217	12.4141876430206	1	20632	23.3449122529108
BCCIP	BCCIP@10:125823547:+	Class. mono	1	1907	12.9305668565229	1	18942	25.1290147123204
BCCIP	BCCIP@10:125823547:+	Inter. mono	1	426	25.6626506024096	1	20423	23.0854442899612
BCCIP	BCCIP@10:125823547:+	MAIT	1	1092	25.0919117647059	1	19757	23.0335179248033
BCCIP	BCCIP@10:125823547:+	NK	1	3211	22.4059730653827	1	17638	23.2703572747902
BCCIP	BCCIP@10:125823547:+	NKT	1	146	25.8407079646018	1	20703	23.1158303744892
BCCIP	BCCIP@10:125823547:+	Non-class. mono	1	1082	34.624	1	19767	22.7201673524747
BCCIP	BCCIP@10:125823547:+	Proliferative T	1	319	54.8109965635739	1	20530	22.9270199341113
BCCIP	BCCIP@10:125823547:+	Treg	1	610	30.6995470558631	1	20239	22.9623326525981
BCCIP	BCCIP@10:125823547:+	mDC	1	497	47.3784556720686	1	20352	22.8473921731516
BCCIP	BCCIP@10:125823547:+	memory B	1	868	28.71319880913	1	19981	22.9392450404115
BCCIP	BCCIP@10:125823547:+	naïve B	1	1045	22.400857449089	1	19804	23.1728721537057
BCCIP	BCCIP@10:125823547:+	naïve CD4	1	5189	24.2998969748057	1	15660	22.7705640294883
BCCIP	BCCIP@10:125823547:+	naïve CD8	1	1325	27.5639692115665	1	19524	22.8832630098453
BCCIP	BCCIP@10:125823547:+	pDC	1	139	31.8077803203661	1	20710	23.0906455569183
BCCIP	BCCIP@10:125823547:+	plasma B	1	272	60.9865470852018	1	20577	22.9446594038871
BCCIP	BCCIP@10:125823547:+	γδT	1	453	19.6358907672302	1	20396	23.2247779549078
BNIP3	BNIP3@10:131981924:-	CD8 CTL	0.0667137533642211	120	1.34213175260038	0.150782192758491	1602	1.97324661887518	0.497043590967467
BNIP3	BNIP3@10:131981924:-	CD8 memory	0.0075212395359779	10	0.5720823798627	0.113104060489561	1712	1.93711175731792	0.239422876976323
BNIP3	BNIP3@10:131981924:-	Class. mono	0.041589446418008	52	0.352590181719555	0.113167273006206	1670	2.21547115244299	0.126792386104212
BNIP3	BNIP3@10:131981924:-	Inter. mono	0.0237831405528541	6	0.36144578313253	0.112620763991096	1716	1.93970633117434	0.997045443215129
BNIP3	BNIP3@10:131981924:-	MAIT	0.0407169428656572	75	1.72334558823529	0.114589611635608	1647	1.92013990090353	0.697037066687155
BNIP3	BNIP3@10:131981924:-	NK	0.0737701519082217	124	0.865257134882423	0.0900736458511161	1598	2.10829067496966	0.374701927960792
BNIP3	BNIP3@10:131981924:-	NKT	0.0401002362399712	5	0.884955752212389	0.112156599497445	1717	1.91710770192716	0.949342707679288
BNIP3	BNIP3@10:131981924:-	Non-class. mono	0.0227292294907727	12	0.384	0.112606151777809	1710	1.96547205811361	0.108528813382214
BNIP3	BNIP3@10:131981924:-	Proliferative T	0.016527150540834	11	1.89003436426117	0.113039472383342	1711	1.91077112066559	0.00107309007453187
BNIP3	BNIP3@10:131981924:-	Treg	0.0797346302681274	60	3.01962757926522	0.113253989203213	1662	1.8856364874064	0.00309049415366279
BNIP3	BNIP3@10:131981924:-	mDC	0.0786312987796191	14	1.33460438512869	0.112370450768752	1708	1.91742068748737	0.740440818282361
BNIP3	BNIP3@10:131981924:-	memory B	0.0626570743297881	32	1.05855110817069	0.112366872334468	1690	1.94020940484938	0.0651310521208105
BNIP3	BNIP3@10:131981924:-	naïve B	0.0325061073442917	45	0.964630225080386	0.112346767979042	1677	1.96227563127472	0.223395799122334
BNIP3	BNIP3@10:131981924:-	naïve CD4	0.0948184374301164	832	3.89622553151634	0.114549722339561	890	1.29411251508586	0.20816179652108
BNIP3	BNIP3@10:131981924:-	naïve CD8	0.120154796063864	256	5.32556688163095	0.127459097274672	1466	1.71823722456634	0.570137043633259
BNIP3	BNIP3@10:131981924:-	pDC	0.119474643502728	9	2.05949656750572	0.112210628475267	1713	1.90991191883153	0.632558702665427
BNIP3	BNIP3@10:131981924:-	plasma B	0.116530980486051	32	7.17488789237668	0.11160970095003	1690	1.88445713138792	4.06431078800902e-06
BNIP3	BNIP3@10:131981924:-	γδT	0.0149265459779311	27	1.1703511053316	0.113548643420528	1695	1.93008426326577	0.255795915078337
BNIP3	BNIP3@10:131981951:-	CD8 CTL	0.602029047935816	606	6.77776535063192	0.588935654066426	5358	6.59966003990836	0.163418849281805
BNIP3	BNIP3@10:131981951:-	CD8 memory	0.67378861105125	69	3.94736842105263	0.597878595801293	5895	6.67013657090485	0.583442659773821
BNIP3	BNIP3@10:131981951:-	Class. mono	0.671090529311782	232	1.57309465690263	0.595886390252348	5732	7.60423990766659	0.00100432196709016
BNIP3	BNIP3@10:131981951:-	Inter. mono	0.685858537028621	44	2.65060240963855	0.597301656847811	5920	6.69176076955249	0.327673358237639
BNIP3	BNIP3@10:131981951:-	MAIT	0.66116365744764	375	8.61672794117647	0.595813274920958	5589	6.51588458175459	0.0121626011280055
BNIP3	BNIP3@10:131981951:-	NK	0.571950610721842	612	4.27046263345196	0.633707461715793	5352	7.06105863106233	0.483273813781048
BNIP3	BNIP3@10:131981951:-	NKT	0.501324051412735	27	4.7787610619469	0.598641262019614	5937	6.62892744690829	0.853733809732446
BNIP3	BNIP3@10:131981951:-	Non-class. mono	0.671334624139444	74	2.368	0.597329226365887	5890	6.7699593112802	0.220983117709736
BNIP3	BNIP3@10:131981951:-	Proliferative T	0.609571455589716	69	11.8556701030928	0.597636143102503	5895	6.58328214864035	0.0575728605801115
BNIP3	BNIP3@10:131981951:-	Treg	0.625882097078506	244	12.2798188223452	0.597895736689925	5720	6.48967551622419	0.139257107445069
BNIP3	BNIP3@10:131981951:-	mDC	0.560440472460329	57	5.43374642516683	0.598188509635914	5907	6.63126697950111	0.274105913622448
BNIP3	BNIP3@10:131981951:-	memory B	0.70577098240119	122	4.03572609990076	0.596753825158629	5842	6.70692505510654	0.0728656503575387
BNIP3	BNIP3@10:131981951:-	naïve B	0.631988406088318	133	2.85101822079314	0.597588856353233	5831	6.82291544780136	0.0357137265146706
BNIP3	BNIP3@10:131981951:-	naïve CD4	0.596902086045701	2457	11.5060410227592	0.634473891672194	3507	5.09938493304058	0.29747467545654
BNIP3	BNIP3@10:131981951:-	naïve CD8	0.610340870853093	619	12.8770542958186	0.589199101163367	5345	6.26465072667604	0.490125526221277
BNIP3	BNIP3@10:131981951:-	pDC	0.561883292576998	24	5.49199084668192	0.598125439126412	5940	6.62281190768202	0.466783302409996
BNIP3	BNIP3@10:131981951:-	plasma B	0.62212385021187	68	15.2466367713004	0.598023725021841	5896	6.574413755422	2.10130924426053e-06
BNIP3	BNIP3@10:131981951:-	γδT	0.63203932387727	132	5.72171651495449	0.597787942828591	5832	6.64085629697108	0.814098507380022
BNIP3	BNIP3@10:131981965:-	CD8 CTL	0.324536919058442	272	3.0421653058942	0.256819180288499	2056	2.53245633483606	0.622694913386308
BNIP3	BNIP3@10:131981965:-	CD8 memory	0.30247636979462	26	1.48741418764302	0.285104775686073	2302	2.60469115966463	0.67377862052698
BNIP3	BNIP3@10:131981965:-	Class. mono	0.28732002427021	72	0.48820179007323	0.286718590642523	2256	2.99287599994693	0.0364747098268102
BNIP3	BNIP3@10:131981965:-	Inter. mono	0.290358322418525	19	1.14457831325301	0.285964661333062	2309	2.61001277312444	0.117599148188636
BNIP3	BNIP3@10:131981965:-	MAIT	0.293790326776103	131	3.01011029411765	0.285576078823154	2197	2.56135237540076	0.0250635774812563
BNIP3	BNIP3@10:131981965:-	NK	0.349633506721297	278	1.93985067336543	0.272531506350262	2050	2.70462821257058	0.160354099399038
BNIP3	BNIP3@10:131981965:-	NKT	0.458575712347293	16	2.83185840707965	0.285098844818194	2312	2.58145195507023	0.927396747805029
BNIP3	BNIP3@10:131981965:-	Non-class. mono	0.305936146369783	23	0.736	0.285945879576522	2305	2.64936438242799	0.801996411258257
BNIP3	BNIP3@10:131981965:-	Proliferative T	0.37390139386945	36	6.18556701030928	0.285186016645364	2292	2.55960690155788	0.532609317779888
BNIP3	BNIP3@10:131981965:-	Treg	0.291020547643233	112	5.63663814796175	0.28477914799925	2216	2.51418198320853	0.667380941864598
BNIP3	BNIP3@10:131981965:-	mDC	0.360928228760052	25	2.38322211630124	0.28532549262224	2303	2.58537461550551	0.0461053516330792
BNIP3	BNIP3@10:131981965:-	memory B	0.216384276530996	32	1.05855110817069	0.286922436693735	2296	2.63592946362968	0.783272236123367
BNIP3	BNIP3@10:131981965:-	naïve B	0.33550548656739	45	0.964630225080386	0.285919592357348	2283	2.67136271091245	0.308939675518653
BNIP3	BNIP3@10:131981965:-	naïve CD4	0.304020578250745	952	4.45818113702351	0.246614509912207	1376	2.00078519186309	0.213186986419237
BNIP3	BNIP3@10:131981965:-	naïve CD8	0.260130206263577	197	4.09819013938007	0.279914318429086	2131	2.49765588373183	0.234850531801499
BNIP3	BNIP3@10:131981965:-	pDC	0.318642063920274	14	3.20366132723112	0.285566577007162	2314	2.579997770097	0.591241379850214
BNIP3	BNIP3@10:131981965:-	plasma B	0.261345169302079	18	4.03587443946188	0.286247543852469	2310	2.57579643402727	0.0154779918745035
BNIP3	BNIP3@10:131981965:-	γδT	0.34818394638188	60	2.60078023407022	0.284620497100418	2268	2.58255522659986	0.37728079640268
BNIP3	BNIP3@10:131982013:-	CD8 CTL	0.00672027964152047	5	0.0559221563583492	0.00346297288658376	27	0.0332569654866603	0.587922936108796
BNIP3	BNIP3@10:131982013:-	CD8 memory	0.0162137796181529	1	0.05720823798627	0.00391256802307241	31	0.0350762058860136	0.777417772592283
BNIP3	BNIP3@10:131982013:-	MAIT	0.00432907291060015	3	0.0689338235294118	0.00402103462027981	29	0.0338093850189449	0.536098627093015
BNIP3	BNIP3@10:131982013:-	NK	0.00464573064863972	4	0.0279115204800781	0.00368738608282814	28	0.036941263391208	0.457111963466493
BNIP3	BNIP3@10:131982013:-	Treg	0.00336272501013348	2	0.100654252642174	0.00407112610761261	30	0.0340367597004765	0.0782371596074414
BNIP3	BNIP3@10:131982013:-	memory B	0.0151876667380261	1	0.0330797221303341	0.00395686581316737	31	0.0355896399706098	0.777417772592283
BNIP3	BNIP3@10:131982013:-	naïve CD4	0.00425889827343751	11	0.0515125971714901	0.00436187607603717	21	0.0305352391200035	0.604608909813353
BNIP3	BNIP3@10:131982013:-	naïve CD8	0.00937412681946715	4	0.0832119825254837	0.00342748313287393	28	0.0328176277543366	0.457111963466493
BNIP3	BNIP3@10:131982013:-	γδT	0.00485018376291967	1	0.0433463372345037	0.00404291665046295	31	0.0352994762013209	0.777417772592283
BET1L	BET1L@11:207383:-	CD8 CTL	0.88507681517357	645	7.21395817022704	0.879621020189498	7213	8.88453674278817	0.0580467013724553
BET1L	BET1L@11:207383:-	CD8 memory	0.88158745997717	70	4.0045766590389	0.880091459351813	7788	8.81204811097659	0.688241748768723
BET1L	BET1L@11:207383:-	Class. mono	0.850447908146141	399	2.70545158665582	0.881804337619028	7459	9.89532893776781	0.219407429727173
BET1L	BET1L@11:207383:-	Inter. mono	0.844897378657436	103	6.20481927710843	0.880719268776571	7755	8.76598053511479	0.563377166636434
BET1L	BET1L@11:207383:-	MAIT	0.833019221963578	417	9.58180147058824	0.882703167847085	7441	8.67502185951618	0.66524479496478
BET1L	BET1L@11:207383:-	NK	0.863375415097001	841	5.86839718093643	0.88210969635561	7017	9.2577444720038	0.145753960189683
BET1L	BET1L@11:207383:-	NKT	0.924874865043233	46	8.14159292035398	0.879920104127863	7812	8.72244925303142	0.317788868517448
BET1L	BET1L@11:207383:-	Non-class. mono	0.883353672492621	313	10.016	0.880083290293061	7545	8.67221443185214	0.342746899982807
BET1L	BET1L@11:207383:-	Proliferative T	0.862048982241811	81	13.9175257731959	0.880371569543184	7777	8.68501870567871	0.59193463455402
BET1L	BET1L@11:207383:-	Treg	0.893759735752581	238	11.9778560644187	0.879690682359461	7620	8.64533696392104	0.0664717045303308
BET1L	BET1L@11:207383:-	mDC	0.810239760049731	113	10.7721639656816	0.881254756970287	7745	8.69462718067312	0.0833694716156786
BET1L	BET1L@11:207383:-	memory B	0.886576032030189	334	11.0486271915316	0.879796041481224	7524	8.63795003673769	0.703613777654413
BET1L	BET1L@11:207383:-	naïve B	0.871783955298877	335	7.18113612004287	0.880550723705479	7523	8.80274273946315	0.718114212838129
BET1L	BET1L@11:207383:-	naïve CD4	0.899477202485022	2852	13.3558115575536	0.868602534652947	5006	7.27901938260655	0.475331274990104
BET1L	BET1L@11:207383:-	naïve CD8	0.852744479413353	624	12.9810692739755	0.882447075138413	7234	8.47866854195968	0.411948568287382
BET1L	BET1L@11:207383:-	pDC	0.803177358362704	48	10.9839816933638	0.880617513781194	7810	8.70777121195228	0.0464611545527016
BET1L	BET1L@11:207383:-	plasma B	0.956395117832739	213	47.7578475336323	0.87756445255057	7645	8.52465962689979	0.829614094115432
BET1L	BET1L@11:207383:-	γδT	0.825392325526254	186	8.06241872561769	0.881501459813106	7672	8.73605101343657	0.00182690388677122
BET1L	BET1L@11:207395:-	CD8 CTL	0.11492318482643	70	0.782910189016888	0.120378979810502	899	1.10733377675954	0.106834686043352
BET1L	BET1L@11:207395:-	CD8 memory	0.11841254002283	6	0.34324942791762	0.119908540648187	963	1.08962536349133	0.991107570636503
BET1L	BET1L@11:207395:-	Class. mono	0.149552091853859	63	0.427176566314076	0.118195662380971	906	1.20192626593614	0.0493072617258701
BET1L	BET1L@11:207395:-	Inter. mono	0.155102621342564	14	0.843373493975904	0.119280731223429	955	1.07949857008828	0.728924824194935
BET1L	BET1L@11:207395:-	MAIT	0.166980778036422	72	1.65441176470588	0.117296832152915	897	1.04575925386185	0.382622639425318
BET1L	BET1L@11:207395:-	NK	0.136624584902999	116	0.809434093922266	0.11789030364439	853	1.12538920259644	0.0337472389452432
BET1L	BET1L@11:207395:-	NKT	0.0751251349567669	4	0.707964601769911	0.120079895872137	965	1.07746588955137	0.365962765773081
BET1L	BET1L@11:207395:-	Non-class. mono	0.116646327507379	39	1.248	0.119916709706938	930	1.06894094388635	0.28110133039045
BET1L	BET1L@11:207395:-	Proliferative T	0.137951017758189	13	2.23367697594502	0.119628430456816	956	1.06761963258697	0.304573678478854
BET1L	BET1L@11:207395:-	Treg	0.106240264247419	27	1.35883241066935	0.120309317640539	942	1.06875425459496	0.0364926103893797
BET1L	BET1L@11:207395:-	mDC	0.189760239950269	26	2.47855100095329	0.118745243029713	943	1.05862278003547	0.825289055377914
BET1L	BET1L@11:207395:-	memory B	0.113423967969811	39	1.29010916308303	0.120203958518776	930	1.0676891991183	0.573623340192878
BET1L	BET1L@11:207395:-	naïve B	0.128216044701123	43	0.921757770632369	0.119449276294521	926	1.08352250122862	0.811413942694846
BET1L	BET1L@11:207395:-	naïve CD4	0.100522797514978	289	1.35337641659642	0.131397465347054	680	0.988760123885827	0.164032880449997
BET1L	BET1L@11:207395:-	naïve CD8	0.147255520586647	95	1.97628458498024	0.117552924861587	874	1.02437880918894	0.919440047011194
BET1L	BET1L@11:207395:-	pDC	0.196822641637296	10	2.2883295194508	0.119382486218806	959	1.06923848812577	0.257820587382815
BET1L	BET1L@11:207395:-	plasma B	0.0436048821672612	9	2.01793721973094	0.12243554744943	960	1.07046085569965	0.000570660243487317
BET1L	BET1L@11:207395:-	γδT	0.174607674473746	34	1.47377546597313	0.118498540186894	935	1.06467774994307	0.0419387820573719
APBB1	APBB1@11:6419068:-	CD8 CTL	0.144383977074609	118	1.31976289005704	0.222623949040412	1459	1.79710787574212	0.823186102906136
APBB1	APBB1@11:6419068:-	CD8 memory	0.114327511110965	10	0.5720823798627	0.220255891260858	1567	1.77304563301237	0.540587152455388
APBB1	APBB1@11:6419068:-	Class. mono	3.12160806569458e-08	7	0.0474640629237863	0.219910937292717	1570	2.08280820918293	0.721164028063258
APBB1	APBB1@11:6419068:-	Inter. mono	1	1	0.0602409638554217	0.219850761481397	1576	1.78145523189438	0.608663072896779
APBB1	APBB1@11:6419068:-	MAIT	0.129277370622218	82	1.88419117647059	0.219171160978336	1495	1.74293208976975	0.760843839430622
APBB1	APBB1@11:6419068:-	NK	0.152691023952566	129	0.90014653548252	0.214255392485635	1448	1.91039104965961	0.45886168006114
APBB1	APBB1@11:6419068:-	NKT	0.116806690296088	7	1.23893805309735	0.219939230048218	1570	1.7529755923271	0.449463692743707
APBB1	APBB1@11:6419068:-	Non-class. mono	0.00405079622977376	3	0.096	0.219707288984521	1574	1.80915381255603	0.373938679421339
APBB1	APBB1@11:6419068:-	Proliferative T	0.0526552681617028	7	1.20274914089347	0.220820543440529	1570	1.75330839242839	0.479316328431312
APBB1	APBB1@11:6419068:-	Treg	0.131064412475569	54	2.7176648213387	0.218980436659888	1523	1.72793283412752	0.0585911252406451
APBB1	APBB1@11:6419068:-	mDC	0.0131549005394292	3	0.285986653956149	0.219666458170615	1574	1.76699072722782	0.709766993903071
APBB1	APBB1@11:6419068:-	memory B	0.168347341579046	24	0.793913331128019	0.21963889037843	1553	1.78292615723733	0.409280538628911
APBB1	APBB1@11:6419068:-	naïve B	0.114011521097429	51	1.09324758842444	0.219169350424176	1526	1.78558891671152	0.826643440130313
APBB1	APBB1@11:6419068:-	naïve CD4	0.235919138930329	828	3.87749367799944	0.215330484973682	749	1.08909019528012	0.625128196933232
APBB1	APBB1@11:6419068:-	naïve CD8	0.200158695033293	228	4.74308300395257	0.219332294358592	1349	1.58110642287857	0.739027764428009
APBB1	APBB1@11:6419068:-	γδT	0.128151956175814	25	1.08365843086259	0.219272126498595	1552	1.76725119562742	0.578915679400201
APBB1	APBB1@11:6419079:-	CD8 CTL	0.539499272460749	305	3.4112515378593	0.516265708495332	2895	3.56588574384746	0.615625919543263
APBB1	APBB1@11:6419079:-	CD8 memory	0.562651019877427	30	1.7162471395881	0.515412186543569	3170	3.58682492447301	0.312595664697904
APBB1	APBB1@11:6419079:-	Class. mono	0.130636665297698	14	0.0949281258475725	0.515518882087097	3186	4.22664137226548	0.879569277544902
APBB1	APBB1@11:6419079:-	MAIT	0.532666097291025	171	3.92922794117647	0.51748273624082	3029	3.53133197318566	0.597103017897616
APBB1	APBB1@11:6419079:-	NK	0.502246707386687	359	2.50505896308701	0.526289480207918	2841	3.74821890337221	0.0150458277144688
APBB1	APBB1@11:6419079:-	NKT	0.472414958226543	12	2.12389380530973	0.516002218311778	3188	3.55954534289096	0.822354812492926
APBB1	APBB1@11:6419079:-	Non-class. mono	0.448316690285519	2	0.064	0.515936051527469	3198	3.67577756833176	0.589290928132134
APBB1	APBB1@11:6419079:-	Proliferative T	0.635810212223368	39	6.70103092783505	0.514927305043332	3161	3.53006868055168	0.150196790626792
APBB1	APBB1@11:6419079:-	Treg	0.596428051428443	143	7.19677906391545	0.514199595935642	3057	3.46834581347856	0.36391985511265
APBB1	APBB1@11:6419079:-	mDC	0.586328189344391	9	0.857959961868446	0.515780555050013	3191	3.58225375513595	0.924658089658715
APBB1	APBB1@11:6419079:-	memory B	0.602070879578871	51	1.68706582864704	0.515205440409918	3149	3.61521858927259	0.109595411516309
APBB1	APBB1@11:6419079:-	naïve B	0.636299523857623	95	2.03644158628081	0.515000165316319	3105	3.63319370012403	0.608299449804593
APBB1	APBB1@11:6419079:-	naïve CD4	0.489280890159985	1500	7.02444506883956	0.49199489538805	1700	2.47190030971457	0.0963597194245345
APBB1	APBB1@11:6419079:-	naïve CD8	0.534763193711705	396	8.23798627002288	0.515984752668956	2804	3.28645100797	0.126370449108848
APBB1	APBB1@11:6419079:-	plasma B	1	2	0.448430493273543	0.515616351782505	3198	3.56597272554945	0.589290928132134
APBB1	APBB1@11:6419079:-	γδT	0.538676587960599	72	3.12093628088427	0.516035534709902	3128	3.56183101799135	0.667107872137307
APBB1	APBB1@11:6419095:-	CD8 CTL	0.311385543239451	159	1.7783245721955	0.2577817162438	1235	1.52119823614909	0.281213112348046
APBB1	APBB1@11:6419095:-	CD8 memory	0.323021469011609	10	0.5720823798627	0.261012952611345	1384	1.56598286923364	0.836764082190143
APBB1	APBB1@11:6419095:-	Class. mono	0.869363303486222	6	0.0406834825061025	0.261296566819065	1388	1.84136165244962	0.772508996175847
APBB1	APBB1@11:6419095:-	MAIT	0.334445412054312	75	1.72334558823529	0.260066783339733	1319	1.53774409793063	0.350736040331665
APBB1	APBB1@11:6419095:-	NK	0.343113113351238	183	1.27695206196358	0.256288720718449	1211	1.59770964166974	0.0285996869085087
APBB1	APBB1@11:6419095:-	NKT	0.410778351477368	8	1.41592920353982	0.260768889457216	1386	1.54753131908622	0.29881685758046
APBB1	APBB1@11:6419095:-	Non-class. mono	0.547632513484707	2	0.064	0.261073668445632	1392	1.59996321923634	0.605020540921977
APBB1	APBB1@11:6419095:-	Proliferative T	0.311534519614929	20	3.43642611683849	0.260947620650504	1374	1.5344240326093	0.702125225821726
APBB1	APBB1@11:6419095:-	Treg	0.272507536095988	50	2.51635631605435	0.263402438227689	1344	1.52484683458135	0.642865657441294
APBB1	APBB1@11:6419095:-	mDC	0.40051691011618	3	0.285986653956149	0.261258601795303	1391	1.5615527964256	0.525887130041435
APBB1	APBB1@11:6419095:-	memory B	0.221693221230481	19	0.628514720476348	0.261984185930058	1375	1.57857274063189	0.107778328410662
APBB1	APBB1@11:6419095:-	naïve B	0.249688955044948	29	0.621650589496249	0.26247944317258	1365	1.59720109522361	0.448514180123626
APBB1	APBB1@11:6419095:-	naïve CD4	0.272134267599348	632	2.95963285567107	0.290697934931464	762	1.10799296235441	0.0915138219946063
APBB1	APBB1@11:6419095:-	naïve CD8	0.261627303627069	173	3.59891824422717	0.261277998115658	1221	1.43108298171589	0.205099450566196
APBB1	APBB1@11:6419095:-	γδT	0.3187673724603	25	1.08365843086259	0.261501636080454	1369	1.55887041676156	0.960902638773963
APBB1	APBB1@11:6419414:-	CD8 CTL	0.00473120722518999	1	0.0111844312716698	0.0033286262204561	14	0.0172443524745646	1
APBB1	APBB1@11:6419414:-	MAIT	0.00361112003244423	1	0.0229779411764706	0.00327931944111114	14	0.0163217720781113	1
APBB1	APBB1@11:6419414:-	NK	0.00194915530950845	1	0.00697788012001954	0.00316640658799764	14	0.018470631695604	1
APBB1	APBB1@11:6419414:-	memory B	0.00788855761160124	1	0.0330797221303341	0.00317148328159377	14	0.0160727406318883	1
APBB1	APBB1@11:6419414:-	naïve CD4	0.00266570331033772	8	0.037463707033811	0.00197668470680361	7	0.0101784130400012	0.422678074170635
APBB1	APBB1@11:6419414:-	naïve CD8	0.00345080762793331	2	0.0416059912627418	0.00340495485679421	13	0.0152367557430849	0.84451926747294
APBB1	APBB1@11:6419414:-	γδT	0.0144040834032868	1	0.0433463372345037	0.00319070271104869	14	0.0159416989296288	1
ARFIP2	ARFIP2@11:6481313:-	CD8 CTL	0.0399466805113819	90	1.00659881445029	0.157177211652121	1067	1.31426600645431	0.782064417300809
ARFIP2	ARFIP2@11:6481313:-	CD8 memory	0.0790694399265348	11	0.62929061784897	0.155964710569754	1146	1.29668812727005	0.223693475445723
ARFIP2	ARFIP2@11:6481313:-	Class. mono	0.238393758835531	123	0.834011391375102	0.151380958889889	1034	1.37173483330901	0.316739078324299
ARFIP2	ARFIP2@11:6481313:-	Inter. mono	0.136815896437264	18	1.08433734939759	0.155552017772157	1139	1.28748572914194	0.973214068241896
ARFIP2	ARFIP2@11:6481313:-	MAIT	0.10863976553569	54	1.24080882352941	0.156454429362975	1103	1.28592247158263	0.141346737123456
ARFIP2	ARFIP2@11:6481313:-	NK	0.0755822896371225	144	1.00481473728281	0.217595795965386	1013	1.33648213626049	0.0122934040578719
ARFIP2	ARFIP2@11:6481313:-	NKT	0.0208128365737555	8	1.41592920353982	0.156048772307685	1149	1.28291016279226	0.972827842387194
ARFIP2	ARFIP2@11:6481313:-	Non-class. mono	0.159627006989042	44	1.408	0.15498519393363	1113	1.27928093607044	0.575794879337981
ARFIP2	ARFIP2@11:6481313:-	Proliferative T	0.0126526976416327	18	3.09278350515464	0.217298736719812	1139	1.27198615221397	0.895662744891227
ARFIP2	ARFIP2@11:6481313:-	Treg	0.059072303129472	35	1.76144942123805	0.157149633593587	1122	1.27297481279782	0.907437258883947
ARFIP2	ARFIP2@11:6481313:-	mDC	0.206070284508111	72	6.86367969494757	0.152897477622662	1085	1.21803363344485	0.242645044929925
ARFIP2	ARFIP2@11:6481313:-	memory B	8.20057604077391e-05	42	1.38934832947403	0.217492422126949	1115	1.28007898603968	0.915206553353026
ARFIP2	ARFIP2@11:6481313:-	naïve B	0.108589347083919	47	1.0075026795284	0.156181027017021	1110	1.29882286864337	0.107904454234509
ARFIP2	ARFIP2@11:6481313:-	naïve CD4	0.153913652911984	294	1.37679123349255	0.152562328823867	863	1.25485292193157	0.200515149809374
ARFIP2	ARFIP2@11:6481313:-	naïve CD8	0.119455368488095	68	1.41460370293322	0.155399366922807	1089	1.27637130801688	0.241841485031081
ARFIP2	ARFIP2@11:6481313:-	pDC	0.288770880830359	17	3.89016018306636	0.15526038569378	1140	1.27104470955513	0.465504410682736
ARFIP2	ARFIP2@11:6481313:-	plasma B	0.152923486912406	41	9.19282511210762	0.156438673495898	1116	1.24441074475084	9.18069855449575e-18
ARFIP2	ARFIP2@11:6481313:-	γδT	0.107942794248671	31	1.34373645426961	0.15598154780929	1126	1.28216807105443	0.342261471974051
ARFIP2	ARFIP2@11:6481323:-	CD8 CTL	0.379262817895817	193	2.15859523543228	0.308164137542912	1917	2.36124454955288	0.111823307384398
ARFIP2	ARFIP2@11:6481323:-	CD8 memory	0.292767783252975	19	1.08695652173913	0.306257238918385	2091	2.36594666153724	0.495765338628917
ARFIP2	ARFIP2@11:6481323:-	Class. mono	0.395460659006619	150	1.01708706265256	0.305271089028195	1960	2.60019368789716	0.541641435373765
[truncated: 331,223+ more rows]
