# Supplementary material for: Accurate profiling of single-cell alternative transcript start sites by correcting RNA degradation
Source: Nat Commun. 2026 Apr 28;17:5798. doi: 10.1038/s41467-026-72298-8 (PMC13332059; doi:10.1038/s41467-026-72298-8)
Supplement: Supplementary file 7 — Supplementary Data 5 [file 41467_2026_72298_MOESM7_ESM.xlsx]

## Sheet: CD8 CTL
Supplementary Data 5. GO enrichments of cell-type-specific TSSs in COVID-19 5' scRNA-seq.
GO ID	Description	Ratio of Genes	P Value	Adjust P value	Q Value	HGNC Gene Symbol	Cell Type
GO:0019882	antigen processing and presentation	0.0627063	5.53438e-09	1.10568e-05	9.76506e-06	AP2S1/CTSD/CTSH/CD8A/CANX/CAPZA2/CLTA/FCER1G/FGL2/HLA-DRA/HLA-DRB5/HLA-DQA1/HLA-DQB1/HLA-DMB/HLA-DMA/PSMA5/PSMA3/PSMA4/PYCARD	CD8 CTL
GO:0002495	antigen processing and presentation of peptide antigen via MHC class II	0.0429043	9.53115e-09	1.10568e-05	9.76506e-06	AP2S1/CTSD/CANX/CAPZA2/CLTA/FCER1G/HLA-DRA/HLA-DRB5/HLA-DQA1/HLA-DQB1/HLA-DMB/HLA-DMA/PYCARD	CD8 CTL
GO:0002504	antigen processing and presentation of peptide or polysaccharide antigen via MHC class II	0.0429043	1.07661e-08	1.10568e-05	9.76506e-06	AP2S1/CTSD/CANX/CAPZA2/CLTA/FCER1G/HLA-DRA/HLA-DRB5/HLA-DQA1/HLA-DQB1/HLA-DMB/HLA-DMA/PYCARD	CD8 CTL
GO:0006119	oxidative phosphorylation	0.049505	1.44534e-08	1.11327e-05	9.83208e-06	ATP5MC1/ATP5PO/UQCRC2/UQCRC1/CHCHD10/DNAJC15/NDUFS3/NDUFS8/NDUFC2/NDUFV2/NDUFB3/NDUFB5/NDUFC1/NDUFB6/SHMT2	CD8 CTL
GO:0006968	cellular defense response	0.029703	1.64325e-07	6.895e-05	6.08947e-05	TYROBP/ITGB1/GNLY/MNDA/KLRG1/KLRC2/PRF1/TCIRG1/TRAT1	CD8 CTL
GO:0043624	cellular protein complex disassembly	0.0528053	5.45468e-07	0.000130135	0.000114932	AURKAIP1/TWF2/CAPG/CAPZA2/DAP3/DSTN/MRPL20/MRPL37/MRPL16/MRPL21/MRPL57/MRPL52/MRPL53/MRPS24/MTPN/PLEK	CD8 CTL
GO:0010257	NADH dehydrogenase complex assembly	0.029703	8.7347e-07	0.000179411	0.00015845	NDUFS3/NDUFS8/NDUFC2/NDUFV2/NDUFB3/NDUFAF3/NDUFB5/NDUFC1/NDUFB6	CD8 CTL
GO:0032981	mitochondrial respiratory chain complex I assembly	0.029703	8.7347e-07	0.000179411	0.00015845	NDUFS3/NDUFS8/NDUFC2/NDUFV2/NDUFB3/NDUFAF3/NDUFB5/NDUFC1/NDUFB6	CD8 CTL
GO:1904874	positive regulation of telomerase RNA localization to Cajal body	0.0165017	2.86283e-06	0.000490021	0.000432773	CCT4/CCT8/CCT6A/NOP10/NHP2	CD8 CTL
GO:0001909	leukocyte mediated cytotoxicity	0.0330033	9.5787e-06	0.00119922	0.00105912	TYROBP/CTSH/GZMB/GZMM/IL7R/HPRT1/LGALS9/PRF1/STXBP2/STX7	CD8 CTL
GO:0090685	RNA localization to nucleus	0.0165017	1.05092e-05	0.00119922	0.00105912	CCT4/CCT8/CCT6A/NOP10/NHP2	CD8 CTL
GO:0140053	mitochondrial gene expression	0.039604	1.38194e-05	0.00146819	0.00129667	AURKAIP1/CHCHD10/DAP3/MRPL20/MRPL37/MRPL16/MRPL21/MRPL57/MRPL52/MRPL53/MRPS24/SHMT2	CD8 CTL
GO:0031647	regulation of protein stability	0.0528053	1.74766e-05	0.00173695	0.00153403	VPS35/TYROBP/XBP1/CTSH/CCT4/CTSA/CCT8/CMTM6/CRTAP/CCNH/CCT6A/GRN/PYCARD/PIM1/RTN4/TESC	CD8 CTL
GO:0072643	interferon-gamma secretion	0.0165017	2.28677e-05	0.00220173	0.00194451	CD2/ISG15/GATA3/LGALS9/TCIRG1	CD8 CTL
GO:0050852	T cell receptor signaling pathway	0.0429043	2.735e-05	0.00247839	0.00218885	CD3G/CD300A/GATA3/HLA-DRA/HLA-DRB5/HLA-DQA1/HLA-DQB1/LIME1/PSMA5/PSMA3/PSMA4/TESPA1/TRAT1	CD8 CTL
GO:0070661	leukocyte proliferation	0.0528053	3.14366e-05	0.00276732	0.00244402	AIF1/TYROBP/CD300A/CD320/FLT3LG/DOCK8/IL7R/HLA-DMB/HPRT1/MNDA/LGALS9/LST1/MS4A1/PYCARD/RASAL3/TCIRG1	CD8 CTL
GO:0030217	T cell differentiation	0.0462046	4.01105e-05	0.00340497	0.00300717	XBP1/CD2/CD3G/CD8A/CAMK4/FCER1G/FGL2/GATA3/IL4R/IL7R/LGALS9/KDELR1/TCIRG1/TESPA1	CD8 CTL
GO:0007006	mitochondrial membrane organization	0.0330033	6.76794e-05	0.0047391	0.00418544	ATP5MC1/ATP5PO/BNIP3L/YWHAE/CHCHD10/CHCHD3/GZMB/TIMM10/TIMM13/TOMM22	CD8 CTL
GO:0006839	mitochondrial transport	0.0462046	8.05198e-05	0.00527833	0.00466168	ATP5MC1/ATP5PO/BNIP3L/UQCRC2/VPS35/YWHAE/CHCHD10/DNAJC15/GZMB/TIMM10/TIMM8B/TIMM13/TOMM22/TMEM14C	CD8 CTL
GO:0034341	response to interferon-gamma	0.039604	0.000103762	0.00652433	0.0057621	AIF1/XCL2/CASP1/CCL4/IFITM3/HLA-DRA/HLA-DRB5/HLA-DQA1/HLA-DQB1/LGALS9/OAS1/STXBP2	CD8 CTL
GO:0032755	positive regulation of interleukin-6 production	0.0264026	0.000168929	0.00870273	0.007686	AIF1/TYROBP/XBP1/FCER1G/LGALS9/MYD88/PYCARD/SPON2	CD8 CTL
GO:2000403	positive regulation of lymphocyte migration	0.0165017	0.000310156	0.013737	0.0121322	AIF1/XCL2/CCL4/DOCK8/PYCARD	CD8 CTL
GO:0045071	negative regulation of viral genome replication	0.019802	0.00038043	0.0160562	0.0141804	BANF1/APOBEC3G/ISG15/IFITM3/OAS1/PLSCR1	CD8 CTL
GO:0009313	oligosaccharide catabolic process	0.00990099	0.00107285	0.029513	0.026065	HEXB/MAN2B1/MANBA	CD8 CTL
GO:0036109	alpha-linolenic acid metabolic process	0.00990099	0.00107285	0.029513	0.026065	ACAA1/ELOVL5/SCP2	CD8 CTL
GO:0044106	cellular amine metabolic process	0.0264026	0.0012266	0.032579	0.0287729	VPS35/COMT/HPRT1/NAAA/PSMA5/PSMA3/PSMA4/SAT2	CD8 CTL
GO:2000116	regulation of cysteine-type endopeptidase activity	0.0363036	0.00188582	0.0443528	0.0391711	YWHAE/CTSD/CASP1/CTSH/CST7/LAMTOR5/LGALS9/PRDX3/PYCARD/TNFSF10/TNFAIP8	CD8 CTL
Note
1. Background genes (n=18,670) were provided by clusterProfiler (v3.14.3).
2. Statistical significance was determined by a one-sided hypergeometric test followed by Benjamini-Hochberg correction.

## Sheet: CD8 memory
GO ID	Description	Ratio of Genes	P Value	Adjust P value	Q Value	HGNC Gene Symbol	Cell Type
GO:0002495	antigen processing and presentation of peptide antigen via MHC class II	0.205128	2.96383e-11	1.38889e-08	9.53253e-09	AP2S1/CTSD/CLTA/FCER1G/HLA-DRA/HLA-DQB1/HLA-DMA/PYCARD	CD8 memory
GO:0002504	antigen processing and presentation of peptide or polysaccharide antigen via MHC class II	0.205128	3.21131e-11	1.38889e-08	9.53253e-09	AP2S1/CTSD/CLTA/FCER1G/HLA-DRA/HLA-DQB1/HLA-DMA/PYCARD	CD8 memory
GO:0001909	leukocyte mediated cytotoxicity	0.153846	8.60644e-08	9.30571e-06	6.38688e-06	TYROBP/GZMB/GZMM/IL7R/KLRK1/PRF1	CD8 memory
GO:0019835	cytolysis	0.102564	1.40718e-06	0.000121721	8.35422e-05	GZMH/GZMB/GZMM/PRF1	CD8 memory
GO:0032760	positive regulation of tumor necrosis factor production	0.102564	3.05182e-05	0.00239984	0.00164711	TYROBP/FCER1G/PYCARD/SPON2	CD8 memory
GO:0007229	integrin-mediated signaling pathway	0.102564	6.19411e-05	0.00357194	0.00245156	TYROBP/FCER1G/PLEK/TIMP1	CD8 memory
GO:0032802	low-density lipoprotein particle receptor catabolic process	0.0512821	0.000380836	0.013303	0.0091304	AP2S1/CLTA	CD8 memory
GO:0050766	positive regulation of phagocytosis	0.0769231	0.000418746	0.0134154	0.00920751	FCER1G/LYAR/PYCARD	CD8 memory
GO:0048268	clathrin coat assembly	0.0512821	0.000636935	0.0189982	0.0130393	AP2S1/CLTA	CD8 memory
GO:0061081	positive regulation of myeloid leukocyte cytokine production involved in immune response	0.0512821	0.00071093	0.0198372	0.0136151	FCER1G/SPON2	CD8 memory
GO:2000010	positive regulation of protein localization to cell surface	0.0512821	0.00071093	0.0198372	0.0136151	TYROBP/FCER1G	CD8 memory
GO:1902905	positive regulation of supramolecular fiber organization	0.102564	0.000843813	0.0221181	0.0151806	ARPC4/PYCARD/PLEK/RHOC	CD8 memory
GO:0051495	positive regulation of cytoskeleton organization	0.102564	0.0012335	0.0296382	0.0203419	ARPC4/PYCARD/PLEK/RHOC	CD8 memory
GO:0051607	defense response to virus	0.102564	0.00149216	0.0339662	0.0233123	IFITM3/PRF1/PYCARD/SPON2	CD8 memory
GO:0010543	regulation of platelet activation	0.0512821	0.00190289	0.0365777	0.0251047	FCER1G/PLEK	CD8 memory
GO:0110053	regulation of actin filament organization	0.102564	0.00208991	0.0392994	0.0269727	ARPC4/PYCARD/PLEK/RHOC	CD8 memory
GO:0042407	cristae formation	0.0512821	0.00215501	0.0395538	0.0271474	ATP5PO/CHCHD10	CD8 memory
GO:0008637	apoptotic mitochondrial changes	0.0769231	0.00219489	0.0395538	0.0271474	CHCHD10/GZMB/PYCARD	CD8 memory
GO:0031334	positive regulation of protein complex assembly	0.102564	0.00230054	0.0402904	0.0276529	ARPC4/PYCARD/PLEK/RHOC	CD8 memory
GO:0002576	platelet degranulation	0.0769231	0.00240223	0.0402904	0.0276529	FCER1G/PLEK/TIMP1	CD8 memory
GO:0072583	clathrin-dependent endocytosis	0.0512821	0.00315433	0.0470431	0.0322876	AP2S1/CLTA	CD8 memory
GO:0006119	oxidative phosphorylation	0.0769231	0.00341736	0.0484593	0.0332595	ATP5PO/CHCHD10/NDUFS3	CD8 memory

## Sheet: Class. mono
GO ID	Description	Ratio of Genes	P Value	Adjust P value	Q Value	HGNC Gene Symbol	Cell Type
GO:0002478	antigen processing and presentation of exogenous peptide antigen	0.0426929	1.01923e-10	2.25604e-07	2.02322e-07	ACTR1A/AP1M1/AP2S1/CTSD/CLEC4A/CAPZA2/CLTA/FCER1G/FCGR2B/DYNLL1/IFI30/HLA-DRA/HLA-DRB5/HLA-DQA1/HLA-DQB1/HLA-DMB/HLA-DMA/KIF2A/NCF2/NCF1/PSMB2/PSMA4/PSMC5/PSMC4/SNAP23/TAP2	Class. mono
GO:0048002	antigen processing and presentation of peptide antigen	0.044335	1.11327e-10	2.25604e-07	2.02322e-07	ACTR1A/AP1M1/AP2S1/CTSD/CLEC4A/CAPZA2/CLTA/FCER1G/FCGR2B/DYNLL1/IFI30/HLA-DRA/HLA-DRB5/HLA-DQA1/HLA-DQB1/HLA-DMB/HLA-DMA/KIF2A/NCF2/NCF1/PSMB2/PSMA4/PYCARD/PSMC5/PSMC4/SNAP23/TAP2	Class. mono
GO:1904874	positive regulation of telomerase RNA localization to Cajal body	0.0131363	6.43762e-09	3.72738e-06	3.34272e-06	CCT3/CCT2/CCT4/CCT8/CCT5/CCT6A/NOP10/NHP2	Class. mono
GO:1990173	protein localization to nucleoplasm	0.0114943	2.60842e-08	1.17466e-05	1.05344e-05	CCT3/CCT2/CCT4/CCT8/CCT5/CCT6A/TBRG1	Class. mono
GO:0034341	response to interferon-gamma	0.0394089	3.62742e-08	1.47019e-05	1.31847e-05	AIF1/CASP1/CCL3/CCL4/CXCL16/GBP2/GBP5/IFITM3/IRF9/IFI30/IRF3/HCK/IFNGR2/HLA-DRA/HLA-DRB5/HLA-DQA1/HLA-DQB1/IFNGR1/GSN/LGALS9/KYNU/OAS1/PTPN2/STXBP2	Class. mono
GO:0090685	RNA localization to nucleus	0.0131363	6.73416e-08	1.81957e-05	1.63179e-05	CCT3/CCT2/CCT4/CCT8/CCT5/CCT6A/NOP10/NHP2	Class. mono
GO:0006968	cellular defense response	0.0197044	1.02258e-07	2.58656e-05	2.31963e-05	TYROBP/CD300C/C5AR1/CX3CR1/ITGB1/GNLY/MNDA/LY96/NCF2/NCF1/SPN/TCIRG1	Class. mono
GO:0032760	positive regulation of tumor necrosis factor production	0.0246305	1.08491e-07	2.58656e-05	2.31963e-05	TYROBP/CLEC7A/CCL3/FCER1G/IFNGR1/HSPB1/LGALS9/LILRA5/LILRA2/LY96/PYCARD/PIK3R1/SPN/SELENOK/SASH3	Class. mono
GO:0043624	cellular protein complex disassembly	0.0394089	1.89541e-07	3.89028e-05	3.48881e-05	AURKAIP1/TWF2/CAPG/CAPZA2/DAP3/DSTN/GSN/MRPL20/MRPL9/MRPL16/MRPL52/MRPL34/MRPL33/KIF2A/MRPL15/MRPL41/MRPS6/MRPS18B/MRPS24/MTPN/MRPS2/PLEK/SH3BP1/SWAP70	Class. mono
GO:0050663	cytokine secretion	0.0410509	3.34928e-07	5.42985e-05	4.8695e-05	AIF1/XBP1/CD244/CASP1/CCL3/CSF1R/BTN3A2/BTN3A1/FGR/FCGR2B/FCN1/ISG15/GBP5/IRF3/IL17RA/IFNGR1/LGALS9/LILRA5/LILRA2/LILRB1/PYCARD/PPP1R11/S100A12/SELENOK/TCIRG1	Class. mono
GO:0050792	regulation of viral process	0.0361248	1.30795e-06	0.000147253	0.000132057	APOBEC3G/ZC3HAV1/CD4/CCL3/CCL4/CHMP4B/CSF1R/DYNLT1/FCN1/ISG15/HDAC1/IFI16/IFITM3/GSN/MPHOSPH8/LGALS9/OAS1/POLR2C/POLR2J/POLR2K/SMARCB1/SUPT4H1	Class. mono
GO:0070661	leukocyte proliferation	0.0426929	5.60059e-06	0.000540457	0.000484682	BAX/AIF1/TYROBP/CD4/CD300A/CD40/CSF1R/BTN3A1/FCGR2B/FLT3LG/DOCK8/IL7R/GAPT/HLA-DMB/MNDA/LGALS9/LILRB1/LST1/PYCARD/PRDX2/RASAL3/SPN/SELENOK/SASH3/TCIRG1/TGFBR2	Class. mono
GO:0045730	respiratory burst	0.0131363	2.04654e-05	0.00148118	0.00132833	CLEC7A/CYBC1/GRN/HCK/NCF2/NCF1/PRDX2/SELENOK	Class. mono
GO:2000403	positive regulation of lymphocyte migration	0.0131363	2.04654e-05	0.00148118	0.00132833	ADAM10/AIF1/CCL3/CCL4/DOCK8/PYCARD/SPN/SELENOK	Class. mono
GO:0002573	myeloid leukocyte differentiation	0.0311987	4.14413e-05	0.00250689	0.00224818	TYROBP/CD4/CCL3/CSF1R/FCER1G/FES/HAX1/IFI16/GLO1/LILRB3/LILRB1/LILRB4/KLF10/PTPN2/PIK3R1/SPI1/TCIRG1/TESC/TGFBR2	Class. mono
GO:0006457	protein folding	0.0328407	5.77761e-05	0.00325231	0.00291668	CCT3/CCT2/CCT4/CCT8/CRTAP/CCT5/CCT6A/DNAJC1/DNAJB1/DNAJC19/DNAJB11/FKBP5/GNG2/GRN/HSPE1/HSPB1/LMAN1/PDIA6/PDIA4/PRDX4	Class. mono
GO:0031647	regulation of protein stability	0.0377668	6.18212e-05	0.00330323	0.00296234	TYROBP/XBP1/CCT3/CCT2/CCT4/CTSA/CCT8/CMTM6/CRTAP/CCT5/CCT6A/GRN/ISOC2/GSN/PYCARD/PHB/PIK3R1/PIM1/RTN4/STX12/SYVN1/TBRG1/TESC	Class. mono
GO:0002886	regulation of myeloid leukocyte mediated immunity	0.0147783	6.55685e-05	0.00336391	0.00301676	CD300A/FGR/FCER1G/FCGR2B/FES/HMOX1/LGALS9/PRAM1/STXBP2	Class. mono
GO:0006120	mitochondrial electron transport, NADH to ubiquinone	0.0147783	6.55685e-05	0.00336391	0.00301676	NDUFV1/NDUFS8/NDUFC2/NDUFV2/NDUFA10/NDUFB5/NDUFS6/NDUFA2/NDUFB6	Class. mono
GO:0018279	protein N-linked glycosylation via asparagine	0.0114943	7.74283e-05	0.00382703	0.00343209	UBE2J1/LMAN1/MGAT1/OSTC/RPN2/RPN1/SYVN1	Class. mono
GO:0071216	cellular response to biotic stimulus	0.0328407	9.90817e-05	0.00436498	0.00391452	XBP1/CASP1/CLEC7A/CD68/CCL3/CX3CR1/FCGR2B/FBH1/IRF3/HCK/HMGB2/LILRA2/LILRB1/LY86/LY96/PYCARD/PRPF8/PLSCR3/PRDX2/PPBP	Class. mono
GO:0051607	defense response to virus	0.0328407	0.000111213	0.00479516	0.00430031	APOBEC3G/BNIP3L/TSPAN32/ZC3HAV1/CD40/FGL2/ISG15/IFI44L/IFI16/IFITM3/IRF9/IRF3/ITCH/HERC5/G3BP1/LILRB1/OAS1/PYCARD/RNASE6/SELENOK	Class. mono
GO:0140053	mitochondrial gene expression	0.0246305	0.000277786	0.00962279	0.00862974	AURKAIP1/DAP3/MRPL20/MRPL9/MRPL16/MRPL52/MRPL34/MRPL33/MRPL15/MRPL41/MRPS6/MRPS18B/MRPS24/MRPS2/SHMT2	Class. mono
GO:2000116	regulation of cysteine-type endopeptidase activity	0.0311987	0.000332746	0.010619	0.00952317	BAX/BCL2L13/CTSD/CASP1/CLEC7A/CDKN2D/CST7/DELE1/CYCS/IFI16/HSPE1/GSN/LAMTOR5/LGALS9/PYCARD/RPS6KA1/TRADD/TNFSF10/TNFAIP8	Class. mono
GO:0050764	regulation of phagocytosis	0.0180624	0.000348445	0.0108226	0.00970572	ANO6/CLEC7A/CD300A/CD300LF/FGR/FCER1G/FCGR2B/HCK/LYAR/PYCARD/SIRPB1	Class. mono
GO:0050870	positive regulation of T cell activation	0.0279146	0.000349805	0.0108226	0.00970572	AIF1/XBP1/CD4/DOCK8/IL7R/HLA-DMB/MAP3K8/LGALS9/LILRB1/LILRB4/PYCARD/RASAL3/PIK3R1/SIRPB1/SELENOK/SASH3/TGFBR2	Class. mono
GO:0002831	regulation of response to biotic stimulus	0.0213465	0.00063224	0.0170064	0.0152514	APOBEC3G/TSPAN32/FGL2/GRN/ITCH/HERC5/LILRA2/LILRB1/LY86/LY96/PYCARD/PRDX2/SELENOK	Class. mono
GO:0030497	fatty acid elongation	0.00656814	0.000633598	0.0170064	0.0152514	ELOVL1/ELOVL5/HACD4/TECR	Class. mono
GO:0036109	alpha-linolenic acid metabolic process	0.00656814	0.000633598	0.0170064	0.0152514	ACAA1/ELOVL1/ELOVL5/SCP2	Class. mono
GO:0042761	very long-chain fatty acid biosynthetic process	0.00656814	0.000633598	0.0170064	0.0152514	ELOVL1/ELOVL5/HACD4/TECR	Class. mono
GO:0110053	regulation of actin filament organization	0.0311987	0.000975012	0.0242597	0.0217561	ARPC4/VASP/TWF2/CDC42EP3/CAPG/CAPZA2/DSTN/DBNL/HAX1/GPR65/HCK/GSN/MTPN/PYCARD/PLEK/PIK3R1/RHOC/SH3BP1/SWAP70	Class. mono
GO:0008360	regulation of cell shape	0.0213465	0.00128515	0.0294277	0.0263908	ARHGAP15/CCL3/CDC42EP3/CSF1R/FGR/FES/FGD2/HCK/HEXB/LST1/RHOC/RHOF/SH3KBP1	Class. mono
GO:1905897	regulation of response to endoplasmic reticulum stress	0.0147783	0.00164538	0.0350987	0.0314765	BAX/TXNDC12/XBP1/UBE2J1/FCGR2B/GRINA/PTPN2/PIK3R1/SYVN1	Class. mono
GO:0061900	glial cell activation	0.0114943	0.00269809	0.0492584	0.044175	AIF1/TYROBP/CCL3/C5AR1/CST7/GRN/IFNGR1	Class. mono

## Sheet: Inter. mono
GO ID	Description	Ratio of Genes	P Value	Adjust P value	Q Value	HGNC Gene Symbol	Cell Type
GO:0006120	mitochondrial electron transport, NADH to ubiquinone	0.0578035	7.33377e-11	6.64126e-08	5.72612e-08	DNAJC15/NDUFS3/NDUFS8/NDUFC2/NDUFB3/NDUFA6/NDUFC1/NDUFS6/NDUFA2/NDUFB6	Inter. mono
GO:0006119	oxidative phosphorylation	0.0809249	7.70338e-11	6.64126e-08	5.72612e-08	ATP5MC1/ATP5PO/UQCRC1/CHCHD10/DNAJC15/NDUFS3/NDUFS8/NDUFC2/NDUFB3/NDUFA6/NDUFC1/NDUFS6/NDUFA2/NDUFB6	Inter. mono
GO:0033108	mitochondrial respiratory chain complex assembly	0.0693642	8.68517e-11	6.64126e-08	5.72612e-08	COX14/COA3/COX17/NDUFS3/NDUFS8/NDUFC2/NDUFB3/NDUFA6/NDUFC1/NDUFS6/NDUFA2/NDUFB6	Inter. mono
GO:0070125	mitochondrial translational elongation	0.0520231	1.24706e-07	2.86075e-05	2.46655e-05	AURKAIP1/CHCHD1/MRPL20/MRPL57/MRPL52/MRPL54/MRPL53/MRPL41/MRPS24	Inter. mono
GO:0140053	mitochondrial gene expression	0.0635838	3.35292e-07	6.40966e-05	5.52643e-05	AURKAIP1/CHCHD1/COA3/CHCHD10/MRPL20/MRPL57/MRPL52/MRPL54/MRPL53/MRPL41/MRPS24	Inter. mono
GO:0072608	interleukin-10 secretion	0.0231214	2.23364e-06	0.000320248	0.000276119	ISG15/LGALS9/LILRB1/PYCARD	Inter. mono
GO:0007007	inner mitochondrial membrane organization	0.0346821	3.05959e-06	0.000412865	0.000355974	ATP5MC1/ATP5PO/CHCHD10/ROMO1/TIMM10/TIMM13	Inter. mono
GO:0050792	regulation of viral process	0.0635838	3.92745e-06	0.000490462	0.000422878	BANF1/APOBEC3G/CCL4/DYNLT1/ISG15/IFITM3/LGALS9/POLR2E/PLSCR1/POLR2J/SUPT4H1	Inter. mono
GO:0002495	antigen processing and presentation of peptide antigen via MHC class II	0.0462428	4.48984e-06	0.000490462	0.000422878	AP2S1/CTSD/CLTA/FCER1G/HLA-DRA/HLA-DRB5/HLA-DMA/PYCARD	Inter. mono
GO:0032613	interleukin-10 production	0.0346821	1.15497e-05	0.000946251	0.000815861	TYROBP/FCER1G/ISG15/LGALS9/LILRB1/PYCARD	Inter. mono
GO:2000403	positive regulation of lymphocyte migration	0.0289017	2.2103e-05	0.00163562	0.00141024	AIF1/CCL4/DOCK8/PYCARD/SELENOK	Inter. mono
GO:0002230	positive regulation of defense response to virus by host	0.0231214	9.07736e-05	0.00547986	0.00472475	APOBEC3G/LILRB1/PYCARD/SELENOK	Inter. mono
GO:0034341	response to interferon-gamma	0.0520231	0.000101968	0.00599778	0.00517131	AIF1/CCL4/IFITM3/IFNGR2/HLA-DRA/HLA-DRB5/IFNGR1/LGALS9/STXBP2	Inter. mono
GO:0046651	lymphocyte proliferation	0.0578035	0.000231259	0.00955343	0.008237	BAX/AIF1/TYROBP/DOCK8/LGALS9/LILRB1/LST1/PYCARD/SELENOK/TNFSF13B	Inter. mono
GO:0043280	positive regulation of cysteine-type endopeptidase activity involved in apoptotic process	0.0404624	0.000231654	0.00955343	0.008237	BAX/CTSD/HSPE1/LGALS9/PDCD6/PYCARD/TNFSF10	Inter. mono
GO:0045576	mast cell activation	0.0289017	0.000233214	0.00955343	0.008237	FCER1G/LGALS9/PLSCR1/S100A12/STXBP2	Inter. mono
GO:0046782	regulation of viral transcription	0.0289017	0.000316015	0.0112228	0.00967635	CCL4/IFITM3/POLR2E/POLR2J/SUPT4H1	Inter. mono
GO:0140029	exocytic process	0.0289017	0.000884612	0.0230602	0.0198826	VTI1B/FCER1G/RAB10/PLEK/STXBP2	Inter. mono
GO:0032469	endoplasmic reticulum calcium ion homeostasis	0.017341	0.00105776	0.0252762	0.0217932	BAX/GRINA/SELENOK	Inter. mono
GO:0060561	apoptotic process involved in morphogenesis	0.017341	0.0015479	0.0344746	0.0297241	BAX/SPI1/TNFRSF1A	Inter. mono
GO:0002831	regulation of response to biotic stimulus	0.0346821	0.0018879	0.0400164	0.0345023	APOBEC3G/GRN/LILRB1/LY96/PYCARD/SELENOK	Inter. mono
GO:0061900	glial cell activation	0.0231214	0.00204626	0.0415409	0.0358167	AIF1/TYROBP/GRN/IFNGR1	Inter. mono
GO:0048872	homeostasis of number of cells	0.0462428	0.0021241	0.0427429	0.0368531	BAX/FCER1G/ISG15/LIPA/LGALS9/LYAR/SPI1/TNFSF13B	Inter. mono
GO:1904064	positive regulation of cation transmembrane transport	0.0346821	0.0022559	0.0446123	0.0384649	ANO6/BAX/CHCHD10/COX17/GSTO1/GLRX	Inter. mono

## Sheet: MAIT
GO ID	Description	Ratio of Genes	P Value	Adjust P value	Q Value	HGNC Gene Symbol	Cell Type
GO:0019882	antigen processing and presentation	0.106383	1.75302e-10	1.91555e-07	1.63469e-07	AP2S1/CTSD/CTSH/CCR7/CLTA/FCER1G/HLA-DRA/HLA-DRB5/HLA-DQA1/HLA-DQB1/HLA-DMB/HLA-DMA/PSMB2/PSMA4/PYCARD	MAIT
GO:0002495	antigen processing and presentation of peptide antigen via MHC class II	0.0780142	2.73589e-10	1.91555e-07	1.63469e-07	AP2S1/CTSD/CLTA/FCER1G/HLA-DRA/HLA-DRB5/HLA-DQA1/HLA-DQB1/HLA-DMB/HLA-DMA/PYCARD	MAIT
GO:0002504	antigen processing and presentation of peptide or polysaccharide antigen via MHC class II	0.0780142	3.04701e-10	1.91555e-07	1.63469e-07	AP2S1/CTSD/CLTA/FCER1G/HLA-DRA/HLA-DRB5/HLA-DQA1/HLA-DQB1/HLA-DMB/HLA-DMA/PYCARD	MAIT
GO:0001909	leukocyte mediated cytotoxicity	0.0567376	1.50597e-06	0.000355032	0.000302977	TYROBP/CTSH/GZMB/IL7R/KLRK1/NCR3/PRF1/STXBP2	MAIT
GO:0006119	oxidative phosphorylation	0.0567376	1.44653e-05	0.00272815	0.00232814	ATP5MC1/ATP5PO/CHCHD10/NDUFS3/NDUFC2/NDUFA6/NDUFB5/NDUFC1	MAIT
GO:0050852	T cell receptor signaling pathway	0.0638298	2.32269e-05	0.00398237	0.00339847	CD3G/CCR7/HLA-DRA/HLA-DRB5/HLA-DQA1/HLA-DQB1/PSMB2/PSMA4/PIK3R1	MAIT
GO:0006968	cellular defense response	0.035461	4.90615e-05	0.00771083	0.00658026	TYROBP/GNLY/KLRC2/PRF1/SPN	MAIT
GO:2000116	regulation of cysteine-type endopeptidase activity	0.0638298	8.58267e-05	0.0111279	0.00949628	YWHAE/CTSD/CD27/CTSH/CST7/HSPE1/PRDX3/PYCARD/TNFSF10	MAIT
GO:0033108	mitochondrial respiratory chain complex assembly	0.0425532	8.85036e-05	0.0111279	0.00949628	COX14/NDUFS3/NDUFC2/NDUFA6/NDUFB5/NDUFC1	MAIT
GO:0050870	positive regulation of T cell activation	0.0567376	0.000151465	0.0150349	0.0128304	CD27/CCR7/IL4R/IL7R/HLA-DMB/KLRK1/PYCARD/PIK3R1	MAIT
GO:0110053	regulation of actin filament organization	0.0638298	0.000167036	0.0157515	0.013442	ARPC4/VASP/CCR7/CAPG/MTPN/PYCARD/PLEK/PIK3R1/RHOC	MAIT
GO:0002532	production of molecular mediator involved in inflammatory response	0.035461	0.000213259	0.0191527	0.0163445	FCER1G/IL4R/GRN/MYD88/PYCARD	MAIT
GO:0008637	apoptotic mitochondrial changes	0.0425532	0.00035878	0.0281941	0.0240603	BNIP3L/YWHAE/CHCHD10/GZMB/PYCARD/TNFSF10	MAIT
GO:0008064	regulation of actin polymerization or depolymerization	0.0496454	0.000425546	0.0286161	0.0244204	ARPC4/VASP/CCR7/CAPG/MTPN/PYCARD/PLEK	MAIT
GO:2001235	positive regulation of apoptotic signaling pathway	0.0496454	0.000425546	0.0286161	0.0244204	YWHAE/CTSH/CHCHD10/GZMB/ITM2C/PYCARD/TNFSF10	MAIT
GO:0030832	regulation of actin filament length	0.0496454	0.000440014	0.0286161	0.0244204	ARPC4/VASP/CCR7/CAPG/MTPN/PYCARD/PLEK	MAIT
GO:0030217	T cell differentiation	0.0567376	0.000484199	0.0296807	0.0253289	CD3G/CD27/CCR7/CAMK4/FCER1G/IL4R/IL7R/SPN	MAIT
GO:0032760	positive regulation of tumor necrosis factor production	0.035461	0.000487859	0.0296807	0.0253289	TYROBP/FCER1G/PYCARD/PIK3R1/SPN	MAIT
GO:0045071	negative regulation of viral genome replication	0.0283688	0.00102817	0.0421545	0.0359738	BANF1/APOBEC3G/ISG15/IFITM3	MAIT
GO:0060143	positive regulation of syncytium formation by plasma membrane fusion	0.0212766	0.00107993	0.0421545	0.0359738	TYROBP/FLT3LG/IL4R	MAIT
GO:0046651	lymphocyte proliferation	0.0567376	0.00109303	0.0421545	0.0359738	TYROBP/FLT3LG/IL7R/HLA-DMB/LST1/MS4A1/PYCARD/SPN	MAIT
GO:0043624	cellular protein complex disassembly	0.0496454	0.00132016	0.0457538	0.0390454	AURKAIP1/CAPG/MRPL52/MRPL54/MRPS24/MTPN/PLEK	MAIT
GO:0031647	regulation of protein stability	0.0567376	0.00143829	0.046345	0.0395498	TYROBP/CTSH/CMTM6/CRTAP/GRN/PYCARD/PIK3R1/RTN4	MAIT
GO:0072676	lymphocyte migration	0.035461	0.00154489	0.0467969	0.0399355	CCR7/ITGB7/KLRK1/PYCARD/SPN	MAIT
GO:1905710	positive regulation of membrane permeability	0.0283688	0.0015632	0.0467969	0.0399355	BNIP3L/YWHAE/CHCHD10/GZMB	MAIT
GO:0043304	regulation of mast cell degranulation	0.0212766	0.00162339	0.0477721	0.0407677	FCER1G/IL4R/STXBP2	MAIT

## Sheet: mDC
GO ID	Description	Ratio of Genes	P Value	Adjust P value	Q Value	HGNC Gene Symbol	Cell Type
GO:0070125	mitochondrial translational elongation	0.0377551	1.50973e-24	5.70776e-21	4.99969e-21	AURKAIP1/CHCHD1/DAP3/GADD45GIP1/MRPL20/MRPL37/MRPL9/MRPL55/MRPL43/MRPL16/MRPL11/MRPL21/MRPL51/MRPL57/MRPL52/MRPL28/MRPL38/MRPL12/MRPL54/MRPL4/MRPL34/MRPL33/MRPL3/MRPL47/MRPL14/MRPL18/MRPL15/MRPL13/MRPL41/MRPS15/MRPS34/MRPS23/MRPS7/MRPS12/MRPS25/MRPS36/MRPS24	mDC
GO:0070126	mitochondrial translational termination	0.0377551	2.45653e-24	5.70776e-21	4.99969e-21	AURKAIP1/CHCHD1/DAP3/GADD45GIP1/MRPL20/MRPL37/MRPL9/MRPL55/MRPL43/MRPL16/MRPL11/MRPL21/MRPL51/MRPL57/MRPL52/MRPL28/MRPL38/MRPL12/MRPL54/MRPL4/MRPL34/MRPL33/MRPL3/MRPL47/MRPL14/MRPL18/MRPL15/MRPL13/MRPL41/MRPS15/MRPS34/MRPS23/MRPS7/MRPS12/MRPS25/MRPS36/MRPS24	mDC
GO:0140053	mitochondrial gene expression	0.0438776	3.4044e-19	2.63671e-16	2.30962e-16	AURKAIP1/UQCC2/CHCHD1/COA3/CHCHD10/DAP3/GADD45GIP1/MRPL20/MRPL37/MRPL9/MRPL55/MRPL43/MRPL16/MRPL11/MRPL21/MRPL51/MRPL57/MRPL52/MRPL28/MRPL38/MRPL12/MRPL54/MRPL4/MRPL34/MRPL33/LRPPRC/MRPL3/MRPL47/MRPL14/MRPL18/MRPL15/MRPL13/MRPL41/MRPS15/MTIF3/MRPS34/MRPS23/MRPS7/NDUFA7/MRPS12/MRPS25/MRPS36/MRPS24	mDC
GO:0019882	antigen processing and presentation	0.05	1.08427e-17	7.19798e-15	6.30505e-15	ACTR1A/AP2S1/VAMP3/CLEC4A/CTSH/CANX/CAPZA2/CLTA/FCER1G/FCGR2B/DCTN2/DYNC1I2/DYNC1LI1/FGL2/DCTN3/IFI30/HLA-DRA/HLA-DRB5/HLA-DQA1/HLA-DQB1/HLA-DMB/HLA-DMA/HLA-DOA/KIF22/NCF2/NCF1/PSMB2/PSMA5/RAB4A/PSMD13/PSMD9/PSMA3/PSMC1/PSMA4/PYCARD/PSMD7/RAB34/PSMD3/PSMC5/PSMD8/PSMC4/RELB/RAB10/PSMF1/PSMD2/RAB32/SNAP23/SEC13/TAP2	mDC
GO:0033108	mitochondrial respiratory chain complex assembly	0.0306122	6.38549e-16	2.96733e-13	2.59923e-13	UQCC2/COA4/COX14/COX16/COA3/COA5/ECSIT/DMAC1/NDUFS3/NDUFV1/NDUFS8/NDUFC2/NDUFAF8/NDUFV2/NDUFA7/NDUFB3/NDUFA10/NDUFV3/NDUFA6/NDUFAF3/NDUFB5/NDUFC1/NDUFS6/NDUFS4/NDUFA2/NDUFB6/NDUFA8/SAMM50/TIMMDC1/SURF1	mDC
GO:0022900	electron transport chain	0.0387755	3.73441e-13	1.33491e-10	1.16931e-10	AKR7A2/ALDH2/AKR1B1/UQCRC2/UQCRC1/DEGS1/FDX1/DNAJC15/ETFA/ETFB/CYCS/CYC1/IDH3B/GLRX/NCF2/NDUFS3/NDUFV1/NDUFS8/NDUFC2/NDUFV2/NDUFA7/NDUFB3/NDUFA10/NDUFV3/NDUFA6/NDUFB5/NDUFC1/NDUFS6/NDUFS4/NDUFA2/NQO2/NCF1/NDUFB6/NDUFA8/SDHB/SDHC/SDHD/SURF1	mDC
GO:1904872	regulation of telomerase RNA localization to Cajal body	0.0112245	1.78786e-10	3.46174e-08	3.0323e-08	CCT3/CCT2/CCT4/CCT7/CCT8/CCT5/CCT6A/DCP2/NOP10/NHP2/TCP1	mDC
GO:0090685	RNA localization to nucleus	0.0112245	4.04446e-10	6.26487e-08	5.4877e-08	CCT3/CCT2/CCT4/CCT7/CCT8/CCT5/CCT6A/DCP2/NOP10/NHP2/TCP1	mDC
GO:1990173	protein localization to nucleoplasm	0.00918367	5.5659e-10	8.34347e-08	7.30843e-08	CCT3/CCT2/CCT4/CCT7/CCT8/CCT5/CCT6A/TBRG1/TCP1	mDC
GO:1901532	regulation of hematopoietic progenitor cell differentiation	0.0214286	1.88344e-09	2.73511e-07	2.39581e-07	YTHDF2/EIF2AK2/FNIP1/ITCH/HSPA9/NFE2L2/PDCD2/PSMB2/PSMA5/PSMD13/PSMD9/PSMA3/PSMC1/PSMA4/PSMD7/PSMD3/PSMC5/PSMD8/PSMC4/PSMF1/PSMD2	mDC
GO:0006839	mitochondrial transport	0.0387755	6.52931e-09	8.20046e-07	7.18317e-07	ATP5MC1/BAX/ATP5PO/BNIP3L/UBE2J2/UQCRC2/VPS35/YWHAE/UBE2L3/CPT1A/CHCHD10/DNAJC15/FBXO7/DNAJC19/DYNLT1/CYC1/GRPEL1/HSPA4/HEBP2/LEPROT/MPC2/MFF/MRPL18/MPC1/PARL/PPIF/PMPCB/ROMO1/SAMM50/TIMM10/TIMM8B/TFDP1/STAT3/TIMM13/TOMM22/TMEM14C/TMEM14A/TOMM5	mDC
GO:0070498	interleukin-1-mediated signaling pathway	0.0214286	4.17664e-08	4.17943e-06	3.66096e-06	UBE2N/VRK2/CUL1/MAP3K8/MYD88/PSMB2/PSMA5/PSMD13/PSMD9/PSMA3/PSMC1/PSMA4/PSMD7/PSMD3/PSMC5/PSMD8/PSMC4/PSMF1/PSMD2/RPS6KA4/RIPK2	mDC
GO:0006457	protein folding	0.0336735	1.06345e-07	9.88371e-06	8.65761e-06	BAG1/CCT3/CCT2/CCT4/CCT7/CSNK2A1/CCT8/CRTAP/CCT5/CANX/CCT6A/EMC4/DNAJC10/EMC3/DNAJC19/ERP44/GNAI3/GRN/HSPE1/GRPEL1/HSPA9/MLEC/MESD/MKKS/NUDC/NFYC/PFDN2/PDIA6/PDCL3/PPIF/PSMC1/TCP1/TOR2A	mDC
GO:0010389	regulation of G2/M transition of mitotic cell cycle	0.0306122	1.26913e-07	1.13416e-05	9.93468e-06	ACTR1A/YWHAE/CDK4/CUL1/DCTN2/DYNC1I2/DCTN3/HAUS4/FOXN3/MIIP/PCM1/OFD1/PSMB2/PSMA5/PSMD13/PSMD9/PSMA3/PSMC1/RAB11A/PSMA4/PSMD7/PSMD3/PSMC5/PSMD8/PSMC4/PPP2R1A/PSMF1/PSMD2/SDCCAG8/SSNA1	mDC
GO:0031145	anaphase-promoting complex-dependent catabolic process	0.0183673	1.55057e-07	1.31009e-05	1.14757e-05	ANAPC15/ANAPC11/UBE2D1/UBE2E1/PSMB2/PSMA5/PSMD13/PSMD9/PSMA3/PSMC1/PSMA4/PSMD7/PSMD3/PSMC5/PSMD8/PSMC4/PSMF1/PSMD2	mDC
GO:0033238	regulation of cellular amine metabolic process	0.0183673	1.55057e-07	1.31009e-05	1.14757e-05	VPS35/COMT/HPRT1/NR4A2/PSMB2/PSMA5/PSMD13/PSMD9/PSMA3/PSMC1/PSMA4/PSMD7/PSMD3/PSMC5/PSMD8/PSMC4/PSMF1/PSMD2	mDC
GO:0036258	multivesicular body assembly	0.0112245	1.71326e-07	1.4217e-05	1.24533e-05	VPS36/VPS25/CHMP4A/CHMP1B/CHMP2A/CHMP2B/CHMP5/MVB12A/PDCD6IP/RAB11A/SNF8	mDC
GO:0002220	innate immune response activating cell surface receptor signaling pathway	0.0214286	5.91126e-07	4.43059e-05	3.88096e-05	CLEC4A/CUL1/FCER1G/FCN1/PAK1/PSMB2/PSMA5/PSMD13/PSMD9/PSMA3/PSMC1/PSMA4/PSMD7/PSMD3/PSMC5/PSMD8/PSMC4/RELB/PSMF1/PSMD2/SYK	mDC
GO:0016236	macroautophagy	0.0377551	8.215e-07	5.87309e-05	5.14452e-05	ATG101/ATP6V0D1/ATP6V1A/BNIP3L/UVRAG/VPS36/VPS35/VPS25/VDAC1/WIPI2/CHMP4A/CALCOCO2/CHMP2A/CSNK2A1/CHMP2B/GNAI3/IFT20/LAMTOR5/LAMTOR2/MVB12A/MTMR14/RAB1B/PRKAG1/PHF23/POLDIP2/PLAA/SNAPIN/SNF8/SNAP29/RNF5/RIPK2/STX12/TCIRG1/SPTLC2/TOMM22/TBC1D5/TOMM5	mDC
GO:0031647	regulation of protein stability	0.0367347	8.94178e-07	6.20186e-05	5.4325e-05	USP3/VPS35/ZSWIM7/TYROBP/USP4/CCT3/CCT2/CTSH/CCT4/CCT7/CCT8/CMTM6/CRTAP/CCT5/CCT6A/FLOT2/FBXO7/FLOT1/HYPK/GRN/ISOC2/GSN/PDCD10/PYCARD/PHB/PRKRA/RASSF2/RTN4/RNF5/STX12/SYVN1/TBRG1/STUB1/TADA3/TAF9/TCP1	mDC
GO:0032479	regulation of type I interferon production	0.0214286	2.39674e-06	0.000156869	0.000137409	YY1/FLOT1/ISG15/IFI16/ITCH/IRF5/LILRB1/NMI/MYD88/PTPN22/POLR3C/PYCARD/POLR2E/RELB/REL/POLR2F/POLR2K/RIPK2/STAT6/TRIM38/SYK	mDC
GO:0050792	regulation of viral process	0.027551	1.30722e-05	0.000709879	0.000621817	BANF1/CD4/CHMP2A/CHMP2B/EIF2AK4/EIF2AK2/DYNLT1/FCN1/ISG15/IFI16/IFITM3/ILF3/GSN/LGALS9/MX1/POLR2G/POLR2E/POLR2F/PLSCR1/POLR2J/POLR2K/SNW1/SNF8/SMARCB1/SUPT4H1/TNIP1/TRIM38	mDC
GO:0046390	ribose phosphate biosynthetic process	0.0346939	2.06238e-05	0.00104414	0.000914614	AK2/ATP5MC1/ATP5PO/CMPK1/COASY/ELOVL1/DDIT4/EIF6/ELOVL5/CYC1/FBP1/HK1/HSD17B12/GALK1/GPI/IMPDH2/IMPDH1/HPRT1/G6PD/MPC2/MPC1/NME4/NME3/NCOR1/NME1/NUP62/PFKL/NUP214/PPCS/PRKAG1/PID1/SEC13/STAT3/TECR	mDC
GO:0140056	organelle localization by membrane tethering	0.0234694	2.62432e-05	0.00128371	0.00112446	ACTR1A/VAMP3/VTI1B/YWHAE/DCTN2/DYNC1I2/DCTN3/HAUS4/MOSPD3/PCM1/OFD1/RAB11A/RAB3D/PPP2R1A/RAB10/PLEK/SDCCAG8/SNAP29/STX12/TCTN3/STX10/STX7/SSNA1	mDC
GO:0046755	viral budding	0.00816327	2.7203e-05	0.00128992	0.0011299	CHMP4A/CHMP1B/CHMP2A/CHMP2B/CHMP5/MVB12A/PDCD6IP/SNF8	mDC
GO:0050657	nucleic acid transport	0.0255102	2.79992e-05	0.00130112	0.00113971	ZNF593/U2AF1L4/CDC40/EIF4A3/DDX39A/EIF6/FLOT1/DDX39B/ENY2/FYTTD1/HSF1/MAGOH/LRPPRC/MRPL18/MVP/NUTF2/NUP62/NUP214/SARNP/SEC13/SRSF4/SRSF9/THOC6/SSB/THOC7	mDC
GO:0045454	cell redox homeostasis	0.0142857	3.58659e-05	0.00155765	0.00136442	TXNDC12/TXNL1/TXN2/DNAJC10/ERP44/GLRX/NCF2/PDIA6/NFE2L2/NCF1/PRDX3/PRDX2/SELENOT/TMX1	mDC
GO:0071166	ribonucleoprotein complex localization	0.0193878	3.8785e-05	0.00165352	0.0014484	ZNF593/U2AF1L4/CDC40/EIF4A3/DDX39A/EIF6/DDX39B/ENY2/FYTTD1/MAGOH/NUP62/NUP214/SARNP/SEC13/SRSF4/SRSF9/THOC6/SSB/THOC7	mDC
GO:0000070	mitotic sister chromatid segregation	0.0214286	4.19834e-05	0.00176756	0.00154829	ANAPC15/ANAPC11/CHMP4A/CHTF8/CHMP1B/CHMP2A/CHMP2B/CHMP5/DYNC1LI1/IK/MAD2L2/KIF22/NSL1/NUP62/NAA10/RB1/RAB11A/PHF23/PSMG2/PPP2R1A/SMC1A	mDC
GO:0000291	nuclear-transcribed mRNA catabolic process, exonucleolytic	0.00918367	5.97271e-05	0.00239269	0.00209587	WDR61/EXOSC5/DCP2/LSM4/LSM3/LSM6/LSM2/LSM5/POLR2G	mDC
GO:0016052	carbohydrate catabolic process	0.0244898	0.000125986	0.0043367	0.00379872	CRYL1/DDIT4/DERA/EIF6/FBP1/HK1/GALK1/GAA/GPI/GLB1/HEXB/GM2A/GUSB/MAN2B1/MANBA/NCOR1/NUP62/PFKL/NUP214/PRKAG1/PHKG2/SEC13/TKFC/STAT3	mDC
GO:0043488	regulation of mRNA stability	0.022449	0.000153158	0.00497711	0.00435968	YTHDF2/ELAVL1/EXOSC5/DCP2/HNRNPR/MYD88/NUP214/PSMB2/PSMA5/PSMD13/PSMD9/PSMA3/PSMC1/PSMA4/PSMD7/PSMD3/PSMC5/PSMD8/PSMC4/PSMF1/PSMD2/THRAP3	mDC
GO:0061952	midbody abscission	0.00612245	0.000154601	0.00498909	0.00437018	CHMP4A/CHMP1B/CHMP2A/CHMP2B/CHMP5/PDCD6IP	mDC
GO:0035437	maintenance of protein localization in endoplasmic reticulum	0.00510204	0.000229168	0.00701054	0.00614086	GPAA1/KDELR1/KDELR2/OS9/RER1	mDC
GO:0010821	regulation of mitochondrion organization	0.022449	0.00022931	0.00701054	0.00614086	BAX/BNIP3L/UBE2J2/VPS35/YWHAE/UBE2L3/VDAC1/CIDEB/CHCHD10/FBXO7/FAM162A/FNIP1/HIGD1A/LEPROT/MFF/PARL/PPIF/PYCARD/PID1/TRIAP1/TFDP1/TMEM14A	mDC
GO:0006635	fatty acid beta-oxidation	0.0122449	0.000340499	0.00941845	0.00825006	ACADVL/ACAA1/CPT1A/ECHS1/ETFA/ETFB/ECI2/ECHDC1/DECR1/HADHB/HADH/SCP2	mDC
GO:2000116	regulation of cysteine-type endopeptidase activity	0.0265306	0.000356996	0.00970498	0.00850105	BAX/YWHAE/CASP1/CIDEB/CTSH/CDKN2D/CSNK2A1/CST7/FAM162A/FNIP1/DELE1/CYCS/IFI16/HSPE1/HSF1/GSN/LAMTOR5/MGMT/LGALS9/PDCD6/PDCD2/PRDX3/PYCARD/RIPK2/TRIAP1/SYK	mDC
GO:0016999	antibiotic metabolic process	0.0193878	0.000359553	0.00971421	0.00850914	AKR7A2/ALDH2/AKR1B1/CAT/CS/ESD/IDH3A/IDH2/IDH1/IDH3B/IDH3G/PRDX3/PRDX2/SDHB/SDHC/SDHD/SULT1A1/STAT3/SUCLG1	mDC
GO:0001738	morphogenesis of a polarized epithelium	0.0183673	0.000426075	0.0111234	0.00974354	AP2S1/IFT20/PSMB2/PSMA5/PSMD13/PSMD9/PSMA3/PSMC1/PSMA4/PSMD7/PSMD3/PSMC5/PSMD8/PSMC4/RAB10/PSMF1/PSMD2/SH3BP1	mDC
GO:0070646	protein modification by small protein removal	0.0306122	0.000526574	0.0133715	0.0117128	UBE2D1/UCHL3/YY1/USP3/USP4/COPS7A/COPS3/COPS6/ENY2/GPS1/JOSD2/ITCH/PSMB2/PSMA5/PSMD13/PSMD9/PSMA3/PSMC1/PSMA4/PSMD7/PSMD3/PSMC5/PSMD8/PSMC4/PSMF1/PSMD2/TAF10/STAMBP/TADA3/TNIP1	mDC
GO:0007339	binding of sperm to zona pellucida	0.00816327	0.000554236	0.0139218	0.0121948	VDAC2/CCT3/CCT2/CCT4/CCT7/CCT8/CCT5/TCP1	mDC
GO:0002291	T cell activation via T cell receptor contact with antigen bound to MHC molecule on antigen presenting cell	0.00408163	0.00122798	0.0249793	0.0218805	FGL2/HLA-DMB/LGALS9/LILRB1	mDC
GO:0097711	ciliary basal body-plasma membrane docking	0.0132653	0.00135907	0.0266481	0.0233423	ACTR1A/YWHAE/DCTN2/DYNC1I2/DCTN3/HAUS4/PCM1/OFD1/RAB11A/PPP2R1A/SDCCAG8/TCTN3/SSNA1	mDC
GO:0045773	positive regulation of axon extension	0.00816327	0.00157556	0.0296561	0.0259772	TRPV2/TWF2/DBNL/ILK/MAP3K13/PAK1/RAB11A/SHTN1	mDC
GO:0016241	regulation of macroautophagy	0.0193878	0.00164893	0.0307658	0.0269493	ATG101/ATP6V0D1/ATP6V1A/BNIP3L/UVRAG/VPS35/CHMP4A/CALCOCO2/GNAI3/IFT20/LAMTOR5/LAMTOR2/RAB1B/PRKAG1/PHF23/POLDIP2/RNF5/RIPK2/SPTLC2	mDC
GO:0035751	regulation of lysosomal lumen pH	0.00408163	0.00266018	0.0451162	0.0395194	CCDC115/GRN/SNAPIN/TMEM165	mDC
GO:0140029	exocytic process	0.0112245	0.00298358	0.0493406	0.0432197	VAMP3/VTI1B/FCER1G/NAPA/RAB3D/RAB10/PLEK/SNAPIN/SNAP23/SNAP29/SYK	mDC

## Sheet: memory B
GO ID	Description	Ratio of Genes	P Value	Adjust P value	Q Value	HGNC Gene Symbol	Cell Type
GO:0019882	antigen processing and presentation	0.0913978	1.16692e-10	2.55339e-07	2.26362e-07	AP2S1/CTSD/CD68/CLTA/FCER1G/IFI30/HLA-DRA/HLA-DRB5/HLA-DQA1/HLA-DQB1/HLA-DMB/HLA-DMA/NCF2/NCF1/PYCARD/RELB/SNAP23	memory B
GO:0007249	I-kappaB kinase/NF-kappaB signaling	0.0967742	2.21172e-10	2.55339e-07	2.26362e-07	UBE2N/ZFAND6/CD40/HMOX1/LGALS9/LIME1/LY96/MYD88/NEK6/PYCARD/RELB/REL/RHOC/SLC44A2/TRAF5/TANK/TNFSF10/TNIP1	memory B
GO:0002495	antigen processing and presentation of peptide antigen via MHC class II	0.0645161	3.6877e-10	2.55339e-07	2.26362e-07	AP2S1/CTSD/CLTA/FCER1G/IFI30/HLA-DRA/HLA-DRB5/HLA-DQA1/HLA-DQB1/HLA-DMB/HLA-DMA/PYCARD	memory B
GO:0002504	antigen processing and presentation of peptide or polysaccharide antigen via MHC class II	0.0645161	4.14343e-10	2.55339e-07	2.26362e-07	AP2S1/CTSD/CLTA/FCER1G/IFI30/HLA-DRA/HLA-DRB5/HLA-DQA1/HLA-DQB1/HLA-DMB/HLA-DMA/PYCARD	memory B
GO:0090594	inflammatory response to wounding	0.0215054	6.35695e-06	0.00142453	0.00126287	GRN/HMOX1/SIGLEC10/TIMP1	memory B
GO:0045730	respiratory burst	0.0268817	3.12963e-05	0.00593426	0.00526082	CYBC1/GRN/HCK/NCF2/NCF1	memory B
GO:0043281	regulation of cysteine-type endopeptidase activity involved in apoptotic process	0.0537634	6.10787e-05	0.0104349	0.00925072	CTSD/CD27/HIP1R/HSPE1/IFT57/LAMTOR5/LGALS9/PYCARD/TNFSF10/TNFAIP8	memory B
GO:0002699	positive regulation of immune effector process	0.0537634	6.34985e-05	0.0104349	0.00925072	XBP1/CD40/FCER1G/FCER2/HMOX1/HLA-DMB/LGALS9/NCR3/STXBP2/STX7	memory B
GO:0043303	mast cell degranulation	0.0268817	0.000101609	0.0156541	0.0138776	FCER1G/HMOX1/LGALS9/SNAP23/STXBP2	memory B
GO:0002448	mast cell mediated immunity	0.0268817	0.000124296	0.0163084	0.0144577	FCER1G/HMOX1/LGALS9/SNAP23/STXBP2	memory B
GO:0051092	positive regulation of NF-kappaB transcription factor activity	0.0430108	0.000125704	0.0163084	0.0144577	UBE2N/CD40/FLOT2/LGALS9/MYD88/MTPN/PYCARD/TRAF5	memory B
GO:0006465	signal peptide processing	0.016129	0.000200341	0.0214713	0.0190347	HM13/SPCS2/SEC11C	memory B
GO:0009223	pyrimidine deoxyribonucleotide catabolic process	0.016129	0.000258536	0.0226557	0.0200847	DCTPP1/MBD4/NT5C	memory B
GO:0030497	fatty acid elongation	0.016129	0.000258536	0.0226557	0.0200847	ELOVL5/HACD4/TECR	memory B
GO:0042761	very long-chain fatty acid biosynthetic process	0.016129	0.000258536	0.0226557	0.0200847	ELOVL5/HACD4/TECR	memory B
GO:0055094	response to lipoprotein particle	0.0215054	0.000275729	0.0226557	0.0200847	CD68/FCER1G/ITGB1/MYD88	memory B
GO:0032688	negative regulation of interferon-beta production	0.016129	0.000326638	0.0236812	0.0209938	PYCARD/RELB/REL	memory B
GO:0030183	B cell differentiation	0.0376344	0.000343536	0.0239683	0.0212483	XBP1/CD27/CD79B/ITGB1/MS4A1/PLCG2/TPD52	memory B
GO:0032801	receptor catabolic process	0.0215054	0.000392235	0.0251515	0.0222973	AP2S1/UVRAG/CLTA/PTPN1	memory B
GO:0032755	positive regulation of interleukin-6 production	0.0322581	0.000397935	0.0251515	0.0222973	TYROBP/XBP1/FCER1G/LGALS9/MYD88/PYCARD	memory B
GO:0008064	regulation of actin polymerization or depolymerization	0.0430108	0.000437651	0.025444	0.0225565	CFL2/DSTN/DBNL/HIP1R/HCK/MTPN/PYCARD/SWAP70	memory B
GO:0030832	regulation of actin filament length	0.0430108	0.000454173	0.025444	0.0225565	CFL2/DSTN/DBNL/HIP1R/HCK/MTPN/PYCARD/SWAP70	memory B
GO:0030100	regulation of endocytosis	0.0537634	0.000531892	0.0285025	0.0252679	AP2S1/FCER1G/HIP1R/HCK/LDLRAP1/LYAR/PYCARD/PLCG2/PTPN1/PPP3CC	memory B
GO:0048268	clathrin coat assembly	0.016129	0.000711064	0.0357709	0.0317115	AP2S1/CLTA/HIP1R	memory B
GO:0002758	innate immune response-activating signal transduction	0.0537634	0.000835806	0.0375759	0.0333116	UBE2N/CTSB/FCER1G/HCK/LY96/MYD88/PLCG2/RELB/TANK/TNIP1	memory B
GO:0032418	lysosome localization	0.0268817	0.000859187	0.0375759	0.0333116	FCER1G/HMOX1/LGALS9/SNAP23/STXBP2	memory B
GO:0034383	low-density lipoprotein particle clearance	0.0215054	0.000868894	0.0375759	0.0333116	AP2S1/CLTA/HMOX1/LDLRAP1	memory B
GO:1903573	negative regulation of response to endoplasmic reticulum stress	0.0215054	0.000948414	0.0377047	0.0334259	XBP1/UBE2J1/PTPN1/SYVN1	memory B
GO:0050870	positive regulation of T cell activation	0.0430108	0.000966468	0.0377047	0.0334259	XBP1/CD27/CLECL1/FLOT2/DOCK8/HLA-DMB/LGALS9/PYCARD	memory B
GO:1902236	negative regulation of endoplasmic reticulum stress-induced intrinsic apoptotic signaling pathway	0.016129	0.000978947	0.0377047	0.0334259	XBP1/PTPN1/SYVN1	memory B
GO:0046386	deoxyribose phosphate catabolic process	0.016129	0.00113377	0.0422712	0.0374741	DCTPP1/MBD4/NT5C	memory B
GO:0030574	collagen catabolic process	0.0215054	0.00121755	0.0422712	0.0374741	CTSD/CST3/CTSB/ITGB1	memory B
GO:0110053	regulation of actin filament organization	0.0483871	0.00125289	0.0423065	0.0375054	CFL2/DSTN/DBNL/HIP1R/HCK/MTPN/PYCARD/RHOC/SWAP70	memory B

## Sheet: naïve B
GO ID	Description	Ratio of Genes	P Value	Adjust P value	Q Value	HGNC Gene Symbol	Cell Type
GO:0019882	antigen processing and presentation	0.0796178	9.43088e-14	2.8519e-10	2.43515e-10	AP2S1/CTSD/CTSH/CD68/CCR7/CAPZA2/CLTA/FCER1G/FCGR2B/DCTN3/IFI30/HLA-DRA/HLA-DRB5/HLA-DQA1/HLA-DQB1/HLA-DMB/HLA-DMA/NCF2/NCF1/PSMA5/PSMA4/PYCARD/PSMD7/PSMC5/PSMD8	naïve B
GO:0006119	oxidative phosphorylation	0.0573248	4.33123e-11	2.54966e-08	2.17708e-08	ATP5MC1/ATP5PO/UQCRC1/CHCHD10/CYCS/NDUFS3/NDUFS8/NDUFC2/NDUFV2/NDUFB3/NDUFA6/NDUFB5/NDUFC1/NDUFS6/NDUFA2/NDUFB6/SDHC/SDHD	naïve B
GO:0022900	electron transport chain	0.0636943	5.05886e-11	2.54966e-08	2.17708e-08	ALDH2/UQCRC1/ETFB/CYCS/GLRX/NCF2/NDUFS3/NDUFS8/NDUFC2/NDUFV2/NDUFB3/NDUFA6/NDUFB5/NDUFC1/NDUFS6/NDUFA2/NCF1/NDUFB6/SDHC/SDHD	naïve B
GO:0033108	mitochondrial respiratory chain complex assembly	0.0414013	7.76781e-09	1.62601e-06	1.3884e-06	COX14/COX17/NDUFS3/NDUFS8/NDUFC2/NDUFV2/NDUFB3/NDUFA6/NDUFB5/NDUFC1/NDUFS6/NDUFA2/NDUFB6	naïve B
GO:0010257	NADH dehydrogenase complex assembly	0.0350318	8.60323e-09	1.62601e-06	1.3884e-06	NDUFS3/NDUFS8/NDUFC2/NDUFV2/NDUFB3/NDUFA6/NDUFB5/NDUFC1/NDUFS6/NDUFA2/NDUFB6	naïve B
GO:0032981	mitochondrial respiratory chain complex I assembly	0.0350318	8.60323e-09	1.62601e-06	1.3884e-06	NDUFS3/NDUFS8/NDUFC2/NDUFV2/NDUFB3/NDUFA6/NDUFB5/NDUFC1/NDUFS6/NDUFA2/NDUFB6	naïve B
GO:0043624	cellular protein complex disassembly	0.0573248	3.00258e-08	5.34107e-06	4.56058e-06	AURKAIP1/TWF2/CAPG/CAPZA2/DSTN/MRPL20/MRPL43/MRPL51/MRPL57/MRPL52/MRPL33/MRPL41/MRPS12/NAPA/MRPS24/MTPN/PLEK/SWAP70	naïve B
GO:0050852	T cell receptor signaling pathway	0.0477707	1.76394e-06	0.000280744	0.000239719	CCR7/BTN3A2/HLA-DRA/HLA-DRB5/HLA-DQA1/HLA-DQB1/LIME1/PDE4B/PSMA5/PSMA4/PSMD7/PSMC5/PSMD8/PIK3R1/SKAP1	naïve B
GO:0043281	regulation of cysteine-type endopeptidase activity involved in apoptotic process	0.0477707	3.81931e-06	0.000524981	0.000448266	BAX/YWHAE/CTSD/CTSH/CDKN2D/EIF2AK3/CYCS/HIP1R/HSPE1/LGALS9/PDCD6/PRDX3/PYCARD/RPS6KA1/TNFSF10	naïve B
GO:0002699	positive regulation of immune effector process	0.0477707	4.04293e-06	0.000531557	0.000453881	XBP1/CD40/FGR/FCER1G/FCER2/IL4R/GPI/HLA-DMB/KLRK1/LGALS9/NCR3/SASH3/TNFSF13/STXBP2/STX7	naïve B
GO:0045454	cell redox homeostasis	0.0286624	5.09043e-06	0.000641394	0.000547668	TXNL1/TXN2/GLRX/NCF2/PDIA6/NCF1/PRDX3/PRDX2/SELENOT	naïve B
GO:0034341	response to interferon-gamma	0.044586	7.30612e-06	0.000849758	0.000725584	AIF1/CAMK2D/IFITM3/IFI30/HCK/IFNGR2/HLA-DRA/HLA-DRB5/HLA-DQA1/HLA-DQB1/LGALS9/KYNU/OAS1/STXBP2	naïve B
GO:0110053	regulation of actin filament organization	0.0509554	9.52061e-06	0.00106631	0.00091049	ARPC4/VASP/TWF2/CCR7/CAPG/CAPZA2/DSTN/HIP1R/GPR65/HCK/MTPN/PYCARD/PLEK/PIK3R1/RHOC/SWAP70	naïve B
GO:0070661	leukocyte proliferation	0.0541401	1.29077e-05	0.00121978	0.00104153	BAX/AIF1/TYROBP/CD40/CD38/FCGR2B/GAPT/HLA-DMB/MNDA/LGALS9/LST1/PYCARD/PRDX2/RASAL3/SELENOK/SASH3/TCIRG1	naïve B
GO:0140053	mitochondrial gene expression	0.0382166	1.9687e-05	0.00148834	0.00127085	AURKAIP1/CHCHD10/MRPL20/MRPL43/MRPL51/MRPL57/MRPL52/MRPL33/MRPL41/MRPS12/MRPS24/QRSL1	naïve B
GO:1903039	positive regulation of leukocyte cell-cell adhesion	0.044586	2.05227e-05	0.00151368	0.00129249	AIF1/XBP1/CCR7/IL4R/HLA-DMB/MAP3K8/KLRK1/LGALS9/PYCARD/RASAL3/PIK3R1/SKAP1/SELENOK/SASH3	naïve B
GO:0001906	cell killing	0.0382166	2.82785e-05	0.00190031	0.00162262	TYROBP/CTSH/FCGR2B/FCER2/GNLY/KLRK1/LGALS9/NCR3/S100A12/ROMO1/STXBP2/STX7	naïve B
GO:0045730	respiratory burst	0.0191083	3.23248e-05	0.0019949	0.00170339	GRN/HCK/NCF2/NCF1/PRDX2/SELENOK	naïve B
GO:0090197	positive regulation of chemokine secretion	0.0127389	9.25454e-05	0.00444218	0.00379305	AIF1/IL4R/PYCARD/SELENOK	naïve B
GO:1904874	positive regulation of telomerase RNA localization to Cajal body	0.0127389	9.25454e-05	0.00444218	0.00379305	CCT7/CCT8/CCT6A/NOP10	naïve B
GO:0031468	nuclear envelope reassembly	0.0127389	0.000199355	0.00807335	0.0068936	BANF1/CHMP2A/EMD/PPP2R1A	naïve B
GO:0090685	RNA localization to nucleus	0.0127389	0.000249187	0.00897072	0.00765984	CCT7/CCT8/CCT6A/NOP10	naïve B
GO:0006968	cellular defense response	0.0191083	0.000254753	0.00906323	0.00773883	TYROBP/GNLY/MNDA/NCF2/NCF1/TCIRG1	naïve B
GO:0048872	homeostasis of number of cells	0.0414013	0.000285442	0.00980882	0.00837546	BAX/CCR7/FCER1G/GAPT/LGALS9/LYAR/PDE4B/PRDX2/SPI1/SIT1/SASH3/TCIRG1/TMEM14C	naïve B
GO:0032469	endoplasmic reticulum calcium ion homeostasis	0.0127389	0.000451937	0.0132685	0.0113296	BAX/CAMK2D/GRINA/SELENOK	naïve B
GO:1903405	protein localization to nuclear body	0.00955414	0.000517981	0.0142398	0.0121589	CCT7/CCT8/CCT6A	naïve B
GO:1904851	positive regulation of establishment of protein localization to telomere	0.00955414	0.000517981	0.0142398	0.0121589	CCT7/CCT8/CCT6A	naïve B
GO:1904867	protein localization to Cajal body	0.00955414	0.000517981	0.0142398	0.0121589	CCT7/CCT8/CCT6A	naïve B
GO:0072583	clathrin-dependent endocytosis	0.0159236	0.000529248	0.0143895	0.0122867	AP2S1/UNC119/CLTB/CLTA/HIP1R	naïve B
GO:0006521	regulation of cellular amino acid metabolic process	0.0191083	0.000601166	0.0156718	0.0133817	COMT/PSMA5/PSMA4/PSMD7/PSMC5/PSMD8	naïve B
GO:1902905	positive regulation of supramolecular fiber organization	0.0350318	0.000700521	0.0168826	0.0144155	ARPC4/VASP/CCR7/DSTN/HIP1R/GPR65/HCK/PYCARD/PLEK/RHOC/SWAP70	naïve B
GO:1901077	regulation of relaxation of muscle	0.00955414	0.000703375	0.0168826	0.0144155	CAMK2D/PDE4B/SRI	naïve B
GO:0031146	SCF-dependent proteasomal ubiquitin-dependent protein catabolic process	0.022293	0.00111163	0.0240113	0.0205025	FBXL12/FBXW5/PSMA5/PSMA4/PSMD7/PSMC5/PSMD8	naïve B
GO:0002864	regulation of acute inflammatory response to antigenic stimulus	0.00955414	0.00118911	0.0244617	0.0208872	CCR7/FCER1G/FCGR2B	naïve B
GO:0030497	fatty acid elongation	0.00955414	0.00118911	0.0244617	0.0208872	ELOVL5/HACD4/TECR	naïve B
GO:0042761	very long-chain fatty acid biosynthetic process	0.00955414	0.00118911	0.0244617	0.0208872	ELOVL5/HACD4/TECR	naïve B
GO:1900103	positive regulation of endoplasmic reticulum unfolded protein response	0.00955414	0.00118911	0.0244617	0.0208872	BAX/XBP1/PIK3R1	naïve B
GO:0050764	regulation of phagocytosis	0.022293	0.00133362	0.0261874	0.0223606	FGR/FCER1G/FCGR2B/HCK/LYAR/LMAN2/PYCARD	naïve B
GO:0098869	cellular oxidant detoxification	0.022293	0.00168185	0.0310837	0.0265414	TXNDC17/GSTO1/MGST3/PRDX3/PRDX2/SELENOT/SOD2	naïve B
GO:0018279	protein N-linked glycosylation via asparagine	0.0127389	0.00218623	0.037778	0.0322576	MGAT1/OSTC/RPN2/RPN1	naïve B
GO:0072676	lymphocyte migration	0.022293	0.00272252	0.0440625	0.0376237	AIF1/CKLF/CCR7/ITGB7/KLRK1/PYCARD/SELENOK	naïve B
GO:0050792	regulation of viral process	0.0318471	0.00282396	0.0451578	0.0385589	BANF1/APOBEC3G/CHMP2A/IFITM3/LGALS9/OAS1/POLR2G/POLR2E/POLR2J/SUPT4H1	naïve B
GO:1905897	regulation of response to endoplasmic reticulum stress	0.0191083	0.00292283	0.0455599	0.0389023	BAX/XBP1/FCGR2B/EIF2AK3/GRINA/PIK3R1	naïve B
GO:0034976	response to endoplasmic reticulum stress	0.0382166	0.00334562	0.0485024	0.0414148	ATP6V0D1/BAX/XBP1/FCGR2B/EIF2AK3/HM13/GRINA/MYDGF/PDIA6/PIK3R1/SDF2L1/SELENOK	naïve B

## Sheet: naïve CD4
GO ID	Description	Ratio of Genes	P Value	Adjust P value	Q Value	HGNC Gene Symbol	Cell Type
GO:0070125	mitochondrial translational elongation	0.0382932	2.58701e-23	9.25701e-20	8.26042e-20	AURKAIP1/CHCHD1/GADD45GIP1/MRPL20/MRPL37/MRPL43/MRPL17/MRPL16/MRPL11/MRPL21/MRPL51/MRPL57/MRPL52/MRPL28/MRPL10/MRPL12/MRPL54/MRPL4/MRPL33/MRPL53/MRPL19/MRPL47/MRPL14/MRPL15/MRPL13/MRPL41/MRPS15/MRPS16/MRPS34/MRPS23/MRPS7/MRPS12/MRPS6/MRPS36/MRPS24	naïve CD4
GO:0070126	mitochondrial translational termination	0.0382932	4.06812e-23	9.25701e-20	8.26042e-20	AURKAIP1/CHCHD1/GADD45GIP1/MRPL20/MRPL37/MRPL43/MRPL17/MRPL16/MRPL11/MRPL21/MRPL51/MRPL57/MRPL52/MRPL28/MRPL10/MRPL12/MRPL54/MRPL4/MRPL33/MRPL53/MRPL19/MRPL47/MRPL14/MRPL15/MRPL13/MRPL41/MRPS15/MRPS16/MRPS34/MRPS23/MRPS7/MRPS12/MRPS6/MRPS36/MRPS24	naïve CD4
GO:0140053	mitochondrial gene expression	0.0448578	1.25472e-18	9.51704e-16	8.49246e-16	AURKAIP1/UQCC2/CHCHD1/COA3/CHCHD10/GADD45GIP1/MRPL20/MRPL37/MRPL43/MRPL17/MRPL16/MRPL11/MRPL21/MRPL51/MRPL57/MRPL52/MRPL28/MRPL10/MRPL12/MRPL54/MRPL4/MRPL33/MRPL53/MRPL19/MRPL47/MRPL14/MRPL15/MRPL13/MRPL41/MRPS15/MRPS16/MRPS34/MRPS23/MRPS7/NDUFA7/MRPS12/MRPS6/MRPS36/MRPS24/QRSL1/SHMT2	naïve CD4
GO:0019882	antigen processing and presentation	0.047046	1.29072e-14	7.34257e-12	6.55209e-12	ACTR1A/AP1M1/AP2S1/CTSD/CTSH/CD68/CANX/CAPZA2/CLTA/FCER1G/DCTN2/DYNLL1/DCTN3/HLA-DRA/HLA-DRB5/HLA-DQA1/HLA-DQB1/HLA-DMB/HLA-DMA/NCF2/NCF1/PSMB2/PSMA5/PSMB4/RAB4A/PSMD13/PSMA3/PSMC1/RAB27A/PSMA4/PYCARD/PSMD7/PSMD11/PSMD3/PSMD8/PSMC4/RAB10/RFTN1/PSMC2/SNAP23/SEC13/SAR1B/TAP2	naïve CD4
GO:0033108	mitochondrial respiratory chain complex assembly	0.0284464	4.70503e-13	1.80729e-10	1.61272e-10	UQCC2/COX20/COA4/COX14/COX16/COA3/COX17/NDUFS3/NDUFV1/NDUFS8/NDUFC2/NDUFA9/NDUFV2/NDUFA7/NDUFB3/NDUFA10/NDUFA6/NDUFAF3/NDUFB5/NDUFC1/NDUFS6/NDUFA2/NDUFB6/NDUFA8/TIMMDC1/SURF1	naïve CD4
GO:0006119	oxidative phosphorylation	0.0350109	4.76544e-13	1.80729e-10	1.61272e-10	ATP5MC1/ATP5PO/UQCRC2/UQCRC1/UQCC2/CHCHD10/DNAJC15/CYCS/CYC1/NDUFS3/NDUFV1/NDUFS8/NDUFC2/NDUFA9/NDUFV2/NDUFA7/NDUFB3/NDUFA10/NDUFA6/NDUFB5/NDUFC1/NDUFS6/NDUFA2/NIPSNAP2/NDUFB6/NDUFA8/PPIF/SDHC/SDHD/SHMT2/STOML2/SURF1	naïve CD4
GO:0050852	T cell receptor signaling pathway	0.0415755	6.54479e-13	2.12752e-10	1.89848e-10	ADA/UBE2N/CD3G/CD4/CD300A/BTN3A2/CYLD/GATA3/ITK/HLA-DRA/HLA-DRB5/HLA-DQA1/HLA-DQB1/LAT/LIME1/PAK1/PSMB2/PSMA5/PSMB4/RAB29/PSMD13/PSMA3/PSMC1/PSMA4/PSMD7/PSMD11/PSMD3/PSMD8/PSMC4/RBCK1/RFTN1/PIK3R1/PSMC2/THEMIS2/TESPA1/TRAT1/THEMIS/STOML2	naïve CD4
GO:0006457	protein folding	0.036105	2.05218e-08	3.73579e-06	3.3336e-06	BAG1/CCT3/CCT7/CCT8/CRTAP/CCT5/CANX/CCT6A/DNAJC1/DNAJC3/EMC4/EMC6/DNAJB1/DNAJC10/DNAJB11/DERL1/ERP44/GNAI3/GNG2/GRN/HSPE1/HSPB1/MLEC/MESD/LMAN1/MKKS/PFDN2/PDIA6/PDIA4/PPIF/PSMC1/PRDX4/SIL1	naïve CD4
GO:0006968	cellular defense response	0.0153173	1.65636e-07	2.5127e-05	2.24219e-05	TYROBP/ITGB1/GNLY/ITK/MNDA/KLRG1/LY96/NCF2/NCF1/PRF1/SPN/SH2D1A/TCIRG1/TRAT1	naïve CD4
GO:0006521	regulation of cellular amino acid metabolic process	0.0164114	2.12679e-07	3.12227e-05	2.78613e-05	COMT/OAZ2/PSMB2/PSMA5/PSMB4/PSMD13/PSMA3/PSMC1/PSMA4/PSMD7/PSMD11/PSMD3/PSMD8/PSMC4/PSMC2	naïve CD4
GO:1902036	regulation of hematopoietic stem cell differentiation	0.0175055	2.97346e-07	4.10067e-05	3.65921e-05	EIF2AK2/GATA3/ITCH/PSMB2/PSMA5/PSMB4/PSMD13/PSMA3/PSMC1/PSMA4/PSMD7/PSMD11/PSMD3/PSMD8/PSMC4/PSMC2	naïve CD4
GO:0010389	regulation of G2/M transition of mitotic cell cycle	0.0306346	3.45953e-07	4.49838e-05	4.01409e-05	ACTR1A/YWHAE/CDK4/CDK5RAP3/DCTN2/DYNLL1/DCTN3/MIIP/PAFAH1B1/OFD1/PSMB2/PSMA5/PSMB4/PSMD13/PSMA3/PSMC1/RAB11A/PSMA4/PSMD7/PSMD11/PSMD3/PSMD8/PSMC4/PPP2R1A/PSMC2/RNASEH2B/TAOK3/SSNA1	naïve CD4
GO:0006986	response to unfolded protein	0.0284464	4.66028e-07	5.89137e-05	5.25712e-05	ATP6V0D1/ACADVL/BAX/UBE2J2/XBP1/CDK5RAP3/CANX/DNAJC3/DNAJB1/EIF2AK2/DNAJB11/DAXX/DERL1/ERP44/JKAMP/HSPE1/HSPB1/MANF/KLHDC3/MYDGF/PDIA6/PIK3R1/SELENOS/TPP1/SRPRB/TLN1	naïve CD4
GO:1904872	regulation of telomerase RNA localization to Cajal body	0.00875274	9.02962e-07	0.000105369	9.4025e-05	CCT3/CCT7/CCT8/CCT5/CCT6A/DCP2/NOP10/NHP2	naïve CD4
GO:0036257	multivesicular body organization	0.0109409	1.30383e-06	0.000144725	0.000129144	VPS37B/VPS36/VPS25/CHMP4A/CHMP2A/CHMP7/CHMP5/PDCD6IP/RAB27A/RAB11A	naïve CD4
GO:0070585	protein localization to mitochondrion	0.02407	1.37873e-06	0.000147682	0.000131783	BAX/ARIH2/BNIP3L/UBE2J2/UQCRC2/YWHAE/UBE2L3/DNAJC15/HK1/GZMB/LEPROT/LMAN1/MTCH2/SH3GLB1/SAE1/ROMO1/TIMM10/TIMM8B/TIMM13/TOMM22/TFDP2/TOMM5	naïve CD4
GO:0090685	RNA localization to nucleus	0.00875274	1.49272e-06	0.000147682	0.000131783	CCT3/CCT7/CCT8/CCT5/CCT6A/DCP2/NOP10/NHP2	naïve CD4
GO:0031145	anaphase-promoting complex-dependent catabolic process	0.0175055	1.60459e-06	0.000152135	0.000135756	ANAPC11/UBE2D1/PSMB2/PSMA5/PSMB4/PSMD13/PSMA3/PSMC1/PSMA4/PSMD7/PSMD11/PSMD3/PSMD8/PSMC4/PTTG1/PSMC2	naïve CD4
GO:0006839	mitochondrial transport	0.0339168	3.18535e-06	0.00027374	0.00024427	ATP5MC1/BAX/ATP5PO/ARIH2/BNIP3L/UBE2J2/UQCRC2/VPS35/YWHAE/UBE2L3/CHCHD10/DNAJC15/DYNLT1/CYC1/GZMB/LEPROT/MPC2/LMAN1/PPIF/SH3GLB1/SAE1/ROMO1/THEM4/TIMM10/TIMM8B/TIMM13/TOMM22/TFDP2/TMEM14C/STOML2/TOMM5	naïve CD4
GO:0045454	cell redox homeostasis	0.0164114	3.41856e-06	0.000288109	0.000257092	TXNL1/TXN2/DNAJC10/ERP44/GLRX/NCF2/PDIA6/NCF1/PDIA4/PRDX3/PRDX2/PRDX4/SELENOS/SELENOT/TMX1	naïve CD4
GO:0016236	macroautophagy	0.0350109	2.20212e-05	0.00151846	0.00135499	ATP6V0D1/ATG4B/BNIP3L/VPS37B/VPS36/VPS35/VPS25/VDAC1/WDR45/CHMP4A/CALCOCO2/CHMP2A/DYNLL1/EMC6/GNAI3/GABARAPL1/LAMTOR5/LAMTOR2/LAMTOR3/MTMR14/NPRL2/RAB1B/POLDIP2/RALB/RHEB/SH3GLB1/SNAPIN/SNAP29/STX12/TCIRG1/TOMM22/TOMM5	naïve CD4
GO:0045071	negative regulation of viral genome replication	0.0131291	2.34668e-05	0.00159399	0.00142239	BANF1/APOBEC3G/ZC3HAV1/EIF2AK4/EIF2AK2/ISG15/IFI16/IFITM3/MPHOSPH8/OAS1/MX1/PLSCR1	naïve CD4
GO:0050870	positive regulation of T cell activation	0.0262582	5.4516e-05	0.00298347	0.00266228	ADA/AIF1/XBP1/CD27/CD4/CYLD/FLOT2/DOCK8/GATA3/IL4R/IL7R/IL6ST/HLA-DMB/MAP3K8/LGALS9/PAK1/PYCARD/RASAL3/PIK3R1/SELENOK/SASH3/TESPA1/TMIGD2/TGFBR2	naïve CD4
GO:0001909	leukocyte mediated cytotoxicity	0.0175055	6.29384e-05	0.00325492	0.0029045	TYROBP/CTSH/GZMB/GZMM/IL7R/HPRT1/LYST/LAMP1/LGALS9/NCR3/PRF1/RAB27A/SLAMF6/SH2D1A/STXBP2/STX7	naïve CD4
GO:0031647	regulation of protein stability	0.0317287	0.000153829	0.00679685	0.00606512	VPS35/ZSWIM7/TYROBP/XBP1/CCT3/CTSH/CCT7/CCT8/CMTM6/CRTAP/CCT5/CCT6A/FLOT2/DERL1/HYPK/GRN/ISOC2/LAMP1/PDCD10/PYHIN1/PYCARD/PHB/PIK3R1/PIM1/QRSL1/SH3GLB1/RTN4/STX12/TADA3	naïve CD4
GO:0035437	maintenance of protein localization in endoplasmic reticulum	0.00547046	0.000165087	0.00690775	0.00616409	GPAA1/KDELR1/KDELR2/OS9/RER1	naïve CD4
GO:0046651	lymphocyte proliferation	0.0306346	0.000173257	0.0071681	0.0063964	BAX/ADA/AIF1/TYROBP/CD4/CD300A/CD320/CD38/FLT3LG/DOCK8/IL7R/IL6ST/HLA-DMB/HPRT1/MNDA/LGALS9/LST1/MS4A1/PELI1/PYCARD/PRKAR1A/PRDX2/RASAL3/SPN/SELENOK/SASH3/TMIGD2/TGFBR2	naïve CD4
GO:0010822	positive regulation of mitochondrion organization	0.0175055	0.000185137	0.0073716	0.00657799	BAX/ARIH2/UBE2J2/VPS35/YWHAE/UBE2L3/CHCHD10/GZMB/LEPROT/PPIF/PYCARD/SH3GLB1/SAE1/TFDP2/TNFSF10/STOML2	naïve CD4
GO:0140056	organelle localization by membrane tethering	0.0218818	0.000233761	0.00893989	0.00797745	ACTR1A/VTI1B/YWHAE/DCTN2/DYNLL1/DCTN3/PAFAH1B1/OFD1/RAB11A/RAB3D/PPP2R1A/RAB10/PLEK/RALB/SNAP29/STX12/STXBP2/STX10/STX7/SSNA1	naïve CD4
GO:0051607	defense response to virus	0.0273523	0.000277783	0.0100333	0.00895311	APOBEC3G/BNIP3L/TSPAN32/ZC3HAV1/DDIT4/DNAJC3/EIF2AK4/EIF2AK2/ISG15/IFI44L/IFI16/IFITM3/IRF9/ITCH/IFNAR2/IL10RB/LYST/OAS1/MX1/PRF1/PYCARD/PLSCR1/SEC14L1/RIOK3/SELENOK	naïve CD4
GO:0001738	morphogenesis of a polarized epithelium	0.0185996	0.000539186	0.0174031	0.0155295	AP2S1/PAFAH1B1/PSMB2/PSMA5/PSMB4/PSMD13/PSMA3/PSMC1/PSMA4/PSMD7/PSMD11/PSMD3/PSMD8/PSMC4/RAB10/PSMC2/SH3BP1	naïve CD4
GO:2000484	positive regulation of interleukin-8 secretion	0.00547046	0.000553468	0.0177382	0.0158286	CD58/CD2/FCN1/LGALS9/PYCARD	naïve CD4
GO:0006635	fatty acid beta-oxidation	0.012035	0.000712701	0.0205285	0.0183185	ACADVL/ACAA1/ACAT2/ECHS1/ETFA/ETFB/ECHDC1/DECR1/HADHB/HADH/SCP2	naïve CD4
GO:0032731	positive regulation of interleukin-1 beta production	0.00984683	0.000855952	0.0237527	0.0211955	TYROBP/CASP1/IFI16/HK1/HSPB1/MNDA/LGALS9/PYHIN1/PYCARD	naïve CD4
GO:0033673	negative regulation of kinase activity	0.0273523	0.000869194	0.0238295	0.0212641	VPS25/CDKN1B/CDK5RAP3/CD300A/CDKN2D/CBLB/DNAJC3/ILK/GPS1/ITGB1BP1/HSPB1/PDCD4/MVP/NPRL2/RGS2/PRDX3/RB1/PYCARD/PRKAR1A/PPP2R1A/PIK3IP1/PPP2CA/RGS14/RHOH/TAOK3	naïve CD4
GO:0018279	protein N-linked glycosylation via asparagine	0.00765864	0.000919331	0.0247567	0.0220914	ALG5/UBE2J1/LMAN1/MGAT1/OSTC/RPN2/RPN1	naïve CD4
GO:0061952	midbody abscission	0.00547046	0.00105092	0.0263173	0.0234841	CHMP4A/CHMP2A/CHMP7/CHMP5/PDCD6IP	naïve CD4
GO:0032781	positive regulation of ATPase activity	0.00984683	0.00129776	0.0299802	0.0267527	DNAJC1/DYNLL1/DNAJC15/DNAJB1/DNAJC10/DNAJB11/NAPA/RAB4A/PLSCR1	naïve CD4
GO:0140029	exocytic process	0.012035	0.00173316	0.0373821	0.0333576	VTI1B/FCER1G/NAPA/RAB3D/RAB10/PLEK/RALB/SNAPIN/SNAP23/SNAP29/STXBP2	naïve CD4
GO:0097734	extracellular exosome biogenesis	0.00547046	0.00233004	0.046179	0.0412075	CHMP2A/PDCD6IP/RAB27A/RAB11A/SDCBP	naïve CD4
GO:1901998	toxin transport	0.00765864	0.00256462	0.0498786	0.0445088	CCT3/CCT7/CCT8/COPB2/CCT5/HRH2/RAB29	naïve CD4

## Sheet: naïve CD8
GO ID	Description	Ratio of Genes	P Value	Adjust P value	Q Value	HGNC Gene Symbol	Cell Type
GO:0030217	T cell differentiation	0.0705882	1.11733e-08	3.63131e-05	3.1932e-05	XBP1/CD2/CRTAM/CD27/CCR7/CD8A/FCER1G/IL4R/IL7R/HLA-DOA/LGALS9/LEF1/SPN/RHOH/SASH3/TCIRG1/TGFBR2/TCF7	naïve CD8
GO:0045580	regulation of T cell differentiation	0.0509804	1.31171e-07	0.000192446	0.000169228	XBP1/CD2/CRTAM/CD27/IL4R/IL7R/HLA-DOA/LGALS9/LEF1/RHOH/SASH3/TGFBR2/TCF7	naïve CD8
GO:0045619	regulation of lymphocyte differentiation	0.054902	1.77643e-07	0.000192446	0.000169228	XBP1/CD2/CRTAM/CD27/FLT3LG/IL4R/IL7R/HLA-DOA/LGALS9/LEF1/RHOH/SASH3/TGFBR2/TCF7	naïve CD8
GO:1902105	regulation of leukocyte differentiation	0.0666667	4.66775e-07	0.000310364	0.000272919	TYROBP/XBP1/CD2/CRTAM/CD27/CASP8/FLT3LG/IL4R/IL7R/HLA-DOA/LGALS9/LEF1/MYC/RHOH/SASH3/TGFBR2/TCF7	naïve CD8
GO:0006120	mitochondrial electron transport, NADH to ubiquinone	0.0313725	7.02093e-07	0.000310364	0.000272919	NDUFS3/NDUFS8/NDUFC2/NDUFB3/NDUFA6/NDUFB5/NDUFA2/NDUFB6	naïve CD8
GO:0042775	mitochondrial ATP synthesis coupled electron transport	0.0392157	7.65121e-07	0.000310364	0.000272919	UQCRC1/NDUFS3/NDUFS8/NDUFC2/NDUFB3/NDUFA6/NDUFB5/NDUFA2/NDUFB6/SDHD	naïve CD8
GO:1903039	positive regulation of leukocyte cell-cell adhesion	0.0588235	7.71759e-07	0.000310364	0.000272919	XBP1/CD5/CD27/CCR7/DOCK8/IL4R/IL7R/LGALS9/LEF1/PYCARD/SKAP1/SELENOK/RHOH/SASH3/TGFBR2	naïve CD8
GO:0042773	ATP synthesis coupled electron transport	0.0392157	8.42054e-07	0.000310364	0.000272919	UQCRC1/NDUFS3/NDUFS8/NDUFC2/NDUFB3/NDUFA6/NDUFB5/NDUFA2/NDUFB6/SDHD	naïve CD8
GO:0006119	oxidative phosphorylation	0.0470588	8.85856e-07	0.000310364	0.000272919	ATP5PO/UQCRC1/NDUFS3/NDUFS8/NDUFC2/NDUFB3/NDUFA6/NDUFB5/NDUFA2/NDUFB6/SDHD/SHMT2	naïve CD8
GO:2000116	regulation of cysteine-type endopeptidase activity	0.0588235	9.54966e-07	0.000310364	0.000272919	BAX/YWHAE/CTSD/CD27/CASP10/CASP8/IFI16/LAMTOR5/LGALS9/LEF1/PDCD6/MYC/PYCARD/RPS6KA1/TNFSF10	naïve CD8
GO:0050870	positive regulation of T cell activation	0.054902	1.35367e-06	0.000387488	0.000340738	XBP1/CD5/CD27/CCR7/DOCK8/IL4R/IL7R/LGALS9/LEF1/PYCARD/SELENOK/RHOH/SASH3/TGFBR2	naïve CD8
GO:0043281	regulation of cysteine-type endopeptidase activity involved in apoptotic process	0.054902	1.43072e-06	0.000387488	0.000340738	BAX/YWHAE/CTSD/CD27/CASP10/CASP8/LAMTOR5/LGALS9/LEF1/PDCD6/MYC/PYCARD/RPS6KA1/TNFSF10	naïve CD8
GO:0045621	positive regulation of lymphocyte differentiation	0.0392157	1.59675e-06	0.000399187	0.000351026	XBP1/CD27/FLT3LG/IL4R/IL7R/LGALS9/LEF1/RHOH/SASH3/TGFBR2	naïve CD8
GO:1902107	positive regulation of leukocyte differentiation	0.0470588	1.76558e-06	0.000401216	0.00035281	TYROBP/XBP1/CD27/CASP8/FLT3LG/IL4R/IL7R/LGALS9/LEF1/RHOH/SASH3/TGFBR2	naïve CD8
GO:0043122	regulation of I-kappaB kinase/NF-kappaB signaling	0.0588235	1.85177e-06	0.000401216	0.00035281	CCR7/C18orf32/CASP10/CASP8/HSPB1/LAMTOR5/LGALS9/LIME1/OPTN/MYD88/PYCARD/RBCK1/RHOC/RHOH/TNFSF10	naïve CD8
GO:0010257	NADH dehydrogenase complex assembly	0.0313725	2.59055e-06	0.000495253	0.000435502	NDUFS3/NDUFS8/NDUFC2/NDUFB3/NDUFA6/NDUFB5/NDUFA2/NDUFB6	naïve CD8
GO:0032981	mitochondrial respiratory chain complex I assembly	0.0313725	2.59055e-06	0.000495253	0.000435502	NDUFS3/NDUFS8/NDUFC2/NDUFB3/NDUFA6/NDUFB5/NDUFA2/NDUFB6	naïve CD8
GO:0019882	antigen processing and presentation	0.054902	3.49887e-06	0.000631741	0.000555523	AP2S1/CTSD/CCR7/CD8A/CLTA/FCER1G/DCTN3/HLA-DRA/HLA-DMA/HLA-DOA/PSMB2/PSMA4/PYCARD/PSMD8	naïve CD8
GO:0022904	respiratory electron transport chain	0.0392157	3.96498e-06	0.000670066	0.000589224	UQCRC1/NDUFS3/NDUFS8/NDUFC2/NDUFB3/NDUFA6/NDUFB5/NDUFA2/NDUFB6/SDHD	naïve CD8
GO:0045582	positive regulation of T cell differentiation	0.0352941	4.2768e-06	0.000670066	0.000589224	XBP1/CD27/IL4R/IL7R/LGALS9/LEF1/RHOH/SASH3/TGFBR2	naïve CD8
GO:1903708	positive regulation of hemopoiesis	0.0509804	4.32966e-06	0.000670066	0.000589224	TYROBP/XBP1/CD27/CASP8/FLT3LG/ISG15/IL4R/IL7R/LGALS9/LEF1/RHOH/SASH3/TGFBR2	naïve CD8
GO:0022409	positive regulation of cell-cell adhesion	0.0588235	6.43111e-06	0.00095005	0.000835428	XBP1/CD5/CD27/CCR7/DOCK8/IL4R/IL7R/LGALS9/LEF1/PYCARD/SKAP1/SELENOK/RHOH/SASH3/TGFBR2	naïve CD8
GO:0032731	positive regulation of interleukin-1 beta production	0.027451	6.88504e-06	0.000972886	0.000855509	TYROBP/CASP8/IFI16/HSPB1/LGALS9/PYCARD/STMP1	naïve CD8
GO:0006968	cellular defense response	0.027451	7.82006e-06	0.00105897	0.000931205	TYROBP/ITGB1/KLRC2/PRF1/SPN/SH2D1A/TCIRG1	naïve CD8
GO:0007249	I-kappaB kinase/NF-kappaB signaling	0.0588235	8.65832e-06	0.00112558	0.000989783	CCR7/C18orf32/CASP10/CASP8/HSPB1/LAMTOR5/LGALS9/LIME1/OPTN/MYD88/PYCARD/RBCK1/RHOC/RHOH/TNFSF10	naïve CD8
GO:0002495	antigen processing and presentation of peptide antigen via MHC class II	0.0352941	1.08602e-05	0.00135753	0.00119374	AP2S1/CTSD/CLTA/FCER1G/DCTN3/HLA-DRA/HLA-DMA/HLA-DOA/PYCARD	naïve CD8
GO:0002504	antigen processing and presentation of peptide or polysaccharide antigen via MHC class II	0.0352941	1.17506e-05	0.00141442	0.00124377	AP2S1/CTSD/CLTA/FCER1G/DCTN3/HLA-DRA/HLA-DMA/HLA-DOA/PYCARD	naïve CD8
GO:0048002	antigen processing and presentation of peptide antigen	0.0470588	1.37041e-05	0.00159066	0.00139875	AP2S1/CTSD/CLTA/FCER1G/DCTN3/HLA-DRA/HLA-DMA/HLA-DOA/PSMB2/PSMA4/PYCARD/PSMD8	naïve CD8
GO:0006465	signal peptide processing	0.0156863	1.48179e-05	0.00166063	0.00146028	HM13/SPCS2/SEC11C/SPCS3	naïve CD8
GO:0032732	positive regulation of interleukin-1 production	0.027451	1.59175e-05	0.00167352	0.00147161	TYROBP/CASP8/IFI16/HSPB1/LGALS9/PYCARD/STMP1	naïve CD8
GO:0001909	leukocyte mediated cytotoxicity	0.0352941	1.59628e-05	0.00167352	0.00147161	TYROBP/CRTAM/GZMM/IL7R/LGALS9/NCR3/PRF1/SH2D1A/STXBP2	naïve CD8
GO:2000106	regulation of leukocyte apoptotic process	0.0313725	2.13347e-05	0.0021668	0.00190538	BAX/CD27/CCR7/FCER1G/DOCK8/HSH2D/IL7R/LGALS9	naïve CD8
GO:0051205	protein insertion into membrane	0.027451	2.70932e-05	0.00266827	0.00234635	BAX/YWHAE/CASP8/MAL/PPP3CC/ROMO1/TIMM10	naïve CD8
GO:0002478	antigen processing and presentation of exogenous peptide antigen	0.0431373	3.00208e-05	0.00273856	0.00240816	AP2S1/CTSD/CLTA/FCER1G/DCTN3/HLA-DRA/HLA-DMA/HLA-DOA/PSMB2/PSMA4/PSMD8	naïve CD8
GO:0051204	protein insertion into mitochondrial membrane	0.0235294	3.01049e-05	0.00273856	0.00240816	BAX/YWHAE/CASP8/PPP3CC/ROMO1/TIMM10	naïve CD8
GO:0072676	lymphocyte migration	0.0352941	3.03349e-05	0.00273856	0.00240816	CRTAM/CKLF/CCR7/DOCK8/CXCR3/ITGB7/PYCARD/SPN/SELENOK	naïve CD8
GO:0046651	lymphocyte proliferation	0.054902	3.30451e-05	0.00290261	0.00255242	BAX/TYROBP/CRTAM/CD320/FLT3LG/DOCK8/IL7R/LGALS9/LEF1/PYCARD/SPN/SELENOK/SASH3/TGFBR2	naïve CD8
GO:0032943	mononuclear cell proliferation	0.054902	3.70826e-05	0.00317154	0.0027889	BAX/TYROBP/CRTAM/CD320/FLT3LG/DOCK8/IL7R/LGALS9/LEF1/PYCARD/SPN/SELENOK/SASH3/TGFBR2	naïve CD8
GO:2001056	positive regulation of cysteine-type endopeptidase activity	0.0392157	4.02979e-05	0.00331337	0.00291362	BAX/CTSD/CASP10/CASP8/IFI16/LGALS9/PDCD6/MYC/PYCARD/TNFSF10	naïve CD8
GO:2001235	positive regulation of apoptotic signaling pathway	0.0431373	4.078e-05	0.00331337	0.00291362	BAX/YWHAE/CASP8/ITM2C/LGALS9/MAL/PYCARD/PPP2R1A/RBCK1/PPP3CC/TNFSF10	naïve CD8
GO:0022900	electron transport chain	0.0431373	4.28628e-05	0.00339766	0.00298774	UQCRC1/GLRX/NDUFS3/NDUFS8/NDUFC2/NDUFB3/NDUFA6/NDUFB5/NDUFA2/NDUFB6/SDHD	naïve CD8
GO:0019884	antigen processing and presentation of exogenous antigen	0.0431373	4.50365e-05	0.00348497	0.00306452	AP2S1/CTSD/CLTA/FCER1G/DCTN3/HLA-DRA/HLA-DMA/HLA-DOA/PSMB2/PSMA4/PSMD8	naïve CD8
GO:0090151	establishment of protein localization to mitochondrial membrane	0.0235294	4.9404e-05	0.00358728	0.00315448	BAX/YWHAE/CASP8/PPP3CC/ROMO1/TIMM10	naïve CD8
GO:2000107	negative regulation of leukocyte apoptotic process	0.0235294	4.9404e-05	0.00358728	0.00315448	CD27/CCR7/FCER1G/DOCK8/HSH2D/IL7R	naïve CD8
GO:0045333	cellular respiration	0.0431373	4.967e-05	0.00358728	0.00315448	UQCRC1/NDUFS3/NDUFS8/NDUFC2/NDUFB3/NDUFA6/NDUFB5/NDUFA2/NDUFB6/SDHD/SHMT2	naïve CD8
GO:0032651	regulation of interleukin-1 beta production	0.0313725	5.11478e-05	0.00361371	0.00317772	TYROBP/CCR7/CASP8/IFI16/HSPB1/LGALS9/PYCARD/STMP1	naïve CD8
GO:0019886	antigen processing and presentation of exogenous peptide antigen via MHC class II	0.0313725	5.92021e-05	0.00409376	0.00359986	AP2S1/CTSD/CLTA/FCER1G/DCTN3/HLA-DRA/HLA-DMA/HLA-DOA	naïve CD8
GO:2001238	positive regulation of extrinsic apoptotic signaling pathway	0.0235294	6.95327e-05	0.00470794	0.00413994	ITM2C/MAL/PYCARD/PPP2R1A/RBCK1/TNFSF10	naïve CD8
GO:0033108	mitochondrial respiratory chain complex assembly	0.0313725	7.32427e-05	0.00485793	0.00427183	NDUFS3/NDUFS8/NDUFC2/NDUFB3/NDUFA6/NDUFB5/NDUFA2/NDUFB6	naïve CD8
GO:0043280	positive regulation of cysteine-type endopeptidase activity involved in apoptotic process	0.0352941	8.7834e-05	0.00570921	0.00502041	BAX/CTSD/CASP10/CASP8/LGALS9/PDCD6/MYC/PYCARD/TNFSF10	naïve CD8
GO:0032611	interleukin-1 beta production	0.0313725	9.61654e-05	0.00612819	0.00538884	TYROBP/CCR7/CASP8/IFI16/HSPB1/LGALS9/PYCARD/STMP1	naïve CD8
GO:0070228	regulation of lymphocyte apoptotic process	0.0235294	0.000106005	0.00662533	0.005826	BAX/CD27/DOCK8/HSH2D/IL7R/LGALS9	naïve CD8
GO:0071887	leukocyte apoptotic process	0.0313725	0.000109682	0.00672579	0.00591434	BAX/CD27/CCR7/FCER1G/DOCK8/HSH2D/IL7R/LGALS9	naïve CD8
GO:0001906	cell killing	0.0392157	0.000120221	0.00723554	0.00636259	TYROBP/CRTAM/GZMM/IL7R/LGALS9/NCR3/PRF1/ROMO1/SH2D1A/STXBP2	naïve CD8
GO:0032652	regulation of interleukin-1 production	0.0313725	0.000132875	0.00785168	0.00690439	TYROBP/CCR7/CASP8/IFI16/HSPB1/LGALS9/PYCARD/STMP1	naïve CD8
GO:0007006	mitochondrial membrane organization	0.0352941	0.000136964	0.00794882	0.00698981	BAX/ATP5PO/YWHAE/CASP8/CHCHD3/DYNLT1/PPP3CC/ROMO1/TIMM10	naïve CD8
GO:0046631	alpha-beta T cell activation	0.0352941	0.000169068	0.00952336	0.00837439	CRTAM/IL4R/LGALS9/LEF1/SPN/SASH3/TCIRG1/TGFBR2/TCF7	naïve CD8
GO:0032609	interferon-gamma production	0.0313725	0.000169955	0.00952336	0.00837439	CD2/CRTAM/CCR7/ISG15/LGALS9/PYCARD/SPN/SASH3	naïve CD8
GO:0010950	positive regulation of endopeptidase activity	0.0392157	0.000182571	0.0100569	0.00884353	BAX/CTSD/CASP10/CASP8/IFI16/LGALS9/PDCD6/MYC/PYCARD/TNFSF10	naïve CD8
GO:0050792	regulation of viral process	0.0431373	0.000186743	0.0101151	0.0088947	APOBEC3G/CHMP2A/DYNLT1/ISG15/IFI16/IFITM3/LGALS9/LEF1/POLR2E/POLR2J/SUPT4H1	naïve CD8
GO:0032755	positive regulation of interleukin-6 production	0.027451	0.000189852	0.0101151	0.0088947	TYROBP/XBP1/FCER1G/IL17RA/LGALS9/MYD88/PYCARD	naïve CD8
GO:0048872	homeostasis of number of cells	0.0470588	0.000199298	0.0104471	0.00918665	BAX/CCR7/CDK5RAP3/FCER1G/FLT3LG/ISG15/IL7R/LGALS9/LYAR/SASH3/TCIRG1/TMEM14C	naïve CD8
GO:0032613	interleukin-10 production	0.0235294	0.000205027	0.0105768	0.00930071	TYROBP/FCER1G/ISG15/LGALS9/PYCARD/SASH3	naïve CD8
GO:0007163	establishment or maintenance of cell polarity	0.0431373	0.000210383	0.0106835	0.00939459	CRTAM/CCR7/DYNLT1/DOCK8/ITGB1/PARVG/RHOC/RHOF/SPN/RHOH/TCIRG1	naïve CD8
GO:0010822	positive regulation of mitochondrion organization	0.0313725	0.000215159	0.0107579	0.00946002	BAX/YWHAE/UBE2L3/CASP8/OPTN/PYCARD/PPP3CC/TNFSF10	naïve CD8
GO:0032612	interleukin-1 production	0.0313725	0.000241208	0.0118777	0.0104447	TYROBP/CCR7/CASP8/IFI16/HSPB1/LGALS9/PYCARD/STMP1	naïve CD8
GO:0043123	positive regulation of I-kappaB kinase/NF-kappaB signaling	0.0392157	0.000248144	0.0119623	0.0105191	CCR7/C18orf32/CASP10/CASP8/LAMTOR5/LGALS9/MYD88/RBCK1/RHOC/TNFSF10	naïve CD8
GO:0031341	regulation of cell killing	0.027451	0.000250289	0.0119623	0.0105191	TYROBP/CRTAM/IL7R/LGALS9/NCR3/PRF1/SH2D1A	naïve CD8
GO:0010821	regulation of mitochondrion organization	0.0392157	0.000281749	0.0132708	0.0116697	BAX/YWHAE/UBE2L3/VDAC1/CASP8/OPTN/PYCARD/PLSCR3/PPP3CC/TNFSF10	naïve CD8
GO:0072678	T cell migration	0.0235294	0.000287895	0.0133665	0.0117539	DOCK8/CXCR3/ITGB7/PYCARD/SPN/SELENOK	naïve CD8
GO:0008637	apoptotic mitochondrial changes	0.0313725	0.000301076	0.0137817	0.0121189	BAX/YWHAE/CASP8/PYCARD/PLSCR3/PPP3CC/SOD2/TNFSF10	naïve CD8

[truncated: 8 more sheets: NK, NKT, Non-class. mono, pDC, plasma B, Proliferative T, Treg, γδT]
