# Supplementary material for: Accurate profiling of single-cell alternative transcript start sites by correcting RNA degradation
Source: Nat Commun. 2026 Apr 28;17:5798. doi: 10.1038/s41467-026-72298-8 (PMC13332059; doi:10.1038/s41467-026-72298-8)
Supplement: Supplementary file 8 — Supplementary Data 6 [file 41467_2026_72298_MOESM8_ESM.xlsx]

## Sheet: Sheet 1
Supplementary Data 6. Host gene information of positive set.
				Validation
HGNC Gene Symbol	TSS ID	Tumor Type	Abbr.	RT-PCR/qPCR	WB	Phenotype	Sequencing	PMID	Number of Related Articles
TP73	TP73@1:3652516:+	Non-small cell lung cancer	NSCLC	×	×	√	×	35871358	11
		Non-small cell lung cancer	NSCLC	√	×	√	×	31129247
		Gastric cancer	GC	√	√	√	×	30106095
		Colorectal cancer	CRC	√	√	√	×	35617425
		Colorectal cancer	CRC	√	√	√	×	30603043
		Gastric cancer	GC	√	×	√	×	30279010
		Breast cancer	BRCA	√	√	√	×	28639399
		Medulloblastoma	MB	√	×	√	×	31081944
		Hepatocellular carcinoma	HCC	√	√	√	×	28403886
		Ovarian cancer	OC	√	×	√	×	29750302
		Hepatocellular carcinoma	HCC	√	×	√	×	32818670
S100A14	S100A14@1:153616324:-	Lung Adenocarcinoma	LUAD	×	×	√	×	28950283	11
		Esophageal squamous cancer cells	ESCC	√	√	√	×	35917972
		Colorectal cancer	CRC	√	√	√	×	35858011
		Triple-negative breast cancer	TNBC	×	×	√	×	25912829
		Prostate cancer	PC	√	√	√	×	33890248
		Pancreatic Ductal Adenocarcinoma	PDA	√	√	√	×	33579599
		Oral squamous cell carcinoma	OSSC	×	×	√	×	32202693
		Colorectal cancer	CRC	×	×	√	×	31882495
		Breast cancer	BRCA	√	√	√	×	32483412
		Colorectal cancer	CRC	×	×	√	×	39205741
		Colorectal cancer	CRC	×	√	√	×	39806334
LINC00857	LINC00857@10:80079018:+	Lung cancer	LC	√	√	√	×	33312753	10
		Lung Adenocarcinoma	LUAD	√	√	√	×	26862852
		Gastric cancer	GC	√	×	√	×	30008909
		Colorectal cancer	CRC	√	×	√	×	34122629
		Colorectal cancer	CRC	√	×	√	×	34753396
		Ovarian cancer	OC	√	×	√	×	32918541
		Pancreatic cancer	PC	√	√	√	×	35070392
		Pancreatic cancer	PC	√	√	√	×	35418193
		Pancreatic cancer	PC	√	√	√	×	35070392
		Bladder cancer	BC	√	×	√	×	38515791
CDC7	CDC7@1:91501109:+	Non-small cell lung cancer	NSCLC	√	√	√	×	36725843	8
		Lung Adenocarcinoma	LUAD	√	×	√	×	31002360
		Small cell lung carcinoma	SCLC	√	√	√	×	39054323
		Primary liver cancer	PLC	×	×	√	×	34663432
		Glioblastoma	GBM	×	×	√	×	27891063
		Primary liver cancer	PLC	×	×	√	×	31578521
		Colorectal cancer	CRC	×	×	√	×	26208856
		Epithelial ovarian carcinoma	EOC	√	√	√	×	19318489
HOXB6	HOXB6@17:48604986:-	Prostate cancer	PC	×	×	√	×	33664492	7
		Acute myeloid leukemia	AML	√	√	√	×	15522959
		Acute myeloid leukemia	AML	√	√	√	×	12094253
		Osteosarcoma	OS	√	√	√	×	37356630
		Pancreatic Ductal Adenocarcinoma	PDA	√	√	√	×	40619489
		Hepatocellular carcinoma	HCC	√	√	√	×	32420798
		Pancreatic ductal adenocarcinoma	PDA	√	√	√	×	40619489
FOXN3	FOXN3@14:89619166:-	Breast cancer	BRCA	√	√	√	×	28805661	7
		osteosarcoma	OS	√	√	√	×	30483801
		Glioma	-	√	√	√	×	34511432
	FOXN3@14:89619147:-	Hepatocellular carcinoma	HCC	√	√	√	×	27259277
		Thyroid cancer	TC	√	√	√	×	32284251
	FOXN3@14:89619129:-	Nasopharyngeal carcinoma	NPC	√	√	√	×	33317407
		Colon cancer	-	√	√	√	×	28039460
PIK3CG	PIK3CG@7:106865296:+	colorectal carcinoma	CRC	√	√	√	×	12473596	7
		Breast cancer	BRCA	√	√	√	×	32620748
		Pancreatic ductal adenocarcinoma	PDAC	×	√	√	√	27179037
	PIK3CG@7:106865283:+	Breast cancer	BRCA	√	√	√	×	32368142
		Prostate cancer	PC	×	√	√	×	32805234
		Multiple myeloma	MM	√	√	√	×	38163179
		Acute leukaemia	-	×	√	√	×	38720074
NEDD9	NEDD9@6:11382316:-	Gastric cancer	GC	√	√	√	×	25653543	7
		Gastric cancer	GC	√	√	√	×	35765282
		Gastric cancer	GC	√	√	√	×	25577245
		Gastric cancer	GC	√	√	√	×	24469954
	NEDD9@6:11382306:-	Pancreatic cancer	PC	√	√	√	×	35116938
		Pancreatic Ductal Adenocarcinoma	PDA	√	√	√	×	32903925
		Pancreatic Ductal Adenocarcinoma	PDA	√	√	√	×	23247867
E2F5	E2F5@8:85187675:+	Non-small cell lung cancer	NSCLC	√	√	√	×	32420810	7
		Esophageal squamous cancer cells	ESCC	√	√	√	×	31983127
		Prostate cancer	PC	√	√	√	×	32386317
		Hepatocellular carcinoma	HCC	√	√	√	×	24529171
		Glioblastoma	GBM	√	√	√	×	29362021
		Gastric cancer	GC	√	√	√	×	28599485
		Gallbladder cancer	GBC	√	√	√	×	38087129
DLEU2	DLEU2@13:50081996:-	Non-small cell lung cancer	NSCLC	√	×	√	×	23867991	7
		Cervical cancer	CC	√	√	√	×	33675808
		Hepatocellular carcinoma	HCC	√	×	√	×	36049439
		Gastric cancer	GC	√	×	√	×	35736813
		Thyroid cancer	TC	√	×	√	×	33764889
		Pancreatic cancer	PC	√	×	√	×	30838724
		Chronic myeloid leukemia	CLL	×	√	√	×	39438453
INPP4B	INPP4B@4:142474408:-	Lung Adenocarcinoma	LUAD	×	√	√	×	32341333	6
		Breast cancer	BRCA	√	√	√	×	21127264
		Hepatocellular carcinoma	HCC	√	√	√	×	31123408
		Colon cancer	-	√	√	√	×	26411369
		Cervical cancer	CC	√	√	√	×	29516642
		Pancreatic cancer	PC	√	√	√	×	31632078
SOX7	SOX7@8:10730513:-	Non-small cell lung cancer	NSCLC	√	√	√	×	23557216	6
		Non-small cell lung cancer	NSCLC	√	√	√	×	39346732
		Endometrial carcinoma	EC	√	√	√	×	23295859
		Hepatoblastoma	HB	√	√	√	×	35645102
		Glioblastoma	GBM	√	√	√	×	28352781
		Breast cancer	BRCA	√	√	√	×	24012678
PRKACB	PRKACB@1:84144271:+	Non-small cell lung cancer	NSCLC	√	√	√	×	23833645	6
		Acute myeloid leukemia	AML	√	√	√	×	33154668
		Aapillary thyroid cancer	PTC	√	√	√	×	31998791
		Colorectal cancer	CRC	√	√	√	×	32626531
		Colorectal cancer	CRC	√	×	×	×	28938919
		Hepatocellular carcinoma	HCC	√	√	×	×	30573969
ZBTB7C	ZBTB7C@18:48409381:-	Osteosarcoma	OS	√	√	√	×	37121538	6
		Osteosarcoma	OS	√	√	√	×	37562773
		Kidney cancer	KC	√	√	√	×	28571744
		Colorectal cancer	CRC	√	√	√	×	32913494
		Kidney cancer	KC	√	√	√	×	22253232
HOXA3	HOXA3@7:27113843:-	Lung Adenocarcinoma	LUAD	√	×	√	×	30066858	6
		Non-small cell lung cancer	NSCLC	√	√	√	×	31615976
		Renal cell carcinoma	RCC	√	√	√	×	39740793
		Acute myeloid leukemia	AML	√	√	√	×	38867543
		clear-cell renal cell carcinoma	ccRCC	√	√	√	×	30975094
		Glioblastoma	GBM	√	√	√	×	36215227
RALBP1	RALBP1@18:9475009:+	Non-small cell lung cancer	NSCLC	√	√	√	×	15705900	5
		Non-small cell lung cancer	NSCLC	√	√	√	×	15950949
		Non-small cell lung cancer	NSCLC	√	×	√	×	26462890
		Colorectal cancer	CRC	√	√	√	×	17483352
		Prostate cancer	PC	√	√	√	×	21170262
HSD11B2	HSD11B2@16:67430609:+	Multiple myeloma	MM	×	×	√	×	33780365	5
		Colorectal cancer	CRC	√	√	√	×	32195034
	HSD11B2@16:67430632:+	Skin squamous cell carcinoma	SCC	√	√	√	×	28797028
		Acute myeloid leukemia	AML	×	×	√	×	31987650
		Alzheimer's disease	AD	×	×	√	×	26619808
DEPDC5	DEPDC5@22:31754044:+	Hepatocellular carcinoma	HCC	√	√	√	×	29311600	5
	DEPDC5@22:31754066:+	Gastrointestinal stromal tumors	GISTs	√	√	√	×	31636198
		Hepatocellular carcinoma	HCC	×	×	√	×	29311600
	DEPDC5@22:31754016:+	Colorectal cancer	CRC	√	√	√	×	38615493
		Gastrointestinal stromal tumors	GISTs	√	√	√	×	31636198
MAD1L1	MAD1L1@7:1940564:-	Nasopharyngeal carcinoma	NPC	√	√	√	×	29133573	5
		Pan-cancer	-	√	×	×	√	11423979
		Renal cell carcinoma	RCC	√	×	×	×	17333263
		Breast cancer	BRCA	√	√	×	×	23860928
		Small-cell lung cancer	SCLC	×	√	×	√	26499943
KCNN3	KCNN3@1:154859855:-	Breast cancer	BRCA	×	√	√	×	17121942	5
		Breast cancer	BRCA	×	√	√	×	23774210
	KCNN3@1:154859874:-	metastatic colorectal cancer	mCRC	×	√	√	×	27102434
		Pan-cancer	-	√	√	√	×	38642894
		Ovarian cancer	OC	√	√	√	×	29901154
RGS3	RGS3@9:113463729:+	Lung Adenocarcinoma	LUAD	√	√	√	×	27105500	5
		Gastric cancer	GC	√	√	√	×	16821082
		Gastric cancer	GC	√	√	√	×	32928707
		Ovarian cancer	OC	√	√	√	×	40456746
		Non-small cell lung cancer	NSCLC	√	√	√	×	26416661
HOXB3	HOXB3@17:48604981:-	Lung cancer	LC	√	√	×	×	11070089	5
		Lung Adenocarcinoma	LUAD	√	√	√	×	35028857
		Prostate cancer	PC	√	√	√	×	23219899
		Acute myeloid leukemia	AML	√	√	√	×	29439669
		Glioblastoma	GBM	√	√	√	×	29456734
SPTBN1	SPTBN1@2:54456317:+	Hepatocellular Carcinoma	HCC	√	√	√	×	25307947	5
		Hepatocellular Carcinoma	HCC	√	√	√	×	33754058
		Hepatocellular Carcinoma	HCC	√	√	√	×	34737104
		Liver cancer	LC	√	√	×	×	34910547
		Renal clear cell carcinoma	ccRCC	√	√	√	×	36527113
AMOTL1	AMOTL1@11:94706457:+	Gastric cancer	GC	√	√	√	×	32313226	5
		Breast cancer	BRCA	√	√	√	×	26806348
		Nasopharyngeal carcinoma	NPC	√	√	√	×	37558679
		Glioma	-	√	√	√	×	34480788
		Cervical cancer	CC	√	√	√	×	31812104
CEP85L	CEP85L@6:118710075:-	Non-small cell lung cancer	NSCLC	×	×	×	√	36923435	5
		Glioma	-	√	√	√	×	30171048
	CEP85L@6:118710090:-	Angiosarcoma	-	√	√	×	×	23637631
		myeloproliferative neoplasms	MPNs	√	×	√	×	23186533
		Gastric cancer	GC	√	√	√	×	32026471
TNFAIP8	TNFAIP8@5:119333226:+	Non-small cell lung cancer	NSCLC	√	√	√	×	24136748	5
		Non-small cell lung cancer	NSCLC	√	√	√	×	30064446
		Non-small cell lung cancer	NSCLC	√	√	√	×	30647104
		Ovarian cancer	OC	√	√	√	×	23982604
		clear cell renal cell carcinoma	ccRCC	√	√	√	×	32226521
FAM47E	FAM47E@4:76251723:+	Parkinson's disease	PD	×	×	√	×	30957308	4
		Parkinson's disease	PD	×	×	√	×	40037983
		Developmental disorders	DDs	×	×	√	×	38421723
		Alzheimer's disease	AD	×	×	√	×	33654092
FOCAD	FOCAD@9:20658337:+	Non-small cell lung cancer	NSCLC	×	√	√	×	32898818	4
		Triple-negative breast cancer	TNBC	√	√	√	×	34685504
		Colorectal cancer	CRC	×	×	√	×	25712196
		Gastric cancer	GC	×	×	√	×	35788362
CCNA1	CCNA1@13:36431864:+	Oral squamous cell carcinoma	OSSC	√	√	√	×	37893043	4
		Acute myeloid leukemia	AML	√	√	√	×	34509612
		Gastric cancer	GC	√	√	√	×	37904524
		Gastric cancer	GC	√	√	√	×	37646571
PNOC	PNOC@8:28338667:+	Lung Adenocarcinoma	LUAD	√	×	√	×	35432443	4
		Acute myeloid leukemia	AML	×	×	√	×	38393298
	PNOC@8:28338647:+	Gastric cancer	GC	×	×	√	×	35174205
		Women with epilepsy	WWE	×	×	√	×	37827139
EIF4E	EIF4E@4:98929126:-	Lung Adenocarcinoma	LUAD	√	√	√	×	19261348	4
		Non-small cell lung cancer	NSCLC	√	√	√	×	22236867
		Non-small cell lung cancer	NSCLC	√	√	√	×	32502142
		Colorectal cancer	CRC	√	√	√	×	26929650
LINC02541	LINC02541@6:113650090:-	Head and neck squamous carcinoma	HNSCC	√	×	×	×	33091878	4
		Oral Squamous Cell Carcinoma	OSCC	√	×	×	√	36060561
		Head and neck squamous carcinoma	HNSCC	√	×	×	√	36467424
		clear cell renal cell carcinoma	ccRCC	×	×	×	√	40419839
SRC	SRC@20:37344685:+	Non-small cell lung cancer	NSCLC	√	√	√	×	37329531	4
		Non-small cell lung cancer	NSCLC	√	√	√	×	19861409
		Lung cancer	LC	√	√	√	×	28068967
		Pancreatic cancer	PC	√	√	√	×	18794807
PMEPA1	PMEPA1@20:57711536:-	Non-small cell lung cancer	NSCLC	√	√	√	×	24438557	4
		Triple-negative breast cancer	TNBC	√	√	√	×	34638419
		Colorectal cancer	CRC	√	√	√	×	30887697
		Prostate cancer	PC	√	√	√	×	12907594
FURIN	FURIN@15:90868589:+	Non-small cell lung cancer	NSCLC	√	√	√	×	27584082	4
		Non-small cell lung cancer	NSCLC	√	√	√	×	27584082
		Pancreatic cancer	PC	√	√	√	×	28259973
		Colorectal cancer	CRC	√	√	√	×	18064302
RBL2	RBL2@16:53445781:+	Non-small cell lung cancer	NSCLC	√	√	×	×	14534545	4
		Renal cancer cells	RCC	√	√	√	×	25183046
		Ovarian cancer	OC	√	√	√	×	15131049
		Breast and endometrial cancer	-	√	√	×	×	11506494
RASSF1	RASSF1@3:50340969:-	Bladder cancer	BC	√	√	√	×	31500788	4
		Breast cancer	BRCA	√	√	√	×	37153885
		Ovarian cancer	OC	√	√	√	×	24573512
		Gastric cancer	GC	√	√	√	×	17608924
TNS3	TNS3@7:47481280:-	Non-small cell lung cancer	NSCLC	√	√	√	×	19732724	4
		Non-small cell lung cancer	NSCLC	×	×	√	×	4002017
		Gastric cancer	GC	×	×	√	×	33926026
		Esophageal squamous cancer cells	ESCC	×	×	√	×	39382613
JADE3	JADE3@X:46912301:+	Colorectal cancer	CRC	√	√	√	×	29660380	3
		Glioblastoma	GBM	×	×	√	×	38042284
		clear cell renal cell carcinoma	ccRCC	×	×	√	×	38982123
OSBP2	OSBP2@22:30803057:+	Chronic myeloid leukemia	CLL	×	×	×	×	12964051	3
		Hepatocellular carcinoma	HCC	×	√	√	×	37903971
		Pancreatic Ductal Adenocarcinoma	PDA	√	√	√	×	35127474
FAM183A	FAM183A@1:43147906:+	Motile cilia	Motile cilia	×	×	√	×	32616903	3
		Renal amyloidosis	RA	×	×	√	×	33023362
		Intellectual disability	ID	×	×	√	×	30500859
PPP1R3B	PPP1R3B@8:9151539:-	Breast cancer	BRCA	√	×	×	×	34681793	3
		Liver hepatocellular carcinoma	LIHC	×	×	√	×	39669749
		Ovarian serous carcinoma	OSC	×	×	√	×	38494731
SLC11A2	SLC11A2@12:51009215:-	Lung Adenocarcinoma	LUAD	√	√	√	×	20392994	3
		Ovarian cancer	OC	×	×	√	×	36670142
		Endometrial cancer	EC	×	×	√	×	35893933
PINLYP	PINLYP@19:43580634:+	Alzheimer's disease	AD	×	×	√	×	26619808	3
		Kaposi’s sarcoma-associated herpesvirus	KSHV	√	√	√	×	40373067
		Type I interferons	IFNs	√	√	√	×	34969857
IL1R1	IL1R1@2:102104604:+	Glioblastoma	GBM	√	√	√	×	37733448	3
		Colorectal cancer	CRC	√	√	√	×	30650375
		Breast cancer	BRCA	√	√	√	×	32778144
CYTOR	CYTOR@2:87469950:+	Lung Adenocarcinoma	LUAD	√	√	√	×	38273783	3
		Nasopharyngeal carcinoma	NPC	√	×	√	×	31859457
		Hepatocellular carcinoma	HCC	√	×	√	×	34584571
ERG	ERG@21:38660667:-	Colorectal cancer	CRC	√	√	√	×	27572146	3
		Prostate cancer	PC	√	×	×	×	21814574
		Cholangiocarcinoma	CCA	√	√	√	×	34647226
DMD	DMD@X:33211513:-	Gastric cancer	GC	×	×	√	×	40468330	3
		Non-myogenic tumors	-	×	×	×	√	27391342
		Pan-cancer	-	×	×	×	√	36900171
NRSN2-AS1	NRSN2-AS1@20:348209:-	Ovarian cancer	OC	√	√	√	×	37875515	3
	NRSN2-AS1@20:348194:-
		Ovarian cancer	OC	√	√	√	×	34791059
		Esophageal Squamous Cell Carcinoma	ESCC	√	√	√	×	35715622
SIPA1	SIPA1@11:65647367:+	Primary liver cancer	PLC	√	√	√	×	33917539	3
		Triple-negative breast cancer	TNBC	√	√	√	×	37500797
		Breast cancer	BRCA	√	√	√	×	35096814
DOCK8	DOCK8@9:273046:+	Diffuse large B-cell lymphoma	DLBCL	×	√	√	×	37467575	3
		Pancreatic ductal adenocarcinoma	PDA	√	√	√	×	37651233
		Chronic lymphocytic leukemia	CLL	×	√	√	×	38890323
MID2	MID2@X:107825755:+	Breast cancer	BRCA	√	√	√	×	26791755	3
		Breast cancer	BRCA	√	√	√	×	32764967
		Colorectal cancer	CRC	×	√	√	×	38549156
AMPD3	AMPD3@11:10308313:+	Lung Adenocarcinoma	LUAD	√	×	×	×	15077168	3
		Gastrointestinal stromal tumors	GISTs	√	√	√	×	28454247
		Head and neck squamous carcinoma	HNSCC	√	√	√	×	35241525
BLM	BLM@15:90717353:+	Prostate cancer	PC	√	√	√	×	38806577	3
		Hepatocellular carcinoma	HCC	√	√	√	×	29767268
		HIV-1	-	√	√	×	×	15498034
NEK3	NEK3@13:52159576:-	Gastric cancer	GC	√	√	√	×	29504992	3
		Breast cancer	BRCA	×	√	√	×	27489110
		Breast cancer	BRCA	×	×	√	×	31906878
AKAP13	AKAP13@15:85582912:+	Non-small cell lung cancer	NSCLC	×	√	√	×	34673774	3
		Hepatocellular carcinoma	HCC	√	√	√	×	26617690
		Prostate cancer	PC	√	×	√	×	34722307
MMP24OS	MMP24OS@20:35278122:-	Influenza	-	√	√	×	×	28825667	3
		Colon cancer	-	√	×	×	√	30700932
	MMP24OS@20:35278105:-	Colorectal cancer	CRC	√	√	×	×	31619123
SLC43A3	SLC43A3@11:57427088:-	Non-small cell lung cancer	NSCLC	√	√	√	×	31948943	3
		embryonic kidney 293 cells	HEK293	×	×	√	×	30910793
		Henrietta Lacks cells	HELA	√	√	√	×	26455426
TMEM184A	TMEM184A@7:1560818:-	Heparan sulfates	HS	√	√	√	×	28936181	3
	TMEM184A@7:1560811:-	Lung Adenocarcinoma	LUAD	√	×	×	√	31788056
		Lung Adenocarcinoma	LUAD	×	×	×	√	33106209
CABIN1	CABIN1@22:24155824:+	Multiple myeloma	MM	√	√	√	×	29399181	3
		Colorectal cancer	CRC	×	√	×	×	19016304
		Breast cancer	BRCA	×	√	×	×	32865342
TMEM79	TMEM79@1:156284306:+	Prostate cancer	PC	√	×	×	×	21482745	3
	TMEM79@1:156284327:+	Prostate cancer	PC	×	√	√	√	26237329
		Prostate cancer	PC	×	√	√		33841008
DZIP3	DZIP3@3:108602792:+	Gastric cancer	GC	×	×	√	×	36841324	2
		Glioblastoma	GBM	×	×	√	×	33229627
FAM47E-STBD1	FAM47E-STBD1@4:76251721:+	Parkinson's disease	PD	×	×	√	×	36979316	2
		Parkinson's disease	PD	×	×	√	×	40037983
FBRSL1	FBRSL1@12:132560073:+	Acute myeloid leukemia	AML	×	×	√	×	35985167	2
	FBRSL1@12:132560047:+	Melanoma	MM	×	×	√	×	30890123
BTBD2	BTBD2@19:2034881:-	Glioblastoma	GBM	×	×	√	×	20368557	2
		Multiple myeloma	MM	×	×	√	×	15725085
PIGQ	PIGQ@16:567009:+	Rare diseases	RD	×	×	√	×	39825393	2
		Alzheimer's disease	AD	×	×	√	×	25114068
ASPG	ASPG@14:104104961:+	Leukemia	Leukemia	×	×	√	×	28542249	2
	ASPG@14:104104894:+	Hepatocellular carcinoma	HCC	×	×	√	×	36284275
PLAC9	PLAC9@10:80079018:+	Bladder cancer	BC	×	×	√	×	30291214	2
		Prostate cancer	PC	×	×	√	×	35717322
ZFYVE28	ZFYVE28@4:2418670:-	Women with epilepsy	WWE	×	×	√	×	37827139	2
	ZFYVE28@4:2418710:-	Breast cancer	BRCA	×	×	√	×	34773240
	ZFYVE28@4:2418645:-
ZC4H2	ZC4H2@X:65034738:-	Hepatocellular carcinoma	HCC	√	√	√	×	37287752	2
		Medulloblastoma	MB	√	√	√	×	35040952
ARHGEF4	ARHGEF4@2:130836916:+	Pancreatic cancer	PC	√	√	√	×	30226582	2
	ARHGEF4@2:130836887:+	Pancreatic cancer	PC	√	√	√	×	25216519
EPC1	EPC1@10:32378767:-	Lung Adenocarcinoma	LUAD	√	√	√	×	25755723	2
		Nasopharyngeal carcinoma	NPC	√	√	√	×	34841830
PRKAR1B	PRKAR1B@7:727657:-	Primary liver cancer	PLC	√	√	√	×	34513297	2
	PRKAR1B@7:727664:-	Osteosarcoma	OS	√	√	√	×	34716310
CMC1	CMC1@3:28291847:+	B16-OVA tumor model	-	√	√	√		38659649	2
		colon adenocarcinoma	COAD	√	√	×	×	36505872
AP1S1	AP1S1@7:101154476:+	Non-small cell lung cancer	NSCLC	√	√	√	×	37659097	2
	AP1S1@7:101154490:+	Breast cancer	BRCA	√	√	×	×	35463798
MCC	MCC@5:113294938:-	Colorectal cancer	CRC	√	√	×	×	17260021	2
		Colorectal cancer	CRC	×	√	√	×	30831321
TPRG1	TPRG1@3:189309864:+	Non-small cell lung cancer	NSCLC	√	×	×	×	34395248	2
		Cystitis glandularis	-	√	√	√	×	34998360
NIPSNAP2	NIPSNAP2@7:55951916:+	Non-small cell lung cancer	NSCLC	√	×	×	√	29806744	2
		Ovarian cancer	OC	√	√	√	×	35305106
RIPOR2	RIPOR2@6:24935963:-	Cervical cancer	CC	√	√	×	√	36497200	2
	RIPOR2@6:24935957:-	Cervical cancer	CC	√	√	√	×	36091054
SMCO4	SMCO4@11:93537915:-	Esophageal squamous cell carcinoma	ESCC	√	√	√	×	35755171	2
		Breast cancer	BRCA	√	×	×	×	40232576
AL121753.1	AL121753.1@20:35278106:-	cutaneous squamous cell carcinoma	cSCC	×	×	×	√	31934208	1
	AL121753.1@20:35278122:-
TMEM254	TMEM254@10:80079018:+	Endometrial cancer	EC	√	√	√	×	34307159	1
ZNF781	ZNF781@19:37692316:-	Pancreatic cancer	PC	√	×	×	√	33593879	1
AL137230.2	AL137230.2@14:89619129:-	Cystic fibrosis	CF	√	×	×	√	30852378	1
AL137230.2	AL137230.2@14:89619147:-
AL137230.2	AL137230.2@14:89619167:-
SYCP2L	SYCP2L@6:10886856:+	Ovarian	-	√	×	×	√	35138268	1
TMEM45A	TMEM45A@3:100519205:+	Ovarian cancer	OC	√	√	√	×	25872785	1
	TMEM45A@3:100519229:+
	TMEM45A@3:100519243:+
	TMEM45A@3:100519273:+
RETREG1	RETREG1@5:16508998:-	Hepatocellular carcinoma	HCC	√	√	√	×	37728036	1
FAM117A	FAM117A@17:49747231:-	Lung Adenocarcinoma	LUAD	√	√	√	×	35280504	1
NRROS	NRROS@3:196639776:+	Papillary thyroid cancer	PTC	√	√	√	×	32983963	1
	NRROS@3:196639763:+						×
	NRROS@3:196639750:+						×
NHSL1	NHSL1@6:138692571:-	Lamellipodia	Lamellipodia	√	√	√	×	34584076	1
UNKL	UNKL@16:1414720:-	Breast cancer	BRCA	×	×	√	×	38502355	1
AC092647.5	AC092647.5@7:55951916:+	Gastric cancer	GC	×	×	√	×	12736707	1
CPNE5	CPNE5@6:36757387:-	Esophageal squamous cancer cells	ESCC	√	×	√	×	30272363	1
	CPNE5@6:36757401:-						×
LYNX1-SLURP2	LYNX1-SLURP2@8:142769826:-	Skin	Skin	×	×	×	×	26033490	1
FBLN7	FBLN7@2:112181841:+	Glioblastoma	GBM	×	√	√	×	30924128	1
MRPS17	MRPS17@7:55951916:+	Lung cancer	LC	√	√	√	×	35989484	1
FRMD4B	FRMD4B@3:69542583:-	Gynecological cancers	-	√	×	×	√	BioRxiv：DNA methylation database for gynecological cancer detection, classification and assay development	1
SMG1P3	SMG1P3@16:21520456:-	Head and neck squamous carcinoma	HNSCC	√	√	√	×	34389030	1
