# Supplementary material for: Accurate profiling of single-cell alternative transcript start sites by correcting RNA degradation
Source: Nat Commun. 2026 Apr 28;17:5798. doi: 10.1038/s41467-026-72298-8 (PMC13332059; doi:10.1038/s41467-026-72298-8)
Supplement: Supplementary file 9 — Supplementary Data 7 [file 41467_2026_72298_MOESM9_ESM.xlsx]

## Sheet: baseline model
Supplementary Data 7. Features used for LRS model.
Feature	Gini Importance Score	Category
POLR2A_Onsite	0.0576948	Regulatory elements
H3K27ac_Onsite	0.0241337	Regulatory elements
H3K4me3_Onsite	0.0221754	Regulatory elements
H3K36me3_Onsite	0.0149562	Regulatory elements
H3K4me1_Onsite	0.0135521	Regulatory elements
H3K27me3_Onsite	0.00917648	Regulatory elements
PhastCons_Onsite	0.00742026	Regulatory elements
POLR2A_Avg	0.0565194	Regulatory elements
H3K4me3_Avg	0.0498256	Regulatory elements
H3K4me1_Avg	0.021999	Regulatory elements
PhastCons_Avg	0.0218287	Regulatory elements
H3K27me3_Avg	0.0214594	Regulatory elements
H3K27ac_Avg	0.0208193	Regulatory elements
H3K36me3_Avg	0.0182173	Regulatory elements
TF_Avg	0.0572999	Regulatory elements
TF_Count	0.0563254	Regulatory elements
TF_SD	0.0242251	Regulatory elements
CpG_Distance	0.0433223	Regulatory elements
CpG_Count	0.0201048	Regulatory elements
Ratio	0.0743957	TSS quantification
ψ	0.0253083	TSS quantification
θ	0.0235831	TSS quantification
B	0.0199891	TSS quantification
Epithilial	0.0116369	TSS quantification
Mast	0.0109134	TSS quantification
Malignant	0.013917	TSS quantification
Non-malignant	0.0199921	TSS quantification
β	0.0182737	RNA degradation
α	0.0156513	RNA degradation
Region	0.0147912	RNA degradation
Distance	0.113446	Transcript features
Strand	0.00189764	Transcript features
Coding	0.00130721	Transcript features

## Sheet: final model
Feature	Gini Score	Category
POLR2A_Onsite	0.0629885	Regulatory elements
H3K27ac_Onsite	0.0265296	Regulatory elements
H3K4me3_Onsite	0.0352564	Regulatory elements
H3K27me3_Avg	0.0243484	Regulatory elements
POLR2A_Avg	0.0608965	Regulatory elements
H3K4me3_Avg	0.0426221	Regulatory elements
H3K27ac_Avg	0.0292695	Regulatory elements
PhastCons_Avg	0.0279271	Regulatory elements
H3K4me1_Avg	0.027242	Regulatory elements
TF_Avg	0.0651484	Regulatory elements
TF_Count	0.0649105	Regulatory elements
TF_SD	0.0273856	Regulatory elements
CpG_Count	0.0269427	Regulatory elements
Ratio	0.0994663	TSS quantification
B	0.0237486	TSS quantification
Non-malignant	0.0341312	TSS quantification
ψ	0.0312564	TSS quantification
θ	0.0305451	TSS quantification
Distance	0.135312	Transcript features
