# Supplementary material for: Accurate profiling of single-cell alternative transcript start sites by correcting RNA degradation
Source: Nat Commun. 2026 Apr 28;17:5798. doi: 10.1038/s41467-026-72298-8 (PMC13332059; doi:10.1038/s41467-026-72298-8)
Supplement: Supplementary file 10 — Supplementary Data 8 [file 41467_2026_72298_MOESM10_ESM.xlsx]

## Sheet: Sheet2
Supplementary Data 8. Feature ablation study.
Number of Ablated Features	AUROC	AUPRC	Mean
0 (baseline model-all features)	0.944144	0.952592	0.948368
1	0.944324	0.955134	0.949729
2	0.938015	0.947658	0.942836
3	0.949793	0.960357	0.955075
4	0.947119	0.956222	0.95167
5	0.945947	0.955849	0.950898
6	0.942582	0.953061	0.947821
7	0.948741	0.956346	0.952543
8	0.942852	0.952397	0.947624
9	0.946548	0.957716	0.952132
10	0.953428	0.962209	0.957819
11	0.950634	0.959969	0.955301
12	0.951055	0.960074	0.955564
13	0.945346	0.954649	0.949997
14	0.957064	0.965483	0.961273
15	0.953879	0.961217	0.957548
16	0.949342	0.960169	0.954756
17	0.943363	0.953835	0.948599
18	0.943363	0.954079	0.948721
19	0.947239	0.959269	0.953254
20	0.947719	0.958351	0.953035
21	0.948801	0.959558	0.954179
22	0.944895	0.956101	0.950498
23	0.948741	0.957307	0.953024
24	0.945346	0.958072	0.951709
25	0.953518	0.960847	0.957182
26	0.953068	0.962383	0.957725
27	0.955261	0.961728	0.958495
28	0.953428	0.963811	0.958619
29	0.950394	0.959644	0.955019
30	0.947419	0.955996	0.951708
31	0.941049	0.953143	0.947096
32	0.930503	0.947798	0.93915
