# Supplementary material for: Accurate profiling of single-cell alternative transcript start sites by correcting RNA degradation
Source: Nat Commun. 2026 Apr 28;17:5798. doi: 10.1038/s41467-026-72298-8 (PMC13332059; doi:10.1038/s41467-026-72298-8)
Supplement: Supplementary file 11 — Supplementary Data 9 [file 41467_2026_72298_MOESM11_ESM.xlsx]

## Sheet: Sheet 1
Supplementary Data 9. Prediction by the LRS model.
TSS ID	Probability	Rank	TSS Type
PRKACB@1:84144271:+	1	1	Known positive
SMCO4@11:93537915:-	1	1	Known positive
BDH2@4:103099863:-	1	1	LUSC-relevant
C11orf58@11:16738643:+	1	1	LUSC-relevant
C1orf116@1:207032758:-	1	1	LUSC-relevant
CARD8@19:48249830:-	1	1	LUSC-relevant
KMO@1:241532134:+	1	1	LUSC-relevant
PLPP3@1:56517012:-	1	1	LUSC-relevant
PRKACB@1:84144271:+	1	1	LUSC-relevant
SDCBP2-AS1@20:1325403:+	1	1	LUSC-relevant
SEMA3B@3:50269167:+	1	1	LUSC-relevant
SMCO4@11:93537915:-	1	1	LUSC-relevant
AKAP13@15:85582912:+	0.99	11	Known positive
AL137230.2@14:89619129:-	0.99	11	Known positive
KCNN3@1:154859855:-	0.99	11	Known positive
MMP24OS@20:35278105:-	0.99	11	Known positive
NIPSNAP2@7:55951916:+	0.99	11	Known positive
TMEM45A@3:100519205:+	0.99	11	Known positive
TMEM45A@3:100519229:+	0.99	11	Known positive
TMEM45A@3:100519243:+	0.99	11	Known positive
TMEM45A@3:100519273:+	0.99	11	Known positive
TMEM79@1:156284306:+	0.99	11	Known positive
TMEM79@1:156284327:+	0.99	11	Known positive
AKAP13@15:85582912:+	0.99	11	LUSC-relevant
AL137230.2@14:89619129:-	0.99	11	LUSC-relevant
AL392086.1@10:6779588:+	0.99	11	LUSC-relevant
BPGM@7:134646853:+	0.99	11	LUSC-relevant
CALD1@7:134891455:+	0.99	11	LUSC-relevant
CD180@5:67196799:-	0.99	11	LUSC-relevant
FAM111A-DT@11:59142751:-	0.99	11	LUSC-relevant
FCRL5@1:157552487:-	0.99	11	LUSC-relevant
GAPT@5:58491436:+	0.99	11	LUSC-relevant
GBP2@1:89126115:-	0.99	11	LUSC-relevant
GIMAP1-GIMAP5@7:150737609:+	0.99	11	LUSC-relevant
IFI16@1:159009924:+	0.99	11	LUSC-relevant
IFI16@1:159009948:+	0.99	11	LUSC-relevant
IFI44L@1:78620470:+	0.99	11	LUSC-relevant
IFIH1@2:162318687:-	0.99	11	LUSC-relevant
IL16@15:81296987:+	0.99	11	LUSC-relevant
JCHAIN@4:70666500:-	0.99	11	LUSC-relevant
KCNN3@1:154859855:-	0.99	11	LUSC-relevant
MMP24OS@20:35278105:-	0.99	11	LUSC-relevant
NCOA7@6:125781157:+	0.99	11	LUSC-relevant
NIPSNAP2@7:55951916:+	0.99	11	LUSC-relevant
PROCR@20:35172098:+	0.99	11	LUSC-relevant
PRR11@17:59155772:+	0.99	11	LUSC-relevant
PSMA3@14:58244866:+	0.99	11	LUSC-relevant
PSMA3@14:58244887:+	0.99	11	LUSC-relevant
PSMA3@14:58244893:+	0.99	11	LUSC-relevant
SELENOT@3:150603286:+	0.99	11	LUSC-relevant
SH2D2A@1:156816747:-	0.99	11	LUSC-relevant
SLA@8:133075032:-	0.99	11	LUSC-relevant
SLC35B1@17:49707953:-	0.99	11	LUSC-relevant
SLF1@5:94618654:+	0.99	11	LUSC-relevant
SVOPL@7:138701348:-	0.99	11	LUSC-relevant
TMEM45A@3:100519205:+	0.99	11	LUSC-relevant
TMEM45A@3:100519229:+	0.99	11	LUSC-relevant
TMEM45A@3:100519243:+	0.99	11	LUSC-relevant
TMEM45A@3:100519273:+	0.99	11	LUSC-relevant
TMEM79@1:156284306:+	0.99	11	LUSC-relevant
TMEM79@1:156284327:+	0.99	11	LUSC-relevant
TMIGD3@1:111488827:-	0.99	11	LUSC-relevant
TRBV27@7:142715334:+	0.99	11	LUSC-relevant
VSIG4@X:66040057:-	0.99	11	LUSC-relevant
XPA@9:97697342:-	0.99	11	LUSC-relevant
ZNF366@5:72507349:-	0.99	11	LUSC-relevant
ZNF366@5:72507376:-	0.99	11	LUSC-relevant
ZNF608@5:124748786:-	0.99	11	LUSC-relevant
AMOTL1@11:94706457:+	0.98	56	Known positive
CEP85L@6:118710075:-	0.98	56	Known positive
LINC00857@10:80079018:+	0.98	56	Known positive
LINC02541@6:113650090:-	0.98	56	Known positive
MCC@5:113294938:-	0.98	56	Known positive
MMP24OS@20:35278122:-	0.98	56	Known positive
SLC43A3@11:57427088:-	0.98	56	Known positive
TMEM184A@7:1560811:-	0.98	56	Known positive
TPRG1@3:189309864:+	0.98	56	Known positive
ABLIM1@10:114526926:-	0.98	56	LUSC-relevant
AMBRA1@11:46594057:-	0.98	56	LUSC-relevant
AMOTL1@11:94706457:+	0.98	56	LUSC-relevant
ANKRD28@3:15797944:-	0.98	56	LUSC-relevant
ANKRD28@3:15797979:-	0.98	56	LUSC-relevant
BANK1@4:101813851:+	0.98	56	LUSC-relevant
CEP85L@6:118710075:-	0.98	56	LUSC-relevant
CLEC4A@12:8123852:+	0.98	56	LUSC-relevant
CSTF1@20:56392380:+	0.98	56	LUSC-relevant
CTSE@1:206023906:-	0.98	56	LUSC-relevant
DDX18@2:117814712:+	0.98	56	LUSC-relevant
DYNC2H1@11:103109560:+	0.98	56	LUSC-relevant
EMC4@15:34225038:+	0.98	56	LUSC-relevant
ERLEC1@2:53787041:+	0.98	56	LUSC-relevant
FCRL5@1:157552515:-	0.98	56	LUSC-relevant
FCRLA@1:161707213:+	0.98	56	LUSC-relevant
GBP2@1:89126086:-	0.98	56	LUSC-relevant
GIMAP1-GIMAP5@7:150737624:+	0.98	56	LUSC-relevant
GIMAP4@7:150567369:+	0.98	56	LUSC-relevant
HDDC2@6:125301953:-	0.98	56	LUSC-relevant
HLA-DOB@6:32817017:-	0.98	56	LUSC-relevant
IFI16@1:159009905:+	0.98	56	LUSC-relevant
IFIH1@2:162318700:-	0.98	56	LUSC-relevant
IGSF9@1:159945613:-	0.98	56	LUSC-relevant
JCHAIN@4:70666521:-	0.98	56	LUSC-relevant
LCP2@5:170297797:-	0.98	56	LUSC-relevant
LINC00857@10:80079018:+	0.98	56	LUSC-relevant
LINC00892@X:136639539:+	0.98	56	LUSC-relevant
LINC02265@4:40316481:+	0.98	56	LUSC-relevant
LINC02541@6:113650090:-	0.98	56	LUSC-relevant
LTB4R2@14:24310157:+	0.98	56	LUSC-relevant
MCC@5:113294938:-	0.98	56	LUSC-relevant
MMP24OS@20:35278122:-	0.98	56	LUSC-relevant
NKX2-5@5:173235311:-	0.98	56	LUSC-relevant
P2RY10@X:78945365:+	0.98	56	LUSC-relevant
PALMD@1:99646142:+	0.98	56	LUSC-relevant
PELO@5:52787936:+	0.98	56	LUSC-relevant
POLD3@11:74592597:+	0.98	56	LUSC-relevant
POLD3@11:74592608:+	0.98	56	LUSC-relevant
POLD3@11:74592617:+	0.98	56	LUSC-relevant
PSMC2@7:103347640:+	0.98	56	LUSC-relevant
PSMC2@7:103347671:+	0.98	56	LUSC-relevant
PTPN22@1:113871745:-	0.98	56	LUSC-relevant
PTPRC@1:198639040:+	0.98	56	LUSC-relevant
PTPRC@1:198639113:+	0.98	56	LUSC-relevant
SAMD3@6:130222976:-	0.98	56	LUSC-relevant
SERPINB8@18:63970081:+	0.98	56	LUSC-relevant
SLA@8:133075013:-	0.98	56	LUSC-relevant
SLC35B1@17:49707927:-	0.98	56	LUSC-relevant
SLC35B1@17:49707942:-	0.98	56	LUSC-relevant
SLC43A3@11:57427088:-	0.98	56	LUSC-relevant
THADA@2:43595995:-	0.98	56	LUSC-relevant
THRB@3:24494801:-	0.98	56	LUSC-relevant
TMEM184A@7:1560811:-	0.98	56	LUSC-relevant
TPRG1@3:189309864:+	0.98	56	LUSC-relevant
TRAF3IP3@1:209756122:+	0.98	56	LUSC-relevant
TRAV13-2@14:21918169:+	0.98	56	LUSC-relevant
TRAV13-2@14:21918183:+	0.98	56	LUSC-relevant
TRBV5-4@7:142462907:+	0.98	56	LUSC-relevant
TRIM4@7:99919493:-	0.98	56	LUSC-relevant
UBA5@3:132660358:+	0.98	56	LUSC-relevant
UBA5@3:132660368:+	0.98	56	LUSC-relevant
UCA1@19:15828958:+	0.98	56	LUSC-relevant
UMAD1@7:7640783:+	0.98	56	LUSC-relevant
AL121753.1@20:35278122:-	0.97	120	Known positive
FOXN3@14:89619166:-	0.97	120	Known positive
HOXB3@17:48604981:-	0.97	120	Known positive
NEDD9@6:11382316:-	0.97	120	Known positive
NRSN2-AS1@20:348209:-	0.97	120	Known positive
PIK3CG@7:106865296:+	0.97	120	Known positive
SPTBN1@2:54456317:+	0.97	120	Known positive
TMEM254@10:80079018:+	0.97	120	Known positive
ZNF781@19:37692316:-	0.97	120	Known positive
AC022182.1@8:60910053:+	0.97	120	LUSC-relevant
AC092944.1@3:157175251:+	0.97	120	LUSC-relevant
ACTR3@2:113890092:+	0.97	120	LUSC-relevant
ADH5@4:99088714:-	0.97	120	LUSC-relevant
AL121753.1@20:35278122:-	0.97	120	LUSC-relevant
AL137782.1@13:75549798:+	0.97	120	LUSC-relevant
AL589843.1@9:96687056:+	0.97	120	LUSC-relevant
AMOTL1@11:94768371:+	0.97	120	LUSC-relevant
ARMC8@3:138187551:+	0.97	120	LUSC-relevant
B3GNT8@19:41427349:-	0.97	120	LUSC-relevant
BTN3A2@6:26365241:+	0.97	120	LUSC-relevant
C1orf116@1:207032729:-	0.97	120	LUSC-relevant
CCDC97@19:41310172:+	0.97	120	LUSC-relevant
CCDC97@19:41310191:+	0.97	120	LUSC-relevant
CD180@5:67196762:-	0.97	120	LUSC-relevant
CD3E@11:118304756:+	0.97	120	LUSC-relevant
CDC25B@20:3796310:+	0.97	120	LUSC-relevant
CDK14@7:90709862:+	0.97	120	LUSC-relevant
CDV3@3:133573712:+	0.97	120	LUSC-relevant
CFI@4:109802051:-	0.97	120	LUSC-relevant
CHI3L2@1:111229736:+	0.97	120	LUSC-relevant
CLNK@4:10684756:-	0.97	120	LUSC-relevant
CLSTN3@12:7130420:+	0.97	120	LUSC-relevant
CTSS@1:150765816:-	0.97	120	LUSC-relevant
DBI@2:119366966:+	0.97	120	LUSC-relevant
DCN@12:91179526:-	0.97	120	LUSC-relevant
DCN@12:91179555:-	0.97	120	LUSC-relevant
FCGR1A@1:149782718:+	0.97	120	LUSC-relevant
FCRL5@1:157552478:-	0.97	120	LUSC-relevant
FLAD1@1:154983364:+	0.97	120	LUSC-relevant
FOXN3@14:89619166:-	0.97	120	LUSC-relevant
FYN@6:111759095:-	0.97	120	LUSC-relevant
GBP1@1:89065211:-	0.97	120	LUSC-relevant
GBP1@1:89065231:-	0.97	120	LUSC-relevant
GUCY1A1@4:155666846:+	0.97	120	LUSC-relevant
HLA-DMB@6:32941007:-	0.97	120	LUSC-relevant
HLA-DOB@6:32817035:-	0.97	120	LUSC-relevant
HMGB1@13:30465935:-	0.97	120	LUSC-relevant
HOXB3@17:48604981:-	0.97	120	LUSC-relevant
IFI27L1@14:94081308:+	0.97	120	LUSC-relevant
ITGA1@5:52787936:+	0.97	120	LUSC-relevant
ITGB7@12:53207282:-	0.97	120	LUSC-relevant
LINC00847@5:180831685:+	0.97	120	LUSC-relevant
LINC00847@5:180831702:+	0.97	120	LUSC-relevant
LINC00861@8:125951166:-	0.97	120	LUSC-relevant
LINC00892@X:136639664:+	0.97	120	LUSC-relevant
MFAP3@5:154038967:+	0.97	120	LUSC-relevant
MMADHC@2:149587716:-	0.97	120	LUSC-relevant
MMADHC@2:149587739:-	0.97	120	LUSC-relevant
MS4A6A@11:60183031:-	0.97	120	LUSC-relevant
NDUFC1@4:139295836:-	0.97	120	LUSC-relevant
NDUFV1@11:67606957:+	0.97	120	LUSC-relevant
NEDD9@6:11382316:-	0.97	120	LUSC-relevant
NRSN2-AS1@20:348209:-	0.97	120	LUSC-relevant
P2RY10@X:78945381:+	0.97	120	LUSC-relevant
P2RY14@3:151278542:-	0.97	120	LUSC-relevant
PCCB@3:136250361:+	0.97	120	LUSC-relevant
PIK3CG@7:106865296:+	0.97	120	LUSC-relevant
POLL@10:101588253:-	0.97	120	LUSC-relevant
PPP4R3B@2:55617606:-	0.97	120	LUSC-relevant
PSMA3@14:58244852:+	0.97	120	LUSC-relevant
PTPRC@1:198639080:+	0.97	120	LUSC-relevant
RAB27B@18:54828451:+	0.97	120	LUSC-relevant
RAB7B@1:206003416:-	0.97	120	LUSC-relevant
RAD1@5:34915549:-	0.97	120	LUSC-relevant
RARA@17:40318279:+	0.97	120	LUSC-relevant
RCSD1@1:167630230:+	0.97	120	LUSC-relevant
RNF8@6:37354009:+	0.97	120	LUSC-relevant
SH2D2A@1:156816758:-	0.97	120	LUSC-relevant
SHLD3@5:65625004:+	0.97	120	LUSC-relevant
SIGIRR@11:415003:-	0.97	120	LUSC-relevant
SIRPB1@20:1619986:-	0.97	120	LUSC-relevant
SLA@8:133075046:-	0.97	120	LUSC-relevant
SLAMF7@1:160739245:+	0.97	120	LUSC-relevant
SLAMF7@1:160739276:+	0.97	120	LUSC-relevant
SLAMF7@1:160739291:+	0.97	120	LUSC-relevant
SLC43A3@11:57427116:-	0.97	120	LUSC-relevant
SPTBN1@2:54456317:+	0.97	120	LUSC-relevant
ST3GAL6@3:98763305:+	0.97	120	LUSC-relevant
SYT8@11:1834427:+	0.97	120	LUSC-relevant
SYT8@11:1834470:+	0.97	120	LUSC-relevant
TBC1D8B@X:106802694:+	0.97	120	LUSC-relevant
TLR6@4:38856785:-	0.97	120	LUSC-relevant
TMEM140@7:135148106:+	0.97	120	LUSC-relevant
TMEM160@19:47048615:-	0.97	120	LUSC-relevant
TMEM254@10:80079018:+	0.97	120	LUSC-relevant
TRBV7-2@7:142352829:+	0.97	120	LUSC-relevant
TREX1@3:48466277:+	0.97	120	LUSC-relevant
UBR5@8:102412705:-	0.97	120	LUSC-relevant
VSIG4@X:66040108:-	0.97	120	LUSC-relevant
XG@X:2752033:+	0.97	120	LUSC-relevant
ZMYND11@10:135451:+	0.97	120	LUSC-relevant
ZNF366@5:72507410:-	0.97	120	LUSC-relevant
ZNF528@19:52397855:+	0.97	120	LUSC-relevant
ZNF781@19:37692316:-	0.97	120	LUSC-relevant
AL137230.2@14:89619147:-	0.96	215	Known positive
AL137230.2@14:89619167:-	0.96	215	Known positive
AP1S1@7:101154476:+	0.96	215	Known positive
AP1S1@7:101154490:+	0.96	215	Known positive
CABIN1@22:24155824:+	0.96	215	Known positive
DMD@X:33211513:-	0.96	215	Known positive
PIK3CG@7:106865283:+	0.96	215	Known positive
RETREG1@5:16508998:-	0.96	215	Known positive
SYCP2L@6:10886856:+	0.96	215	Known positive
ABLIM1@10:114526828:-	0.96	215	LUSC-relevant
AC092587.1@2:99181182:+	0.96	215	LUSC-relevant
AC092944.1@3:157175223:+	0.96	215	LUSC-relevant
AC093010.1@3:114214405:+	0.96	215	LUSC-relevant
ADAMTS6@5:65481943:-	0.96	215	LUSC-relevant
ADH5@4:99088730:-	0.96	215	LUSC-relevant
AK3@9:4741204:-	0.96	215	LUSC-relevant
AL137230.2@14:89619147:-	0.96	215	LUSC-relevant
AL137230.2@14:89619167:-	0.96	215	LUSC-relevant
AL512625.3@9:62802698:-	0.96	215	LUSC-relevant
AL662899.1@6:31703301:-	0.96	215	LUSC-relevant
AL669918.1@6:32817003:-	0.96	215	LUSC-relevant
AL669918.1@6:32817017:-	0.96	215	LUSC-relevant
AP1S1@7:101154476:+	0.96	215	LUSC-relevant
AP1S1@7:101154490:+	0.96	215	LUSC-relevant
ATG101@12:52069985:+	0.96	215	LUSC-relevant
BTN3A2@6:26365198:+	0.96	215	LUSC-relevant
C19orf54@19:40750481:-	0.96	215	LUSC-relevant
C5orf63@5:127073478:-	0.96	215	LUSC-relevant
CAAP1@9:26892782:-	0.96	215	LUSC-relevant
CABIN1@22:24155824:+	0.96	215	LUSC-relevant
CACNA2D2@3:50503634:-	0.96	215	LUSC-relevant
CCDC15@11:124954198:+	0.96	215	LUSC-relevant
CD38@4:15778335:+	0.96	215	LUSC-relevant
CD3E@11:118304769:+	0.96	215	LUSC-relevant
CIR1@2:174395699:-	0.96	215	LUSC-relevant
CLEC11A@19:50723364:+	0.96	215	LUSC-relevant
CLEC4A@12:8123907:+	0.96	215	LUSC-relevant
CLNK@4:10684738:-	0.96	215	LUSC-relevant
CNOT2@12:70243433:+	0.96	215	LUSC-relevant
CR1@1:207496217:+	0.96	215	LUSC-relevant
DAD1@14:22589219:-	0.96	215	LUSC-relevant
DMD@X:33211513:-	0.96	215	LUSC-relevant
DYNC1I2@2:171687749:+	0.96	215	LUSC-relevant
EEF1AKMT4-ECE2@3:184249652:+	0.96	215	LUSC-relevant
FAHD2A@2:95402696:+	0.96	215	LUSC-relevant
FAM27C@9:61854122:+	0.96	215	LUSC-relevant
FBLN1@22:45502847:+	0.96	215	LUSC-relevant
FBXW11@5:172006638:-	0.96	215	LUSC-relevant
FCGR1A@1:149782711:+	0.96	215	LUSC-relevant
FCMR@1:206922010:-	0.96	215	LUSC-relevant
FMO4@1:171314201:+	0.96	215	LUSC-relevant
GJB5@1:34755032:+	0.96	215	LUSC-relevant
GPR183@13:99307425:-	0.96	215	LUSC-relevant
HEMK1@3:50569485:+	0.96	215	LUSC-relevant
HEMK1@3:50569499:+	0.96	215	LUSC-relevant
HEXA@15:72375991:-	0.96	215	LUSC-relevant
HLA-DMB@6:32940966:-	0.96	215	LUSC-relevant
IL16@15:81296972:+	0.96	215	LUSC-relevant
IL7@8:78805464:-	0.96	215	LUSC-relevant
INHA@2:219572288:+	0.96	215	LUSC-relevant
ITGB6@2:160200261:-	0.96	215	LUSC-relevant
IWS1@2:127526493:-	0.96	215	LUSC-relevant
KIAA0100@17:28645121:-	0.96	215	LUSC-relevant
KLHL42@12:27780235:+	0.96	215	LUSC-relevant
LINC00707@10:6779588:+	0.96	215	LUSC-relevant
LINC01934@2:181123919:+	0.96	215	LUSC-relevant
MIR3945HG@4:184851081:-	0.96	215	LUSC-relevant
MMADHC@2:149587752:-	0.96	215	LUSC-relevant
MNAT1@14:60734760:+	0.96	215	LUSC-relevant
MOCS2@5:53109741:-	0.96	215	LUSC-relevant
MRGPRX3@11:18132512:+	0.96	215	LUSC-relevant
MRPL30@2:99181182:+	0.96	215	LUSC-relevant
NAT10@11:34105628:+	0.96	215	LUSC-relevant
NOCT@4:139015760:+	0.96	215	LUSC-relevant
OLFML2B@1:162023641:-	0.96	215	LUSC-relevant
PELO@5:52787950:+	0.96	215	LUSC-relevant
PIK3CG@7:106865283:+	0.96	215	LUSC-relevant
PIK3CG@7:106865337:+	0.96	215	LUSC-relevant
PLA2G4A@1:186828986:+	0.96	215	LUSC-relevant
PLCB1@20:8077251:+	0.96	215	LUSC-relevant
PPP2R5D@6:42984566:+	0.96	215	LUSC-relevant
PPP2R5E@14:63543345:-	0.96	215	LUSC-relevant
PRKACB@1:84144325:+	0.96	215	LUSC-relevant
PRKCQ-AS1@10:6583654:+	0.96	215	LUSC-relevant
PTAFR@1:28176690:-	0.96	215	LUSC-relevant
PTGR1@9:111599403:-	0.96	215	LUSC-relevant
PTPN4@2:119759952:+	0.96	215	LUSC-relevant
PTPRE@10:128047588:+	0.96	215	LUSC-relevant
RAB7B@1:206003394:-	0.96	215	LUSC-relevant
RAB7B@1:206003451:-	0.96	215	LUSC-relevant
RBSN@3:15099139:-	0.96	215	LUSC-relevant
RETREG1@5:16508998:-	0.96	215	LUSC-relevant
RNF123@3:49689534:+	0.96	215	LUSC-relevant
RNF128@X:106726680:+	0.96	215	LUSC-relevant
RNF20@9:101533851:+	0.96	215	LUSC-relevant
RNF20@9:101533864:+	0.96	215	LUSC-relevant
RNF227@17:7916289:-	0.96	215	LUSC-relevant
RNF6@13:26221824:-	0.96	215	LUSC-relevant
RUVBL1@3:128123812:-	0.96	215	LUSC-relevant
SAXO2@15:82262817:+	0.96	215	LUSC-relevant
SCAI@9:125143509:-	0.96	215	LUSC-relevant
SCML4@6:107824303:-	0.96	215	LUSC-relevant
SERF2@15:43792329:+	0.96	215	LUSC-relevant
SH2D2A@1:156816775:-	0.96	215	LUSC-relevant
SLA@8:133074954:-	0.96	215	LUSC-relevant
SLAMF6@1:160523213:-	0.96	215	LUSC-relevant
SLAMF7@1:160739079:+	0.96	215	LUSC-relevant
SNX29@16:11976753:+	0.96	215	LUSC-relevant
ST3GAL6@3:98763337:+	0.96	215	LUSC-relevant
SVOPL@7:138701370:-	0.96	215	LUSC-relevant
SYCP2L@6:10886856:+	0.96	215	LUSC-relevant
TESK2@1:45491142:-	0.96	215	LUSC-relevant
TMEM160@19:47048625:-	0.96	215	LUSC-relevant
TMEM218@11:125111597:-	0.96	215	LUSC-relevant
TMEM254@10:80078669:+	0.96	215	LUSC-relevant
TMEM70@8:73976224:+	0.96	215	LUSC-relevant
TNFRSF14@1:2556397:+	0.96	215	LUSC-relevant
TNFSF8@9:114930563:-	0.96	215	LUSC-relevant
TOP3A@17:18314998:-	0.96	215	LUSC-relevant
TRAF3IP3@1:209756135:+	0.96	215	LUSC-relevant
TRAF3IP3@1:209768561:+	0.96	215	LUSC-relevant
TRAF3IP3@1:209768605:+	0.96	215	LUSC-relevant
TSFM@12:57782775:+	0.96	215	LUSC-relevant
TSTD3@6:99521018:+	0.96	215	LUSC-relevant
UBE2V1@20:50113172:-	0.96	215	LUSC-relevant
UMAD1@7:7640768:+	0.96	215	LUSC-relevant
WDR12@2:202911645:-	0.96	215	LUSC-relevant
WNT7A@3:13880071:-	0.96	215	LUSC-relevant
XG@X:2752068:+	0.96	215	LUSC-relevant
ZNF234@19:44141562:+	0.96	215	LUSC-relevant
ZNF234@19:44141583:+	0.96	215	LUSC-relevant
ZNF445@3:44477649:-	0.96	215	LUSC-relevant
ZSCAN16@6:28124597:+	0.96	215	LUSC-relevant
ZSCAN16@6:28124621:+	0.96	215	LUSC-relevant
CEP85L@6:118710090:-	0.95	340	Known positive
CYTOR@2:87469950:+	0.95	340	Known positive
ERG@21:38660667:-	0.95	340	Known positive
FOXN3@14:89619147:-	0.95	340	Known positive
KCNN3@1:154859874:-	0.95	340	Known positive
MRPS17@7:55951916:+	0.95	340	Known positive
RASSF1@3:50340969:-	0.95	340	Known positive
RBL2@16:53445781:+	0.95	340	Known positive
RIPOR2@6:24935957:-	0.95	340	Known positive
AC006030.1@2:74363377:-	0.95	340	LUSC-relevant
AC006254.1@3:52835729:-	0.95	340	LUSC-relevant
AC006511.5@12:8123852:+	0.95	340	LUSC-relevant
AC009126.1@5:96935809:-	0.95	340	LUSC-relevant
AC012368.1@2:64228455:+	0.95	340	LUSC-relevant
AC025164.1@12:92146203:+	0.95	340	LUSC-relevant
AC026412.1@5:1633981:-	0.95	340	LUSC-relevant
AC068946.1@2:219160796:-	0.95	340	LUSC-relevant
AGA@4:177442412:-	0.95	340	LUSC-relevant
AIMP1@4:106316518:+	0.95	340	LUSC-relevant
AL078590.2@6:134539976:-	0.95	340	LUSC-relevant
AL354733.3@9:83972233:+	0.95	340	LUSC-relevant
AL359922.1@9:21802667:+	0.95	340	LUSC-relevant
ALKBH2@12:109093449:-	0.95	340	LUSC-relevant
AMBRA1@11:46594019:-	0.95	340	LUSC-relevant
AMBRA1@11:46594042:-	0.95	340	LUSC-relevant
ANKH@5:14871779:-	0.95	340	LUSC-relevant
AP005263.1@18:9102696:+	0.95	340	LUSC-relevant
AP005263.1@18:9102748:+	0.95	340	LUSC-relevant
AP2B1@17:35587358:+	0.95	340	LUSC-relevant
ARHGAP19@10:97292637:-	0.95	340	LUSC-relevant
ARSG@17:68259182:+	0.95	340	LUSC-relevant
ATL1@14:50560109:+	0.95	340	LUSC-relevant
BMT2@7:112939877:-	0.95	340	LUSC-relevant
BPGM@7:134646833:+	0.95	340	LUSC-relevant
C11orf52@11:111918907:+	0.95	340	LUSC-relevant
C11orf52@11:111918959:+	0.95	340	LUSC-relevant
C2@6:31927740:+	0.95	340	LUSC-relevant
CABIN1@22:24011305:+	0.95	340	LUSC-relevant
CALD1@7:134779636:+	0.95	340	LUSC-relevant
CCDC88B@11:64340239:+	0.95	340	LUSC-relevant
CCR6@6:167122753:+	0.95	340	LUSC-relevant
CD300LF@17:74712962:-	0.95	340	LUSC-relevant
CD96@3:111542161:+	0.95	340	LUSC-relevant
CEP85L@6:118710090:-	0.95	340	LUSC-relevant
CIR1@2:174395681:-	0.95	340	LUSC-relevant
CISD2@4:102868992:+	0.95	340	LUSC-relevant
COQ8B@19:40715082:-	0.95	340	LUSC-relevant
CREB3L2@7:138002071:-	0.95	340	LUSC-relevant
CXCL17@19:42442973:-	0.95	340	LUSC-relevant
CYTOR@2:87469950:+	0.95	340	LUSC-relevant
DHRS7B@17:21126964:+	0.95	340	LUSC-relevant
DOCK5@8:25184715:+	0.95	340	LUSC-relevant
DYNC2H1@11:103109422:+	0.95	340	LUSC-relevant
EHF@11:34621080:+	0.95	340	LUSC-relevant
ELMO3@16:67199131:+	0.95	340	LUSC-relevant
EPS8L1@19:55075899:+	0.95	340	LUSC-relevant
ERG@21:38660667:-	0.95	340	LUSC-relevant
ETS1@11:128522302:-	0.95	340	LUSC-relevant
FAM122C@X:134804122:+	0.95	340	LUSC-relevant
FAM133B@7:92590349:-	0.95	340	LUSC-relevant
FAM167A@8:11474715:-	0.95	340	LUSC-relevant
FAM229B@6:112087593:+	0.95	340	LUSC-relevant
FAM76B@11:95789804:-	0.95	340	LUSC-relevant
FLAD1@1:154983331:+	0.95	340	LUSC-relevant
FOXN3@14:89619147:-	0.95	340	LUSC-relevant
FRMD4A@10:14024470:-	0.95	340	LUSC-relevant
FYN@6:111759082:-	0.95	340	LUSC-relevant
GAPVD1@9:125261840:+	0.95	340	LUSC-relevant
GIMAP1-GIMAP5@7:150716612:+	0.95	340	LUSC-relevant
GJB5@1:34755067:+	0.95	340	LUSC-relevant
GPN1@2:27629038:+	0.95	340	LUSC-relevant
GSTCD@4:105708804:+	0.95	340	LUSC-relevant
GTF2H2C@5:69560221:+	0.95	340	LUSC-relevant
GTPBP8@3:112990973:+	0.95	340	LUSC-relevant
HAUS7@X:153470570:-	0.95	340	LUSC-relevant
HLA-DOB@6:32817003:-	0.95	340	LUSC-relevant
HLA-DRB5@6:32530275:-	0.95	340	LUSC-relevant
IL16@15:81296959:+	0.95	340	LUSC-relevant
INHA@2:219572326:+	0.95	340	LUSC-relevant
INHBA@7:41703107:-	0.95	340	LUSC-relevant
JPX@X:73944326:+	0.95	340	LUSC-relevant
KAT14@20:18137901:+	0.95	340	LUSC-relevant
KCNN3@1:154859874:-	0.95	340	LUSC-relevant
KIFAP3@1:170074696:-	0.95	340	LUSC-relevant
LINC00158@21:25424815:-	0.95	340	LUSC-relevant
LINC00265@7:39733616:+	0.95	340	LUSC-relevant
LINC00707@10:6779630:+	0.95	340	LUSC-relevant
LINC00861@8:125951187:-	0.95	340	LUSC-relevant
LINC01140@1:87129774:+	0.95	340	LUSC-relevant
LINC02202@5:159100486:+	0.95	340	LUSC-relevant
LINC02207@15:93863066:+	0.95	340	LUSC-relevant
LRRC59@17:50397504:-	0.95	340	LUSC-relevant
LZTR1@22:20982315:+	0.95	340	LUSC-relevant
MANBA@4:102760952:-	0.95	340	LUSC-relevant
MANBA@4:102760972:-	0.95	340	LUSC-relevant
MCC@5:113488427:-	0.95	340	LUSC-relevant
MGAT5@2:134254049:+	0.95	340	LUSC-relevant
MGAT5@2:134254101:+	0.95	340	LUSC-relevant
MMP14@14:22836561:+	0.95	340	LUSC-relevant
MNAT1@14:60734786:+	0.95	340	LUSC-relevant
MPZ@1:161307471:-	0.95	340	LUSC-relevant
MRPL30@2:99181207:+	0.95	340	LUSC-relevant
MRPS17@7:55951901:+	0.95	340	LUSC-relevant
MRPS17@7:55951916:+	0.95	340	LUSC-relevant
MTIF2@2:55269243:-	0.95	340	LUSC-relevant
NAALADL2@3:174859321:+	0.95	340	LUSC-relevant
NAIP@5:71020751:-	0.95	340	LUSC-relevant
NDUFC1@4:139295815:-	0.95	340	LUSC-relevant
NDUFC1@4:139295824:-	0.95	340	LUSC-relevant
NIPSNAP2@7:55951901:+	0.95	340	LUSC-relevant
NT5C2@10:103193275:-	0.95	340	LUSC-relevant
NUP85@17:75205679:+	0.95	340	LUSC-relevant
PCGF6@10:103351089:-	0.95	340	LUSC-relevant
PIK3AP1@10:96720514:-	0.95	340	LUSC-relevant
POLDIP2@17:28357517:-	0.95	340	LUSC-relevant
POLR3GL@1:145964690:+	0.95	340	LUSC-relevant
POLR3GL@1:145964716:+	0.95	340	LUSC-relevant
PPP2R5D@6:42984585:+	0.95	340	LUSC-relevant
PPP3CC@8:22441129:+	0.95	340	LUSC-relevant
PROM2@2:95274449:+	0.95	340	LUSC-relevant
PTGR1@9:111599827:-	0.95	340	LUSC-relevant
PTHLH@12:27972733:-	0.95	340	LUSC-relevant
PTPN22@1:113871712:-	0.95	340	LUSC-relevant
PTPN4@2:119759921:+	0.95	340	LUSC-relevant
PTPRO@12:15546349:+	0.95	340	LUSC-relevant
RAB32@6:146543804:+	0.95	340	LUSC-relevant
RAD1@5:34915565:-	0.95	340	LUSC-relevant
RASSF1@3:50340821:-	0.95	340	LUSC-relevant
RASSF1@3:50340969:-	0.95	340	LUSC-relevant
RBFOX2@22:35840402:-	0.95	340	LUSC-relevant
RBFOX2@22:35840430:-	0.95	340	LUSC-relevant
RBL2@16:53445781:+	0.95	340	LUSC-relevant
RCHY1@4:75514416:-	0.95	340	LUSC-relevant
RIPOR2@6:24935957:-	0.95	340	LUSC-relevant
RNF20@9:101533893:+	0.95	340	LUSC-relevant
RUVBL1@3:128123801:-	0.95	340	LUSC-relevant
SF3B2@11:66052366:+	0.95	340	LUSC-relevant
SH2D4A@8:19313694:+	0.95	340	LUSC-relevant
SIRPG@20:1657756:-	0.95	340	LUSC-relevant
SLC25A20@3:48898866:-	0.95	340	LUSC-relevant
SMIM20@4:25914188:+	0.95	340	LUSC-relevant
SPINK5@5:148063980:+	0.95	340	LUSC-relevant
SVIP@11:22829802:-	0.95	340	LUSC-relevant
TFG@3:100709544:+	0.95	340	LUSC-relevant
TLR7@X:12867072:+	0.95	340	LUSC-relevant
TM7SF3@12:27014343:-	0.95	340	LUSC-relevant
TMEM125@1:43269983:+	0.95	340	LUSC-relevant
TMEM156@4:39032409:-	0.95	340	LUSC-relevant
TMEM184A@7:1556214:-	0.95	340	LUSC-relevant
TMEM70@8:73976195:+	0.95	340	LUSC-relevant
TOPBP1@3:133661915:-	0.95	340	LUSC-relevant
TPD52L1@6:125153809:+	0.95	340	LUSC-relevant
TRAF3IP3@1:209756053:+	0.95	340	LUSC-relevant
TRBV29-1@7:142740231:+	0.95	340	LUSC-relevant
TRBV29-1@7:142740239:+	0.95	340	LUSC-relevant
TRBV5-5@7:142482521:+	0.95	340	LUSC-relevant
TRMT5@14:60981079:-	0.95	340	LUSC-relevant
TSTD3@6:99521001:+	0.95	340	LUSC-relevant
UMAD1@7:7640748:+	0.95	340	LUSC-relevant
WAS@X:48683799:+	0.95	340	LUSC-relevant
WDR12@2:202911658:-	0.95	340	LUSC-relevant
YEATS4@12:69359726:+	0.95	340	LUSC-relevant
ZNF2@2:95165809:+	0.95	340	LUSC-relevant
ZNF224@19:44094358:+	0.95	340	LUSC-relevant
ZNF483@9:111525200:+	0.95	340	LUSC-relevant
ZNF483@9:111525222:+	0.95	340	LUSC-relevant
ZNF781@19:37692209:-	0.95	340	LUSC-relevant
ASPG@14:104104894:+	0.94	498	Known positive
RIPOR2@6:24935963:-	0.94	498	Known positive
SRC@20:37344685:+	0.94	498	Known positive
AC003005.1@19:57487768:+	0.94	498	LUSC-relevant
AC009690.1@15:72375991:-	0.94	498	LUSC-relevant
AC022182.1@8:60910068:+	0.94	498	LUSC-relevant
AC068946.2@2:219218979:-	0.94	498	LUSC-relevant
AC078927.1@12:66130750:-	0.94	498	LUSC-relevant
AC090912.1@18:22933765:-	0.94	498	LUSC-relevant
AC091551.1@18:50968048:+	0.94	498	LUSC-relevant
AC092587.1@2:99181194:+	0.94	498	LUSC-relevant
AC092587.1@2:99181207:+	0.94	498	LUSC-relevant
AC126283.2@4:109802051:-	0.94	498	LUSC-relevant
AC133644.2@2:87455429:+	0.94	498	LUSC-relevant
ACO1@9:32384619:+	0.94	498	LUSC-relevant
ADAMDEC1@8:24384481:+	0.94	498	LUSC-relevant
AL031733.2@1:167630674:-	0.94	498	LUSC-relevant
AL049650.1@20:2470773:-	0.94	498	LUSC-relevant
AL137782.1@13:75549755:+	0.94	498	LUSC-relevant
AL137782.1@13:75549769:+	0.94	498	LUSC-relevant
AL138752.2@9:37592579:-	0.94	498	LUSC-relevant
AL358113.1@9:69035750:+	0.94	498	LUSC-relevant
AL390195.1@1:111441364:-	0.94	498	LUSC-relevant
AL603832.3@1:112707102:-	0.94	498	LUSC-relevant
AL662899.1@6:31703291:-	0.94	498	LUSC-relevant
AL662899.1@6:31703327:-	0.94	498	LUSC-relevant
AMOTL1@11:94768333:+	0.94	498	LUSC-relevant
AMOTL1@11:94768353:+	0.94	498	LUSC-relevant
ANKH@5:14871741:-	0.94	498	LUSC-relevant
ANKRA2@5:73565668:-	0.94	498	LUSC-relevant
AP005263.1@18:9102731:+	0.94	498	LUSC-relevant
AP1B1@22:29388574:-	0.94	498	LUSC-relevant
AP1S1@7:101154460:+	0.94	498	LUSC-relevant
ARIH2@3:48918842:+	0.94	498	LUSC-relevant
ASGR2@17:7114792:-	0.94	498	LUSC-relevant
ASPG@14:104104894:+	0.94	498	LUSC-relevant
ATG3@3:112561652:-	0.94	498	LUSC-relevant
ATG3@3:112561938:-	0.94	498	LUSC-relevant
ATG5@6:106325747:-	0.94	498	LUSC-relevant
BLM@15:90717394:+	0.94	498	LUSC-relevant
C12orf49@12:116738054:-	0.94	498	LUSC-relevant
CCDC15@11:124954134:+	0.94	498	LUSC-relevant
CCNB1@5:69167149:+	0.94	498	LUSC-relevant
CCNT2@2:134918837:+	0.94	498	LUSC-relevant
CD101@1:117001754:+	0.94	498	LUSC-relevant
CD101@1:117001778:+	0.94	498	LUSC-relevant
CD160@1:145719446:+	0.94	498	LUSC-relevant
CD3E@11:118304737:+	0.94	498	LUSC-relevant
CD53@1:110871210:+	0.94	498	LUSC-relevant
CDK14@7:90709260:+	0.94	498	LUSC-relevant
CDK18@1:205504688:+	0.94	498	LUSC-relevant
CDK18@1:205504709:+	0.94	498	LUSC-relevant
CDK7@5:69234851:+	0.94	498	LUSC-relevant
CDKN2B-AS1@9:21994834:+	0.94	498	LUSC-relevant
CISD2@4:102869018:+	0.94	498	LUSC-relevant
CISD2@4:102869036:+	0.94	498	LUSC-relevant
CLSTN3@12:7130406:+	0.94	498	LUSC-relevant
CMBL@5:10307845:-	0.94	498	LUSC-relevant
CMBL@5:10307903:-	0.94	498	LUSC-relevant
COL17A1@10:104085881:-	0.94	498	LUSC-relevant
CR1@1:207496156:+	0.94	498	LUSC-relevant
CREM@10:35195902:+	0.94	498	LUSC-relevant
CSTF3@11:33161495:-	0.94	498	LUSC-relevant
DCTN6@8:30156368:+	0.94	498	LUSC-relevant
DNAJC25@9:111631319:+	0.94	498	LUSC-relevant
DYNLRB1@20:34516396:+	0.94	498	LUSC-relevant
ECM1@1:150508078:+	0.94	498	LUSC-relevant
EFEMP1@2:55923783:-	0.94	498	LUSC-relevant
EFEMP1@2:55923829:-	0.94	498	LUSC-relevant
EIF2AK4@15:39934115:+	0.94	498	LUSC-relevant
EIF5A2@3:170908638:-	0.94	498	LUSC-relevant
ELF1@13:41019326:-	0.94	498	LUSC-relevant
ELP1@9:108934096:-	0.94	498	LUSC-relevant
EMC4@15:34225059:+	0.94	498	LUSC-relevant
ERLIN1@10:100186029:-	0.94	498	LUSC-relevant
ESR2@14:64294374:-	0.94	498	LUSC-relevant
FAAH2@X:57286701:+	0.94	498	LUSC-relevant
FAHD2A@2:95402707:+	0.94	498	LUSC-relevant
FAM111B@11:59107204:+	0.94	498	LUSC-relevant
FAM185A@7:102749025:+	0.94	498	LUSC-relevant
FAM76B@11:95789784:-	0.94	498	LUSC-relevant
FAN1@15:30903887:+	0.94	498	LUSC-relevant
FAN1@15:30903911:+	0.94	498	LUSC-relevant
FBXO16@8:28490260:-	0.94	498	LUSC-relevant
FBXW11@5:172006628:-	0.94	498	LUSC-relevant
FCGR1B@1:121087369:+	0.94	498	LUSC-relevant
FDXACB1@11:111879177:-	0.94	498	LUSC-relevant
FHL1@X:136197045:+	0.94	498	LUSC-relevant
FLOT1@6:30742678:-	0.94	498	LUSC-relevant
FYB1@5:39219563:-	0.94	498	LUSC-relevant
GLO1@6:38703110:-	0.94	498	LUSC-relevant
GPR12@13:26760780:-	0.94	498	LUSC-relevant
GSS@20:34955784:-	0.94	498	LUSC-relevant
GTF2H2C@5:69560208:+	0.94	498	LUSC-relevant
GUCY1A1@4:155667653:+	0.94	498	LUSC-relevant
HEMK1@3:50569522:+	0.94	498	LUSC-relevant
HLA-DQB2@6:32763513:-	0.94	498	LUSC-relevant
HNRNPA1P48@16:51645756:+	0.94	498	LUSC-relevant
HNRNPC@14:21269421:-	0.94	498	LUSC-relevant
HSD17B12@11:43680740:+	0.94	498	LUSC-relevant
HSD3B7@16:30985191:+	0.94	498	LUSC-relevant
IGHMBP2@11:68903890:+	0.94	498	LUSC-relevant
IL18R1@2:102311563:+	0.94	498	LUSC-relevant
INO80@15:41116158:-	0.94	498	LUSC-relevant
IRF3@19:49665816:-	0.94	498	LUSC-relevant
ITGB6@2:160200287:-	0.94	498	LUSC-relevant
ITM2A@X:79367349:-	0.94	498	LUSC-relevant
KATNA1@6:149648744:-	0.94	498	LUSC-relevant
KDM8@16:27203526:+	0.94	498	LUSC-relevant
KIAA0100@17:28645134:-	0.94	498	LUSC-relevant
KIAA0895L@16:67183987:-	0.94	498	LUSC-relevant
KLHL3@5:137736015:-	0.94	498	LUSC-relevant
L2HGDH@14:50312233:-	0.94	498	LUSC-relevant
LILRB4@19:54662981:+	0.94	498	LUSC-relevant
LINC00299@2:8383621:-	0.94	498	LUSC-relevant
LINC02265@4:40316508:+	0.94	498	LUSC-relevant
LRWD1@7:102464997:+	0.94	498	LUSC-relevant
LSM14A@19:34172512:+	0.94	498	LUSC-relevant
MARCO@2:118942194:+	0.94	498	LUSC-relevant
MARCO@2:118942318:+	0.94	498	LUSC-relevant
MEGF8@19:42325647:+	0.94	498	LUSC-relevant
MIA2@14:39265308:+	0.94	498	LUSC-relevant
MIPEP@13:23889425:-	0.94	498	LUSC-relevant
MMADHC@2:149587723:-	0.94	498	LUSC-relevant
MMADHC@2:149587775:-	0.94	498	LUSC-relevant
MMP14@14:22836608:+	0.94	498	LUSC-relevant
MNAT1@14:60734744:+	0.94	498	LUSC-relevant
MPP1@X:154805488:-	0.94	498	LUSC-relevant
MPZL3@11:118252365:-	0.94	498	LUSC-relevant
MRPL3@3:131502956:-	0.94	498	LUSC-relevant
MRPL47@3:179604658:-	0.94	498	LUSC-relevant
MRPS25@3:15065316:-	0.94	498	LUSC-relevant
MRPS36@5:69217806:+	0.94	498	LUSC-relevant
NDUFS4@5:53560655:+	0.94	498	LUSC-relevant
NFKB1@4:102501331:+	0.94	498	LUSC-relevant
NIPSNAP3B@9:104764182:+	0.94	498	LUSC-relevant
NLRP3@1:247416158:+	0.94	498	LUSC-relevant
NLRP3@1:247416173:+	0.94	498	LUSC-relevant
NOCT@4:139015779:+	0.94	498	LUSC-relevant
NOL4L@20:32584828:-	0.94	498	LUSC-relevant
OGFOD1@16:56451555:+	0.94	498	LUSC-relevant
OSMR@5:38846021:+	0.94	498	LUSC-relevant
P4HA2@5:132227830:-	0.94	498	LUSC-relevant
PCAT1@8:126556323:+	0.94	498	LUSC-relevant
PDZK1IP1@1:47190057:-	0.94	498	LUSC-relevant
PIGR@1:206946466:-	0.94	498	LUSC-relevant
PIK3AP1@10:96720529:-	0.94	498	LUSC-relevant
POLR3GL@1:145964701:+	0.94	498	LUSC-relevant
POMT1@9:131502984:+	0.94	498	LUSC-relevant
POT1-AS1@7:124993017:+	0.94	498	LUSC-relevant
PPME1@11:74171286:+	0.94	498	LUSC-relevant
PRPF19@11:60906591:-	0.94	498	LUSC-relevant
RAB34@17:28717868:-	0.94	498	LUSC-relevant
RCHY1@4:75514303:-	0.94	498	LUSC-relevant
RIPK2@8:89757794:+	0.94	498	LUSC-relevant
RIPOR2@6:24935963:-	0.94	498	LUSC-relevant
ROMO1@20:35699404:+	0.94	498	LUSC-relevant
SEC22B@1:120176505:-	0.94	498	LUSC-relevant
SH3KBP1@X:19799773:-	0.94	498	LUSC-relevant
SH3TC2@5:149063163:-	0.94	498	LUSC-relevant
SHMT1@17:18363496:-	0.94	498	LUSC-relevant
SLC2A5@1:9069652:-	0.94	498	LUSC-relevant
SMC2@9:104094297:+	0.94	498	LUSC-relevant
SNF8@17:48944812:-	0.94	498	LUSC-relevant
SNRPB@20:2470773:-	0.94	498	LUSC-relevant
SRC@20:37344685:+	0.94	498	LUSC-relevant
SRP19@5:112861316:+	0.94	498	LUSC-relevant
TBC1D2@9:98255603:-	0.94	498	LUSC-relevant
TBC1D22A@22:46762647:+	0.94	498	LUSC-relevant
TFPI@2:187554436:-	0.94	498	LUSC-relevant
THEMIS@6:127918571:-	0.94	498	LUSC-relevant
TIMM23@10:45972500:+	0.94	498	LUSC-relevant
TIRAP@11:126283124:+	0.94	498	LUSC-relevant
TLR1@4:38856817:-	0.94	498	LUSC-relevant
TNFRSF25@1:6466127:-	0.94	498	LUSC-relevant
TNFSF13B@13:108269718:+	0.94	498	LUSC-relevant
TREX1@3:48466230:+	0.94	498	LUSC-relevant
TREX1@3:48466242:+	0.94	498	LUSC-relevant
TSFM@12:57782787:+	0.94	498	LUSC-relevant
UBA5@3:132660346:+	0.94	498	LUSC-relevant
UBAP1@9:34179050:+	0.94	498	LUSC-relevant
UBE2E1@3:23805982:+	0.94	498	LUSC-relevant
WDR35@2:19990107:-	0.94	498	LUSC-relevant
WIPF1@2:174597747:-	0.94	498	LUSC-relevant
YEATS4@12:69359750:+	0.94	498	LUSC-relevant
Z84488.1@6:116461375:+	0.94	498	LUSC-relevant
ZMYND11@10:135497:+	0.94	498	LUSC-relevant
ZNF445@3:44477658:-	0.94	498	LUSC-relevant
ZNF528@19:52397872:+	0.94	498	LUSC-relevant
ZNF71@19:56595303:+	0.94	498	LUSC-relevant
ZNF860@3:31981751:+	0.94	498	LUSC-relevant
BLM@15:90717353:+	0.93	686	Known positive
CMC1@3:28291847:+	0.93	686	Known positive
FAM117A@17:49747231:-	0.93	686	Known positive
MAD1L1@7:1940564:-	0.93	686	Known positive
AC005280.3@14:73463626:-	0.93	686	LUSC-relevant
AC007161.3@7:7640783:+	0.93	686	LUSC-relevant
AC013489.1@15:88467392:-	0.93	686	LUSC-relevant
AC092587.1@2:99155025:+	0.93	686	LUSC-relevant
AC093423.3@1:89633060:+	0.93	686	LUSC-relevant
AC100861.1@8:23225230:+	0.93	686	LUSC-relevant
AC245884.11@19:54313169:-	0.93	686	LUSC-relevant
ADAMDEC1@8:24384504:+	0.93	686	LUSC-relevant
AL035530.1@6:159045027:-	0.93	686	LUSC-relevant
AL049650.1@20:2470788:-	0.93	686	LUSC-relevant
AL133352.1@10:100529864:-	0.93	686	LUSC-relevant
AL138752.2@9:37592609:-	0.93	686	LUSC-relevant
AL139260.3@1:38873349:-	0.93	686	LUSC-relevant
AL162258.1@1:153627239:-	0.93	686	LUSC-relevant
AL359922.1@9:21802660:+	0.93	686	LUSC-relevant
AL392086.1@10:6779630:+	0.93	686	LUSC-relevant
AL669918.1@6:32838722:-	0.93	686	LUSC-relevant
ALPK1@4:112297355:+	0.93	686	LUSC-relevant
ANTXR2@4:80073481:-	0.93	686	LUSC-relevant
AP005263.1@18:9102717:+	0.93	686	LUSC-relevant
AP2B1@17:35587333:+	0.93	686	LUSC-relevant
APEH@3:49674367:+	0.93	686	LUSC-relevant
ARHGEF1@19:41883184:+	0.93	686	LUSC-relevant
ARHGEF1@19:41883212:+	0.93	686	LUSC-relevant
ARHGEF1@19:41883227:+	0.93	686	LUSC-relevant
ARNTL2@12:27332835:+	0.93	686	LUSC-relevant
ARSK@5:95555183:+	0.93	686	LUSC-relevant
ASB9@X:15270088:-	0.93	686	LUSC-relevant
ATG3@3:112561911:-	0.93	686	LUSC-relevant
ATP5MG@11:118401621:+	0.93	686	LUSC-relevant
ATP8B1@18:57803094:-	0.93	686	LUSC-relevant
B3GNT8@19:41427373:-	0.93	686	LUSC-relevant
BIN2@12:51324153:-	0.93	686	LUSC-relevant
BLM@15:90717353:+	0.93	686	LUSC-relevant
BLM@15:90750040:+	0.93	686	LUSC-relevant
BTD@3:15601800:+	0.93	686	LUSC-relevant
BTN3A1@6:26402295:+	0.93	686	LUSC-relevant
BUB1B-PAK6@15:40240641:+	0.93	686	LUSC-relevant
C12orf73@12:103957215:-	0.93	686	LUSC-relevant
C19orf54@19:40750501:-	0.93	686	LUSC-relevant
CAMK1@3:9769938:-	0.93	686	LUSC-relevant
CASC15@6:22113383:+	0.93	686	LUSC-relevant
CCDC115@2:130342168:-	0.93	686	LUSC-relevant
CCR6@6:167111796:+	0.93	686	LUSC-relevant
CD163L1@12:7444153:-	0.93	686	LUSC-relevant
CD2@1:116754440:+	0.93	686	LUSC-relevant
CD2@1:116754450:+	0.93	686	LUSC-relevant
CD300LF@17:74712923:-	0.93	686	LUSC-relevant
CD38@4:15778351:+	0.93	686	LUSC-relevant
CD59@11:33736413:-	0.93	686	LUSC-relevant
CD96@3:111542215:+	0.93	686	LUSC-relevant
CDC14B@9:96566832:-	0.93	686	LUSC-relevant
CDK18@1:205504668:+	0.93	686	LUSC-relevant
CDKAL1@6:20534467:+	0.93	686	LUSC-relevant
CDKN2B-AS1@9:21994797:+	0.93	686	LUSC-relevant
CENPP@9:92325953:+	0.93	686	LUSC-relevant
CHAF1B@21:36385391:+	0.93	686	LUSC-relevant
CHAMP1@13:114314486:+	0.93	686	LUSC-relevant
CHN2@7:29146590:+	0.93	686	LUSC-relevant
CHN2@7:29146632:+	0.93	686	LUSC-relevant
CIAPIN1@16:57447377:-	0.93	686	LUSC-relevant
CLEC12A@12:9971492:+	0.93	686	LUSC-relevant
CLEC4A@12:8123873:+	0.93	686	LUSC-relevant
CLIC2@X:155334559:-	0.93	686	LUSC-relevant
CLIC2@X:155334650:-	0.93	686	LUSC-relevant
CLNK@4:10684768:-	0.93	686	LUSC-relevant
CMC1@3:28291847:+	0.93	686	LUSC-relevant
COQ10B@2:197453503:+	0.93	686	LUSC-relevant
CR1@1:207496242:+	0.93	686	LUSC-relevant
CSTB@21:43776308:-	0.93	686	LUSC-relevant
CWC15@11:94973556:-	0.93	686	LUSC-relevant
CXCL17@19:42442923:-	0.93	686	LUSC-relevant
CXCR5@11:118883870:+	0.93	686	LUSC-relevant
DAAM1@14:59188729:+	0.93	686	LUSC-relevant
DBI@2:119366987:+	0.93	686	LUSC-relevant
DCN@12:91179464:-	0.93	686	LUSC-relevant
DHRS1@14:24299717:-	0.93	686	LUSC-relevant
DOCK10@2:224947069:-	0.93	686	LUSC-relevant
DPM1@20:50958550:-	0.93	686	LUSC-relevant
EAF1@3:15427616:+	0.93	686	LUSC-relevant
EEF1AKMT4-ECE2@3:184249671:+	0.93	686	LUSC-relevant
EFEMP1@2:55923797:-	0.93	686	LUSC-relevant
EIF3C@16:28711469:+	0.93	686	LUSC-relevant
EIF4H@7:74174367:+	0.93	686	LUSC-relevant
ELMOD3@2:85354748:+	0.93	686	LUSC-relevant
EMP3@19:48325355:+	0.93	686	LUSC-relevant
EOGT@3:69013651:-	0.93	686	LUSC-relevant
FAM117A@17:49747231:-	0.93	686	LUSC-relevant
FAM185A@7:102748956:+	0.93	686	LUSC-relevant
FAP@2:162243484:-	0.93	686	LUSC-relevant
FAR2@12:29149103:+	0.93	686	LUSC-relevant
FASTKD5@20:3159855:-	0.93	686	LUSC-relevant
FCF1@14:74713144:+	0.93	686	LUSC-relevant
FCMR@1:206922001:-	0.93	686	LUSC-relevant
FGFR1OP2@12:26938477:+	0.93	686	LUSC-relevant
GBP4@1:89198943:-	0.93	686	LUSC-relevant
GDF11@12:55743399:+	0.93	686	LUSC-relevant
GDPD1@17:59220547:+	0.93	686	LUSC-relevant
GIMAP6@7:150632385:-	0.93	686	LUSC-relevant
GIT2@12:109996301:-	0.93	686	LUSC-relevant
GPR12@13:26760754:-	0.93	686	LUSC-relevant
GTF2IRD2B@7:75092590:+	0.93	686	LUSC-relevant
GZMB@14:24634238:-	0.93	686	LUSC-relevant
HDAC9@7:18495739:+	0.93	686	LUSC-relevant
HEXA@15:72376018:-	0.93	686	LUSC-relevant
HNRNPA1P48@16:51645769:+	0.93	686	LUSC-relevant
IFNG-AS1@12:67989447:+	0.93	686	LUSC-relevant
IGFLR1@19:35742439:-	0.93	686	LUSC-relevant
IGLV8-61@22:22098689:+	0.93	686	LUSC-relevant
IRF3@19:49665782:-	0.93	686	LUSC-relevant
IRF9@14:24161293:+	0.93	686	LUSC-relevant
ITGA2@5:52989349:+	0.93	686	LUSC-relevant
ITK@5:157180839:+	0.93	686	LUSC-relevant
IVD@15:40405815:+	0.93	686	LUSC-relevant
JCHAIN@4:70666509:-	0.93	686	LUSC-relevant
KAT14@20:18137853:+	0.93	686	LUSC-relevant
KIR2DL3@19:54738513:+	0.93	686	LUSC-relevant
KRT80@12:52191988:-	0.93	686	LUSC-relevant
LAT@16:28985109:+	0.93	686	LUSC-relevant
LAT@16:28985160:+	0.93	686	LUSC-relevant
LCP2@5:170297731:-	0.93	686	LUSC-relevant
LEPR@1:65420699:+	0.93	686	LUSC-relevant
LILRB3@19:54223011:-	0.93	686	LUSC-relevant
LINC00278@Y:3002879:+	0.93	686	LUSC-relevant
LINC00589@8:29735253:-	0.93	686	LUSC-relevant
LINC00847@5:180831026:+	0.93	686	LUSC-relevant
LINC00892@X:136639644:+	0.93	686	LUSC-relevant
LINC01358@1:59020377:+	0.93	686	LUSC-relevant
LINC02576@2:65030720:+	0.93	686	LUSC-relevant
LRRC59@17:50397522:-	0.93	686	LUSC-relevant
LRRC8D@1:89843450:+	0.93	686	LUSC-relevant
LYSMD4@15:99733408:-	0.93	686	LUSC-relevant
MAD1L1@7:1940564:-	0.93	686	LUSC-relevant
MAN2B2@4:6575203:+	0.93	686	LUSC-relevant
METTL15@11:28110301:+	0.93	686	LUSC-relevant
METTL8@2:171326355:-	0.93	686	LUSC-relevant
MGST2@4:139665814:+	0.93	686	LUSC-relevant
MIR99AHG@21:16194538:+	0.93	686	LUSC-relevant
MRPL3@3:131502982:-	0.93	686	LUSC-relevant
MRPS25@3:15065252:-	0.93	686	LUSC-relevant
MRPS30-DT@5:44808757:-	0.93	686	LUSC-relevant
MTAP@9:21802667:+	0.93	686	LUSC-relevant
NAA60@16:3443680:+	0.93	686	LUSC-relevant
NCF1C@7:75172006:-	0.93	686	LUSC-relevant
NCF2@1:183590452:-	0.93	686	LUSC-relevant
NFATC2@20:51542719:-	0.93	686	LUSC-relevant
NKX2-5@5:173235234:-	0.93	686	LUSC-relevant
NOSTRIN@2:168802633:+	0.93	686	LUSC-relevant
NR2C2@3:14947551:+	0.93	686	LUSC-relevant
PBXIP1@1:154956121:-	0.93	686	LUSC-relevant
PBXIP1@1:154956141:-	0.93	686	LUSC-relevant
PDZD2@5:31936152:+	0.93	686	LUSC-relevant
PLD1@3:171810448:-	0.93	686	LUSC-relevant
PLD1@3:171810462:-	0.93	686	LUSC-relevant
PLEKHG1@6:150632966:+	0.93	686	LUSC-relevant
PPP2R5D@6:42984545:+	0.93	686	LUSC-relevant
PPP3CB-AS1@10:73495753:+	0.93	686	LUSC-relevant
PRKRA@2:178451108:-	0.93	686	LUSC-relevant
PROM2@2:95274492:+	0.93	686	LUSC-relevant
PSMD1@2:231056910:+	0.93	686	LUSC-relevant
PTGR1@9:111599648:-	0.93	686	LUSC-relevant
PTK2B@8:27380662:+	0.93	686	LUSC-relevant
PTPN3@9:109498307:-	0.93	686	LUSC-relevant
QTRT2@3:114056735:+	0.93	686	LUSC-relevant
RAET1E@6:149890916:-	0.93	686	LUSC-relevant
RALGAPA1@14:35809296:-	0.93	686	LUSC-relevant
RBM41@X:107118801:-	0.93	686	LUSC-relevant
RBM42@19:35629044:+	0.93	686	LUSC-relevant
RBM45@2:178112458:+	0.93	686	LUSC-relevant
RCHY1@4:75514399:-	0.93	686	LUSC-relevant
RICTOR@5:39074391:-	0.93	686	LUSC-relevant
RMND1@6:151452145:-	0.93	686	LUSC-relevant
RNF8@6:37353980:+	0.93	686	LUSC-relevant
RNF8@6:37354050:+	0.93	686	LUSC-relevant
ROMO1@20:35699423:+	0.93	686	LUSC-relevant
RORC@1:151831814:-	0.93	686	LUSC-relevant
RUFY4@2:218034960:+	0.93	686	LUSC-relevant
SAMD8@10:75111656:+	0.93	686	LUSC-relevant
SASH3@X:129779948:+	0.93	686	LUSC-relevant
SCEL@13:77535759:+	0.93	686	LUSC-relevant
SET@9:128689224:+	0.93	686	LUSC-relevant
SGPP2@2:222424531:+	0.93	686	LUSC-relevant
SH2D1A@X:124346532:+	0.93	686	LUSC-relevant
SH2D2A@1:156816816:-	0.93	686	LUSC-relevant
SHLD3@5:65625038:+	0.93	686	LUSC-relevant
SLC2A5@1:9069585:-	0.93	686	LUSC-relevant
SLC35E3@12:68746173:+	0.93	686	LUSC-relevant
SLC36A4@11:93197975:-	0.93	686	LUSC-relevant
SLC44A5@1:75611084:-	0.93	686	LUSC-relevant
SLC9B2@4:103076772:-	0.93	686	LUSC-relevant
SMIM26@20:18567451:+	0.93	686	LUSC-relevant
SP140L@2:230327176:+	0.93	686	LUSC-relevant
SPDL1@5:169583787:+	0.93	686	LUSC-relevant
SRP19@5:112861305:+	0.93	686	LUSC-relevant
STARD13@13:33285751:-	0.93	686	LUSC-relevant
SYT1@12:78864774:+	0.93	686	LUSC-relevant
TAMM41@3:11846868:-	0.93	686	LUSC-relevant
TBC1D22A@22:46762627:+	0.93	686	LUSC-relevant
TBCK@4:106316229:-	0.93	686	LUSC-relevant
TC2N@14:91836458:-	0.93	686	LUSC-relevant
TFEC@7:116159896:-	0.93	686	LUSC-relevant
THYN1@11:134253342:-	0.93	686	LUSC-relevant
TIRAP@11:126283111:+	0.93	686	LUSC-relevant
TMEM147@19:35545602:+	0.93	686	LUSC-relevant
TMEM70@8:73976231:+	0.93	686	LUSC-relevant
TMPRSS3@21:42396037:-	0.93	686	LUSC-relevant
TOP3A@17:18314969:-	0.93	686	LUSC-relevant
TOPORS@9:32552569:-	0.93	686	LUSC-relevant
TRAV25@14:22112326:+	0.93	686	LUSC-relevant
TSFM@12:57782761:+	0.93	686	LUSC-relevant
TSPO@22:43151581:+	0.93	686	LUSC-relevant
TXK@4:48134230:-	0.93	686	LUSC-relevant
UBE2E1@3:23805993:+	0.93	686	LUSC-relevant
UTS2@1:7853068:-	0.93	686	LUSC-relevant
WAS@X:48683830:+	0.93	686	LUSC-relevant
WLS@1:68232548:-	0.93	686	LUSC-relevant
ZC4H2@X:64976477:-	0.93	686	LUSC-relevant
ZFP37@9:113056688:-	0.93	686	LUSC-relevant
ZG16B@16:2830221:+	0.93	686	LUSC-relevant
ZNF271P@18:35290323:+	0.93	686	LUSC-relevant
ZNF286A@17:15699571:+	0.93	686	LUSC-relevant
ZNF608@5:124748806:-	0.93	686	LUSC-relevant
ZNF790@19:36850265:-	0.93	686	LUSC-relevant
FOXN3@14:89619129:-	0.92	909	Known positive
FRMD4B@3:69542583:-	0.92	909	Known positive
MID2@X:107825755:+	0.92	909	Known positive
NRROS@3:196639763:+	0.92	909	Known positive
AC003005.1@19:57487749:+	0.92	909	LUSC-relevant
AC005280.3@14:73458574:-	0.92	909	LUSC-relevant
AC006511.5@12:8123873:+	0.92	909	LUSC-relevant
AC019117.1@7:17558889:-	0.92	909	LUSC-relevant
AC022182.2@8:60967761:-	0.92	909	LUSC-relevant
AC022364.1@12:28190349:-	0.92	909	LUSC-relevant
AC091551.1@18:50968015:+	0.92	909	LUSC-relevant
AC093010.1@3:114214391:+	0.92	909	LUSC-relevant
AC093010.1@3:114214426:+	0.92	909	LUSC-relevant
AC104452.1@3:49422460:-	0.92	909	LUSC-relevant
AC104452.1@3:49429314:-	0.92	909	LUSC-relevant
AC244502.1@14:22432753:-	0.92	909	LUSC-relevant
AD000671.2@19:35742439:-	0.92	909	LUSC-relevant
ADORA3@1:111503635:-	0.92	909	LUSC-relevant
AIMP1@4:106316536:+	0.92	909	LUSC-relevant
AKR1B1@7:134459099:-	0.92	909	LUSC-relevant
AL035530.1@6:159045020:-	0.92	909	LUSC-relevant
AL049629.2@11:33736413:-	0.92	909	LUSC-relevant
AL138752.2@9:37592589:-	0.92	909	LUSC-relevant
AL662899.1@6:31703311:-	0.92	909	LUSC-relevant
ALPK1@4:112297374:+	0.92	909	LUSC-relevant
ANKRA2@5:73565393:-	0.92	909	LUSC-relevant
ANKRD39@2:96858016:-	0.92	909	LUSC-relevant
AP001781.2@11:111871560:-	0.92	909	LUSC-relevant
AP001931.1@11:57741490:+	0.92	909	LUSC-relevant
AP001931.1@11:57741569:+	0.92	909	LUSC-relevant
AP5Z1@7:4775634:+	0.92	909	LUSC-relevant
AS3MT@10:102869501:+	0.92	909	LUSC-relevant
ASCC3@6:100881305:-	0.92	909	LUSC-relevant
ATRIP@3:48466242:+	0.92	909	LUSC-relevant
ATRIP@3:48466253:+	0.92	909	LUSC-relevant
AUTS2@7:70694048:+	0.92	909	LUSC-relevant
B3GNTL1@17:83049167:-	0.92	909	LUSC-relevant
BCL2L1@20:31722869:-	0.92	909	LUSC-relevant
BIN2@12:51324116:-	0.92	909	LUSC-relevant
C12orf49@12:116738075:-	0.92	909	LUSC-relevant
C15orf40@15:83011638:-	0.92	909	LUSC-relevant
C19orf54@19:40750448:-	0.92	909	LUSC-relevant
C22orf34@22:49657463:-	0.92	909	LUSC-relevant
C5orf38@5:2752231:+	0.92	909	LUSC-relevant
C8orf31@8:143039247:+	0.92	909	LUSC-relevant
CCDC88B@11:64340219:+	0.92	909	LUSC-relevant
CD160@1:145719499:+	0.92	909	LUSC-relevant
CD200R1@3:112975088:-	0.92	909	LUSC-relevant
CD200R1@3:112975103:-	0.92	909	LUSC-relevant
CD28@2:203706668:+	0.92	909	LUSC-relevant
CDH13@16:82626971:+	0.92	909	LUSC-relevant
CDK5RAP3@17:47971122:+	0.92	909	LUSC-relevant
CDK7@5:69234887:+	0.92	909	LUSC-relevant
CDK8@13:26254127:+	0.92	909	LUSC-relevant
CHI3L2@1:111229712:+	0.92	909	LUSC-relevant
CLEC11A@19:50723399:+	0.92	909	LUSC-relevant
CLEC4E@12:8540933:-	0.92	909	LUSC-relevant
CLIC2@X:155334601:-	0.92	909	LUSC-relevant
COL19A1@6:69866569:+	0.92	909	LUSC-relevant
COL19A1@6:69867416:+	0.92	909	LUSC-relevant
COQ3@6:99394185:-	0.92	909	LUSC-relevant
CP@3:149221828:-	0.92	909	LUSC-relevant
CRYBG2@1:26354130:-	0.92	909	LUSC-relevant
DAAM1@14:59188667:+	0.92	909	LUSC-relevant
DCUN1D5@11:103092178:-	0.92	909	LUSC-relevant
DDX18@2:117814722:+	0.92	909	LUSC-relevant
DDX47@12:12813360:+	0.92	909	LUSC-relevant
DENND2D@1:111200677:-	0.92	909	LUSC-relevant
DHRS7B@17:21126936:+	0.92	909	LUSC-relevant
DLEC1@3:38039205:+	0.92	909	LUSC-relevant
DNAJB14@4:99946609:-	0.92	909	LUSC-relevant
DNAJB14@4:99946618:-	0.92	909	LUSC-relevant
DOCK10@2:225042463:-	0.92	909	LUSC-relevant
DPP8@15:65517672:-	0.92	909	LUSC-relevant
DYNC2H1@11:103109407:+	0.92	909	LUSC-relevant
DYNLRB1@20:34516408:+	0.92	909	LUSC-relevant
DYRK4@12:4604950:+	0.92	909	LUSC-relevant
EEF2K@16:22206282:+	0.92	909	LUSC-relevant
EFCAB11@14:89954733:-	0.92	909	LUSC-relevant
EFEMP1@2:55923810:-	0.92	909	LUSC-relevant
EGFLAM@5:38445546:+	0.92	909	LUSC-relevant
EHF@11:34621114:+	0.92	909	LUSC-relevant
EIF2S1@14:67360354:+	0.92	909	LUSC-relevant
EIF4A3@17:80147111:-	0.92	909	LUSC-relevant
EPC2@2:148644730:+	0.92	909	LUSC-relevant
ERAP1@5:96807914:-	0.92	909	LUSC-relevant
ERG@21:38498473:-	0.92	909	LUSC-relevant
EXOSC5@19:41397344:-	0.92	909	LUSC-relevant
FANCC@9:95426830:-	0.92	909	LUSC-relevant
FCGR1A@1:149782688:+	0.92	909	LUSC-relevant
FCGR2C@1:161581376:+	0.92	909	LUSC-relevant
FCRL2@1:157777120:-	0.92	909	LUSC-relevant
FECH@18:57586616:-	0.92	909	LUSC-relevant
FKBP1A@20:1393055:-	0.92	909	LUSC-relevant
FKRP@19:46746055:+	0.92	909	LUSC-relevant
FMO4@1:171314181:+	0.92	909	LUSC-relevant
FOXN3@14:89619129:-	0.92	909	LUSC-relevant
FPGT-TNNI3K@1:74198264:+	0.92	909	LUSC-relevant
FRMD4B@3:69542583:-	0.92	909	LUSC-relevant
FXN@9:69035750:+	0.92	909	LUSC-relevant
FXN@9:69035766:+	0.92	909	LUSC-relevant
GDAP1@8:74350403:+	0.92	909	LUSC-relevant
GINS2@16:85688986:-	0.92	909	LUSC-relevant
GLB1L2@11:134331989:+	0.92	909	LUSC-relevant
GPHN@14:66508158:+	0.92	909	LUSC-relevant
GPR82@X:41724150:+	0.92	909	LUSC-relevant
GPS2@17:7315352:-	0.92	909	LUSC-relevant
GRAP2@22:39901111:+	0.92	909	LUSC-relevant
HSD3B7@16:30985218:+	0.92	909	LUSC-relevant
HTT@4:3074687:+	0.92	909	LUSC-relevant
IDI1@10:1048887:-	0.92	909	LUSC-relevant
IFT57@3:108222421:-	0.92	909	LUSC-relevant
IGHG2@14:105644790:-	0.92	909	LUSC-relevant
IL1RL1@2:102311526:+	0.92	909	LUSC-relevant
IL27RA@19:14031765:+	0.92	909	LUSC-relevant
IL7R@5:35856921:+	0.92	909	LUSC-relevant
IP6K1@3:49786530:-	0.92	909	LUSC-relevant
IRF9@14:24161262:+	0.92	909	LUSC-relevant
ITGAE@17:3723833:-	0.92	909	LUSC-relevant
ITK@5:157222772:+	0.92	909	LUSC-relevant
KLHL20@1:173714937:+	0.92	909	LUSC-relevant
KLHL23@2:169694517:+	0.92	909	LUSC-relevant
L34079.1@19:43575534:-	0.92	909	LUSC-relevant
LAT@16:28985052:+	0.92	909	LUSC-relevant
LINC00892@X:136639722:+	0.92	909	LUSC-relevant
LINC01618@4:52712473:+	0.92	909	LUSC-relevant
LINC01871@2:7725770:+	0.92	909	LUSC-relevant
LINC01943@2:87459061:-	0.92	909	LUSC-relevant
LINC02327@14:28830235:+	0.92	909	LUSC-relevant
MANBA@4:102760935:-	0.92	909	LUSC-relevant
MAP9@4:155376958:-	0.92	909	LUSC-relevant
MFAP5@12:8662692:-	0.92	909	LUSC-relevant
MID2@X:107825755:+	0.92	909	LUSC-relevant
MINCR@8:143281680:-	0.92	909	LUSC-relevant
MNAT1@14:60734771:+	0.92	909	LUSC-relevant
MON1B@16:77191199:+	0.92	909	LUSC-relevant
MPZL3@11:118252324:-	0.92	909	LUSC-relevant
MRPL30@2:99181194:+	0.92	909	LUSC-relevant
MRPS36@5:69217816:+	0.92	909	LUSC-relevant
MTFP1@22:30425785:+	0.92	909	LUSC-relevant
MTPN@7:135977329:-	0.92	909	LUSC-relevant
MYD88@3:38138635:+	0.92	909	LUSC-relevant
MYO1G@7:44979098:-	0.92	909	LUSC-relevant
NAALADL1@11:65047880:-	0.92	909	LUSC-relevant
NAT1@8:18210143:+	0.92	909	LUSC-relevant
NCBP1@9:97633820:+	0.92	909	LUSC-relevant
NCF1@7:74773969:+	0.92	909	LUSC-relevant
NCOA4@10:46030607:-	0.92	909	LUSC-relevant
NIPSNAP2@7:55951885:+	0.92	909	LUSC-relevant
NPAT@11:108222639:-	0.92	909	LUSC-relevant
NPHP3@3:132722384:-	0.92	909	LUSC-relevant
NRG1@8:32614347:+	0.92	909	LUSC-relevant
NRROS@3:196639763:+	0.92	909	LUSC-relevant
NUP35@2:183124440:+	0.92	909	LUSC-relevant
OGFOD1@16:56451527:+	0.92	909	LUSC-relevant
P4HTM@3:48990240:+	0.92	909	LUSC-relevant
P4HTM@3:48990249:+	0.92	909	LUSC-relevant
PAFAH1B3@19:42303546:-	0.92	909	LUSC-relevant
PCSK1N@X:48835602:-	0.92	909	LUSC-relevant
PDCD2L@19:34404411:+	0.92	909	LUSC-relevant
PILRB@7:100352176:+	0.92	909	LUSC-relevant
POLI@18:54269592:+	0.92	909	LUSC-relevant
PPIL4@6:149546026:-	0.92	909	LUSC-relevant
PRIM2@6:57317615:+	0.92	909	LUSC-relevant
PRORSD1P@2:55282344:+	0.92	909	LUSC-relevant
PSMD1@2:231056872:+	0.92	909	LUSC-relevant
PTPDC1@9:94030833:+	0.92	909	LUSC-relevant
PTPN14@1:214552449:-	0.92	909	LUSC-relevant
PTPRO@12:15546393:+	0.92	909	LUSC-relevant
PWP1@12:107685809:+	0.92	909	LUSC-relevant
R3HDM2@12:57430826:-	0.92	909	LUSC-relevant
RBM43@2:151261776:-	0.92	909	LUSC-relevant
RHOT1@17:32142574:+	0.92	909	LUSC-relevant
RIPPLY2@6:83853604:+	0.92	909	LUSC-relevant
RNF43@17:58417583:-	0.92	909	LUSC-relevant
RNF6@13:26222311:-	0.92	909	LUSC-relevant
ROBO1@3:79019428:-	0.92	909	LUSC-relevant
ROBO1@3:79019465:-	0.92	909	LUSC-relevant
ROMO1@20:35699394:+	0.92	909	LUSC-relevant
RPN2@20:37179329:+	0.92	909	LUSC-relevant
RTN1@14:59870773:-	0.92	909	LUSC-relevant
SCEL@13:77535744:+	0.92	909	LUSC-relevant
SCO1@17:10697542:-	0.92	909	LUSC-relevant
SEC22B@1:120176521:-	0.92	909	LUSC-relevant
SELL@1:169711613:-	0.92	909	LUSC-relevant
SELL@1:169711698:-	0.92	909	LUSC-relevant
SENP5@3:196867920:+	0.92	909	LUSC-relevant
SFTA1P@10:10794896:-	0.92	909	LUSC-relevant
SIGMAR1@9:34637778:-	0.92	909	LUSC-relevant
SLC10A6@4:86849355:-	0.92	909	LUSC-relevant
SLC16A7@12:59596080:+	0.92	909	LUSC-relevant
SLC28A3@9:84340767:-	0.92	909	LUSC-relevant
SLC35E3@12:68746140:+	0.92	909	LUSC-relevant
SLC39A3@19:2740017:-	0.92	909	LUSC-relevant
SLC39A8@4:102345486:-	0.92	909	LUSC-relevant
SNRPG@2:70293730:-	0.92	909	LUSC-relevant
SNX29P2@16:29359109:+	0.92	909	LUSC-relevant
SPA17@11:124673904:+	0.92	909	LUSC-relevant
STMP1@7:135662510:+	0.92	909	LUSC-relevant
STOM@9:121370253:-	0.92	909	LUSC-relevant
TERF2IP@16:75647786:+	0.92	909	LUSC-relevant
TIGIT@3:114293995:+	0.92	909	LUSC-relevant
TMEM160@19:47048635:-	0.92	909	LUSC-relevant
TMEM189-UBE2V1@20:50113147:-	0.92	909	LUSC-relevant
TMEM189-UBE2V1@20:50113153:-	0.92	909	LUSC-relevant
TMEM40@3:12759241:-	0.92	909	LUSC-relevant
TNS1@2:217944072:-	0.92	909	LUSC-relevant
TOPBP1@3:133661970:-	0.92	909	LUSC-relevant
TOPORS@9:32552587:-	0.92	909	LUSC-relevant
TOPORS@9:32552606:-	0.92	909	LUSC-relevant
TSPOAP1-AS1@17:58337201:+	0.92	909	LUSC-relevant
UBAP1@9:34179041:+	0.92	909	LUSC-relevant
UBASH3A@21:42403883:+	0.92	909	LUSC-relevant
VPS51@11:65096213:+	0.92	909	LUSC-relevant
VSIG2@11:124752194:-	0.92	909	LUSC-relevant
WDR37@10:1056406:+	0.92	909	LUSC-relevant
WNT2B@1:112466541:+	0.92	909	LUSC-relevant
YEATS4@12:69359743:+	0.92	909	LUSC-relevant
ZFP30@19:37692274:-	0.92	909	LUSC-relevant
ZMAT5@22:29767009:-	0.92	909	LUSC-relevant
ZMYND11@10:135519:+	0.92	909	LUSC-relevant
ZNF226@19:44165115:+	0.92	909	LUSC-relevant
ZNF271P@18:35290305:+	0.92	909	LUSC-relevant
ZNF271P@18:35290370:+	0.92	909	LUSC-relevant
ZNF37A@10:38094364:+	0.92	909	LUSC-relevant
ZNF417@19:57916610:-	0.92	909	LUSC-relevant
ZNF462@9:106863166:+	0.92	909	LUSC-relevant
ZNF684@1:40531637:+	0.92	909	LUSC-relevant
ZNF771@16:30407628:+	0.92	909	LUSC-relevant
ZRANB3@2:135531186:-	0.92	909	LUSC-relevant
ZSCAN16@6:28124609:+	0.92	909	LUSC-relevant
ZSWIM9@19:48170689:+	0.92	909	LUSC-relevant
AMPD3@11:10308313:+	0.91	1137	Known positive
ARHGEF4@2:130836887:+	0.91	1137	Known positive
CPNE5@6:36757387:-	0.91	1137	Known positive
DEPDC5@22:31754044:+	0.91	1137	Known positive
INPP4B@4:142474408:-	0.91	1137	Known positive
NEDD9@6:11382306:-	0.91	1137	Known positive
RGS3@9:113463729:+	0.91	1137	Known positive
SOX7@8:10730513:-	0.91	1137	Known positive
ZC4H2@X:65034738:-	0.91	1137	Known positive
ABHD17C@15:80679684:+	0.91	1137	LUSC-relevant
AC003002.1@19:57363543:+	0.91	1137	LUSC-relevant
AC004832.3@22:30425748:+	0.91	1137	LUSC-relevant
AC004967.1@7:97972324:-	0.91	1137	LUSC-relevant
AC007998.2@18:35497928:-	0.91	1137	LUSC-relevant
AC009133.1@16:29820362:-	0.91	1137	LUSC-relevant
AC015688.4@17:27631188:+	0.91	1137	LUSC-relevant
AC022182.2@8:60967774:-	0.91	1137	LUSC-relevant
AC025164.1@12:92146192:+	0.91	1137	LUSC-relevant
AC068547.1@2:151828501:-	0.91	1137	LUSC-relevant
AC091551.1@18:50968039:+	0.91	1137	LUSC-relevant
AC091959.3@5:146203569:+	0.91	1137	LUSC-relevant
AC093423.3@1:89633109:+	0.91	1137	LUSC-relevant
AC098487.1@4:102431248:-	0.91	1137	LUSC-relevant
AC109460.3@16:28974784:+	0.91	1137	LUSC-relevant
AC245884.11@19:54313146:-	0.91	1137	LUSC-relevant
AFAP1L2@10:114404497:-	0.91	1137	LUSC-relevant
AFF3@2:100142563:-	0.91	1137	LUSC-relevant
AGAP2@12:57742145:-	0.91	1137	LUSC-relevant
AL021997.3@6:28267116:+	0.91	1137	LUSC-relevant
AL031282.2@1:1724357:-	0.91	1137	LUSC-relevant
AL136295.4@14:24188812:-	0.91	1137	LUSC-relevant
AL138752.2@9:37592598:-	0.91	1137	LUSC-relevant
AL160269.1@9:96302214:-	0.91	1137	LUSC-relevant
AL162431.1@1:180976482:-	0.91	1137	LUSC-relevant
AL669918.1@6:32838739:-	0.91	1137	LUSC-relevant
ALDH2@12:111766933:+	0.91	1137	LUSC-relevant
ALDH3B1@11:68010329:+	0.91	1137	LUSC-relevant
AMPD3@11:10308313:+	0.91	1137	LUSC-relevant
AP2B1@17:35587322:+	0.91	1137	LUSC-relevant
AP5Z1@7:4775625:+	0.91	1137	LUSC-relevant
APOC2@19:44946030:+	0.91	1137	LUSC-relevant
ARHGEF1@19:41883200:+	0.91	1137	LUSC-relevant
ARHGEF4@2:130836887:+	0.91	1137	LUSC-relevant
ARHGEF5@7:144355410:+	0.91	1137	LUSC-relevant
ARPC1A@7:99325909:+	0.91	1137	LUSC-relevant
ARPC4-TTLL3@3:9793096:+	0.91	1137	LUSC-relevant
ASCC3@6:100881372:-	0.91	1137	LUSC-relevant
ATG14@14:55411843:-	0.91	1137	LUSC-relevant
ATP6V1G2-DDX39B@6:31542006:-	0.91	1137	LUSC-relevant
AZIN1-AS1@8:102864300:+	0.91	1137	LUSC-relevant
BEND5@1:48776891:-	0.91	1137	LUSC-relevant
BMT2@7:112939859:-	0.91	1137	LUSC-relevant
BPGM@7:134646816:+	0.91	1137	LUSC-relevant
BX088651.4@9:42569371:-	0.91	1137	LUSC-relevant
C16orf74@16:85751080:-	0.91	1137	LUSC-relevant
C1orf220@1:178542801:+	0.91	1137	LUSC-relevant
C1QA@1:22636647:+	0.91	1137	LUSC-relevant
CACNA2D4@12:1811762:-	0.91	1137	LUSC-relevant
CALD1@7:134891471:+	0.91	1137	LUSC-relevant
CAST@5:96702805:+	0.91	1137	LUSC-relevant
CCDC88B@11:64340201:+	0.91	1137	LUSC-relevant
CCR8@3:39329728:+	0.91	1137	LUSC-relevant
CENPE@4:103198384:-	0.91	1137	LUSC-relevant
CEP162@6:84227617:-	0.91	1137	LUSC-relevant
CEP162@6:84227629:-	0.91	1137	LUSC-relevant
CEP290@12:88142077:-	0.91	1137	LUSC-relevant
CFI@4:109802150:-	0.91	1137	LUSC-relevant
CHML@1:241640326:-	0.91	1137	LUSC-relevant
CHMP2A@19:58555115:-	0.91	1137	LUSC-relevant
CHMP4A@14:24213481:-	0.91	1137	LUSC-relevant
CHURC1-FNTB@14:64914466:+	0.91	1137	LUSC-relevant
CISD2@4:102868971:+	0.91	1137	LUSC-relevant
CKMT1A@15:43692924:+	0.91	1137	LUSC-relevant
CLCA2@1:86424171:+	0.91	1137	LUSC-relevant
CMAHP@6:25138295:-	0.91	1137	LUSC-relevant
COG8@16:69339577:-	0.91	1137	LUSC-relevant
COL19A1@6:69866555:+	0.91	1137	LUSC-relevant
COQ3@6:99394198:-	0.91	1137	LUSC-relevant
COX15@10:99732095:-	0.91	1137	LUSC-relevant
COX15@10:99732127:-	0.91	1137	LUSC-relevant
CPNE5@6:36757387:-	0.91	1137	LUSC-relevant
CRYBG3@3:97821994:+	0.91	1137	LUSC-relevant
CSNK2A1@20:543790:-	0.91	1137	LUSC-relevant
CTDSPL2@15:44427608:+	0.91	1137	LUSC-relevant
CWF19L2@11:107457836:-	0.91	1137	LUSC-relevant
CYREN@7:135170747:-	0.91	1137	LUSC-relevant
DAD1@14:22589196:-	0.91	1137	LUSC-relevant
DCBLD2@3:98901695:-	0.91	1137	LUSC-relevant
DDR1@6:30882933:+	0.91	1137	LUSC-relevant
DDX11@12:31073878:+	0.91	1137	LUSC-relevant
DDX24@14:94081187:-	0.91	1137	LUSC-relevant
DENND2D@1:111200646:-	0.91	1137	LUSC-relevant
DEPDC5@22:31754044:+	0.91	1137	LUSC-relevant
DNAJC10@2:182716268:+	0.91	1137	LUSC-relevant
DPH3@3:16264970:-	0.91	1137	LUSC-relevant
DTYMK@2:241686792:-	0.91	1137	LUSC-relevant
DUOX2@15:45114172:-	0.91	1137	LUSC-relevant
DYNLRB1@20:34516421:+	0.91	1137	LUSC-relevant
EFCAB11@14:89954748:-	0.91	1137	LUSC-relevant
EFS@14:23365173:-	0.91	1137	LUSC-relevant
EIF4EBP3@5:140547661:+	0.91	1137	LUSC-relevant
ELF1@13:41019309:-	0.91	1137	LUSC-relevant
ELMO3@16:67199151:+	0.91	1137	LUSC-relevant
ENDOD1@11:95089845:+	0.91	1137	LUSC-relevant
EOGT@3:69013626:-	0.91	1137	LUSC-relevant
EPS8@12:15818058:-	0.91	1137	LUSC-relevant
ERLIN1@10:100186052:-	0.91	1137	LUSC-relevant
ETS1@11:128522280:-	0.91	1137	LUSC-relevant
EXPH5@11:108538177:-	0.91	1137	LUSC-relevant
FAM111A-DT@11:59142773:-	0.91	1137	LUSC-relevant
FAM133B@7:92590393:-	0.91	1137	LUSC-relevant
FAM136A@2:70302030:-	0.91	1137	LUSC-relevant
FAM98B@15:38454173:+	0.91	1137	LUSC-relevant
FASTKD5@20:3159869:-	0.91	1137	LUSC-relevant
FBXW11@5:172006584:-	0.91	1137	LUSC-relevant
FCGR2C@1:161581386:+	0.91	1137	LUSC-relevant
FCGRT@19:49512689:+	0.91	1137	LUSC-relevant
FYB1@5:39203021:-	0.91	1137	LUSC-relevant
G3BP2@4:75673372:-	0.91	1137	LUSC-relevant
GBP3@1:89022808:-	0.91	1137	LUSC-relevant
GHITM@10:84139528:+	0.91	1137	LUSC-relevant
GIMAP1-GIMAP5@7:150737596:+	0.91	1137	LUSC-relevant
GJA1@6:121435646:+	0.91	1137	LUSC-relevant
GJB5@1:34755048:+	0.91	1137	LUSC-relevant
GLCCI1@7:7968796:+	0.91	1137	LUSC-relevant
GLIDR@9:39810078:-	0.91	1137	LUSC-relevant
GLRB@4:157076169:+	0.91	1137	LUSC-relevant
GNG10@9:111661612:+	0.91	1137	LUSC-relevant
GPHN@14:66508145:+	0.91	1137	LUSC-relevant
GPN1@2:27629029:+	0.91	1137	LUSC-relevant
GPR141@7:37683794:+	0.91	1137	LUSC-relevant
GPT2@16:46884379:+	0.91	1137	LUSC-relevant
GSTCD@4:105708784:+	0.91	1137	LUSC-relevant
HDDC3@15:90932563:-	0.91	1137	LUSC-relevant
HPS5@11:18322157:-	0.91	1137	LUSC-relevant
HSPB2-C11orf52@11:111918907:+	0.91	1137	LUSC-relevant
HSPE1-MOB4@2:197500404:+	0.91	1137	LUSC-relevant
IL6@7:22725870:+	0.91	1137	LUSC-relevant
IL6ST@5:55994963:-	0.91	1137	LUSC-relevant
INPP4B@4:142474408:-	0.91	1137	LUSC-relevant
ITM2A@X:79367318:-	0.91	1137	LUSC-relevant
JMJD7-PLA2G4B@15:41828110:+	0.91	1137	LUSC-relevant
KLHDC8B@3:49171618:+	0.91	1137	LUSC-relevant
KLRK1@12:10390062:-	0.91	1137	LUSC-relevant
LAPTM4A@2:20051622:-	0.91	1137	LUSC-relevant
LEMD1@1:205449938:-	0.91	1137	LUSC-relevant
LGALS9@17:27631221:+	0.91	1137	LUSC-relevant
LGALS9C@17:18476802:+	0.91	1137	LUSC-relevant
LIME1@20:63736643:+	0.91	1137	LUSC-relevant
LINC00402@13:74231431:+	0.91	1137	LUSC-relevant
LINC00963@9:129488850:+	0.91	1137	LUSC-relevant
LINC01572@16:72664975:-	0.91	1137	LUSC-relevant
LINC01725@1:83860996:-	0.91	1137	LUSC-relevant
LINC01934@2:181123947:+	0.91	1137	LUSC-relevant
LINC02576@2:65030747:+	0.91	1137	LUSC-relevant
LRFN3@19:35936374:+	0.91	1137	LUSC-relevant
LRWD1@7:102464984:+	0.91	1137	LUSC-relevant
LTA@6:31572243:+	0.91	1137	LUSC-relevant
LYSMD4@15:99733399:-	0.91	1137	LUSC-relevant
LZTFL1@3:45842118:-	0.91	1137	LUSC-relevant
MAGI1@3:66038844:-	0.91	1137	LUSC-relevant
MBD5@2:148021068:+	0.91	1137	LUSC-relevant
MED1@17:39451253:-	0.91	1137	LUSC-relevant
MEN1@11:64810567:-	0.91	1137	LUSC-relevant
MGA@15:41660408:+	0.91	1137	LUSC-relevant
MPZL2@11:118264273:-	0.91	1137	LUSC-relevant
MPZL3@11:118252309:-	0.91	1137	LUSC-relevant
MRPL3@3:131502937:-	0.91	1137	LUSC-relevant
MRPL50@9:101398600:-	0.91	1137	LUSC-relevant
MTHFD1@14:64388322:+	0.91	1137	LUSC-relevant
MYH14@19:50188186:+	0.91	1137	LUSC-relevant
NCALD@8:102124261:-	0.91	1137	LUSC-relevant
NCOA4@10:46030622:-	0.91	1137	LUSC-relevant
NDUFC2@11:78079849:-	0.91	1137	LUSC-relevant
NEDD9@6:11382306:-	0.91	1137	LUSC-relevant
NEXN@1:77888513:+	0.91	1137	LUSC-relevant
NIPSNAP1@22:29581094:-	0.91	1137	LUSC-relevant
NME6@3:48301368:-	0.91	1137	LUSC-relevant
NRG4@15:76012209:-	0.91	1137	LUSC-relevant
NTRK1@1:156860896:+	0.91	1137	LUSC-relevant
NUTM2A-AS1@10:87342368:-	0.91	1137	LUSC-relevant
OCLN@5:69492788:+	0.91	1137	LUSC-relevant
OSCAR@19:54100823:-	0.91	1137	LUSC-relevant
OVOL2@20:17968522:-	0.91	1137	LUSC-relevant
PANX1@11:94128838:+	0.91	1137	LUSC-relevant
PBXIP1@1:154956108:-	0.91	1137	LUSC-relevant
PCBD2@5:134905116:+	0.91	1137	LUSC-relevant
PCNX4@14:60091952:+	0.91	1137	LUSC-relevant
PCOLCE@7:100602382:+	0.91	1137	LUSC-relevant
PDCD6IP@3:33798606:+	0.91	1137	LUSC-relevant
PIGH@14:67600242:-	0.91	1137	LUSC-relevant
PLK4@4:127880932:+	0.91	1137	LUSC-relevant
PLS3@X:115593587:+	0.91	1137	LUSC-relevant
PLXNA2@1:208244304:-	0.91	1137	LUSC-relevant
PPCDC@15:75023593:+	0.91	1137	LUSC-relevant
PPIL4@6:149546036:-	0.91	1137	LUSC-relevant
PPME1@11:74171323:+	0.91	1137	LUSC-relevant
PPP1CA@11:67401857:-	0.91	1137	LUSC-relevant
PPP4C@16:30076023:+	0.91	1137	LUSC-relevant
PRKAR2A@3:48847874:-	0.91	1137	LUSC-relevant
PTK7@6:43076281:+	0.91	1137	LUSC-relevant
PTPRR@12:70754610:-	0.91	1137	LUSC-relevant
PTPRR@12:70754622:-	0.91	1137	LUSC-relevant
QPCTL@19:45692690:+	0.91	1137	LUSC-relevant
RAB34@17:28718184:-	0.91	1137	LUSC-relevant
RALGAPA1@14:35809278:-	0.91	1137	LUSC-relevant
RASGEF1B@4:81471907:-	0.91	1137	LUSC-relevant
RBM41@X:107118794:-	0.91	1137	LUSC-relevant
RBM42@19:35629057:+	0.91	1137	LUSC-relevant
RGS3@9:113463729:+	0.91	1137	LUSC-relevant
RNF227@17:7915944:-	0.91	1137	LUSC-relevant
ROBO1@3:79019455:-	0.91	1137	LUSC-relevant
RORC@1:151831799:-	0.91	1137	LUSC-relevant
RPGRIP1L@16:53703889:-	0.91	1137	LUSC-relevant
SACS@13:23375522:-	0.91	1137	LUSC-relevant
SASH3@X:129779964:+	0.91	1137	LUSC-relevant
SAXO2@15:82262786:+	0.91	1137	LUSC-relevant
SDR42E1@16:82011473:-	0.91	1137	LUSC-relevant
SETD9@5:56909618:+	0.91	1137	LUSC-relevant
SGSM3@22:40370625:+	0.91	1137	LUSC-relevant
SH2D1A@X:124346574:+	0.91	1137	LUSC-relevant
SH2D1A@X:124346606:+	0.91	1137	LUSC-relevant
SHLD3@5:65625026:+	0.91	1137	LUSC-relevant
SIAE@11:124673754:-	0.91	1137	LUSC-relevant
SIDT1@3:113532555:+	0.91	1137	LUSC-relevant
SLAMF6@1:160523255:-	0.91	1137	LUSC-relevant
SLC1A3@5:36606616:+	0.91	1137	LUSC-relevant
SLC26A9@1:205943466:-	0.91	1137	LUSC-relevant
SLC31A1@9:113221552:+	0.91	1137	LUSC-relevant
SLC4A8@12:51391733:+	0.91	1137	LUSC-relevant
SLC9B2@4:103076733:-	0.91	1137	LUSC-relevant
SLF1@5:94618673:+	0.91	1137	LUSC-relevant
SNHG14@15:24985100:+	0.91	1137	LUSC-relevant
SNX15@11:65027447:+	0.91	1137	LUSC-relevant
SOX7@8:10730513:-	0.91	1137	LUSC-relevant
STAG3L5P-PVRIG2P-PILRB@7:100336094:+	0.91	1137	LUSC-relevant
STX18@4:4542023:-	0.91	1137	LUSC-relevant
STXBP5-AS1@6:147204614:-	0.91	1137	LUSC-relevant
SUCLG2-AS1@3:67654744:+	0.91	1137	LUSC-relevant
SUPT5H@19:39445657:+	0.91	1137	LUSC-relevant
SUPT6H@17:28662208:+	0.91	1137	LUSC-relevant
SUSD1@9:112175275:-	0.91	1137	LUSC-relevant
SYT8@11:1834482:+	0.91	1137	LUSC-relevant
TBC1D22A@22:46762660:+	0.91	1137	LUSC-relevant
TFAP2A-AS1@6:10409340:+	0.91	1137	LUSC-relevant
TLR6@4:38856817:-	0.91	1137	LUSC-relevant
TMEM145@19:42313324:+	0.91	1137	LUSC-relevant
TMEM182@2:102736915:+	0.91	1137	LUSC-relevant
TMEM189-UBE2V1@20:50113172:-	0.91	1137	LUSC-relevant
TMEM214@2:27032970:+	0.91	1137	LUSC-relevant
TMEM218@11:125111587:-	0.91	1137	LUSC-relevant
TMEM245@9:109119951:-	0.91	1137	LUSC-relevant
TMIGD3@1:111503635:-	0.91	1137	LUSC-relevant
TMPRSS11D@4:67884033:-	0.91	1137	LUSC-relevant
TNFRSF18@1:1206559:-	0.91	1137	LUSC-relevant
TNFRSF4@1:1214153:-	0.91	1137	LUSC-relevant
TNIP3@4:121227483:-	0.91	1137	LUSC-relevant
TNS1@2:217902001:-	0.91	1137	LUSC-relevant
TOP3A@17:18314931:-	0.91	1137	LUSC-relevant
TRAV10@14:21825489:+	0.91	1137	LUSC-relevant
TRBV30@7:142813416:-	0.91	1137	LUSC-relevant
TRBV7-2@7:142352819:+	0.91	1137	LUSC-relevant
UBN2@7:139231244:+	0.91	1137	LUSC-relevant
UCA1@19:15829094:+	0.91	1137	LUSC-relevant
UCHL3@13:75549769:+	0.91	1137	LUSC-relevant
URGCP-MRPS24@7:43869507:-	0.91	1137	LUSC-relevant
USF3@3:113696643:-	0.91	1137	LUSC-relevant
USP18@22:18150147:+	0.91	1137	LUSC-relevant
VPS26A@10:69124230:+	0.91	1137	LUSC-relevant
VPS37A@8:17246958:+	0.91	1137	LUSC-relevant
WDR35@2:19990123:-	0.91	1137	LUSC-relevant
XKR6@8:11200810:-	0.91	1137	LUSC-relevant
XKR6@8:11201833:-	0.91	1137	LUSC-relevant
ZC4H2@X:65034738:-	0.91	1137	LUSC-relevant
ZIM2-AS1@19:56595302:+	0.91	1137	LUSC-relevant
ZNF180@19:44500521:-	0.91	1137	LUSC-relevant
ZNF37BP@10:42552805:-	0.91	1137	LUSC-relevant
ZNF608@5:124748824:-	0.91	1137	LUSC-relevant
ZNF772@19:57477570:-	0.91	1137	LUSC-relevant
ZNF781@19:37692274:-	0.91	1137	LUSC-relevant
ZNF816@19:52962874:-	0.91	1137	LUSC-relevant
ZSWIM9@19:48170664:+	0.91	1137	LUSC-relevant
ARHGEF4@2:130836916:+	0.9	1410	Known positive
EPC1@10:32378767:-	0.9	1410	Known positive
NRSN2-AS1@20:348194:-	0.9	1410	Known positive
PRKAR1B@7:727657:-	0.9	1410	Known positive
SIPA1@11:65647367:+	0.9	1410	Known positive
TMEM184A@7:1560818:-	0.9	1410	Known positive
AC004593.2@7:29146591:+	0.9	1410	LUSC-relevant
AC004593.2@7:29146632:+	0.9	1410	LUSC-relevant
AC004593.2@7:29194793:+	0.9	1410	LUSC-relevant
AC004832.3@22:30425766:+	0.9	1410	LUSC-relevant
AC004951.4@7:44019173:-	0.9	1410	LUSC-relevant
AC005280.3@14:73458531:-	0.9	1410	LUSC-relevant
AC005280.3@14:73458551:-	0.9	1410	LUSC-relevant
AC005670.2@17:46923160:+	0.9	1410	LUSC-relevant
AC007161.3@7:7640768:+	0.9	1410	LUSC-relevant
AC008758.5@19:12401267:-	0.9	1410	LUSC-relevant
AC009093.9@16:29075021:+	0.9	1410	LUSC-relevant
AC046185.1@17:63741840:-	0.9	1410	LUSC-relevant
AC068946.2@2:219218958:-	0.9	1410	LUSC-relevant
AC079447.1@2:99181182:+	0.9	1410	LUSC-relevant
AC079447.1@2:99181207:+	0.9	1410	LUSC-relevant
AC093010.1@3:114214358:+	0.9	1410	LUSC-relevant
AC104452.1@3:49429301:-	0.9	1410	LUSC-relevant
AC108488.2@2:3558334:-	0.9	1410	LUSC-relevant
AC118553.2@1:99970020:+	0.9	1410	LUSC-relevant
AC120057.2@17:7242429:-	0.9	1410	LUSC-relevant
ADAM17@2:9555762:-	0.9	1410	LUSC-relevant
ADAT3@19:1905400:+	0.9	1410	LUSC-relevant
AFF3@2:100142587:-	0.9	1410	LUSC-relevant
AGA@4:177442396:-	0.9	1410	LUSC-relevant
AGAP5@10:73698159:-	0.9	1410	LUSC-relevant
AL031282.2@1:1724328:-	0.9	1410	LUSC-relevant
AL135999.1@14:23561097:+	0.9	1410	LUSC-relevant
AL161431.1@13:109272203:+	0.9	1410	LUSC-relevant
AL163636.2@14:20684559:+	0.9	1410	LUSC-relevant
AL353807.3@1:155660222:-	0.9	1410	LUSC-relevant
AL590399.1@9:62376802:-	0.9	1410	LUSC-relevant
AL713999.1@1:155173281:-	0.9	1410	LUSC-relevant
AL713999.1@1:155173303:-	0.9	1410	LUSC-relevant
ALDOC@17:28576910:-	0.9	1410	LUSC-relevant
ALPK1@4:112297388:+	0.9	1410	LUSC-relevant
ALPL@1:21509374:+	0.9	1410	LUSC-relevant
ANKHD1-EIF4EBP3@5:140401843:+	0.9	1410	LUSC-relevant
ANKIB1@7:92245974:+	0.9	1410	LUSC-relevant
ANKRD11@16:89490561:-	0.9	1410	LUSC-relevant
AP001931.1@11:57741560:+	0.9	1410	LUSC-relevant
AQP4@18:26865716:-	0.9	1410	LUSC-relevant
ARF3@12:48957487:-	0.9	1410	LUSC-relevant
ARHGAP18@6:129710194:-	0.9	1410	LUSC-relevant
ARHGAP8@22:44752583:+	0.9	1410	LUSC-relevant
ARHGEF4@2:130836916:+	0.9	1410	LUSC-relevant
ARL10@5:176365458:+	0.9	1410	LUSC-relevant
ARMC10@7:103075159:+	0.9	1410	LUSC-relevant
ARSG@17:68291535:+	0.9	1410	LUSC-relevant
ARSK@5:95555114:+	0.9	1410	LUSC-relevant
ASGR2@17:7114822:-	0.9	1410	LUSC-relevant
ASNSD1@2:189661428:+	0.9	1410	LUSC-relevant
ATP5PO@21:33915772:-	0.9	1410	LUSC-relevant
ATP6V1B1@2:70935886:+	0.9	1410	LUSC-relevant
B9D2@19:41364125:-	0.9	1410	LUSC-relevant
BANK1@4:101790730:+	0.9	1410	LUSC-relevant
BBS9@7:33129563:+	0.9	1410	LUSC-relevant
BCAM@19:44809069:+	0.9	1410	LUSC-relevant
BCAP29@7:107580254:+	0.9	1410	LUSC-relevant
BRAF@7:140924710:-	0.9	1410	LUSC-relevant
BRIX1@5:34915709:+	0.9	1410	LUSC-relevant
BTN3A3@6:26440504:+	0.9	1410	LUSC-relevant
C11orf1@11:111879519:+	0.9	1410	LUSC-relevant
C14orf119@14:23095538:+	0.9	1410	LUSC-relevant
C18orf25@18:46174061:+	0.9	1410	LUSC-relevant
C2orf42@2:70248631:-	0.9	1410	LUSC-relevant
C2orf76@2:119366819:-	0.9	1410	LUSC-relevant
C5orf24@5:134845954:+	0.9	1410	LUSC-relevant
CAP2@6:17393712:+	0.9	1410	LUSC-relevant
CASP10@2:201183105:+	0.9	1410	LUSC-relevant
CASP10@2:201183140:+	0.9	1410	LUSC-relevant
CAT@11:34438937:+	0.9	1410	LUSC-relevant
CCDC51@3:48440068:-	0.9	1410	LUSC-relevant
CCDC93@2:118014130:-	0.9	1410	LUSC-relevant
CD163@12:7503777:-	0.9	1410	LUSC-relevant
CD59@11:33736423:-	0.9	1410	LUSC-relevant
CDC42EP5@19:54473296:-	0.9	1410	LUSC-relevant
CDK8@13:26254106:+	0.9	1410	LUSC-relevant
CENPL@1:173824459:-	0.9	1410	LUSC-relevant
CHD4@12:6614165:-	0.9	1410	LUSC-relevant
CHN2@7:29194793:+	0.9	1410	LUSC-relevant
CHURC1-FNTB@14:64914457:+	0.9	1410	LUSC-relevant
CINP@14:102362873:-	0.9	1410	LUSC-relevant
CLEC4C@12:7747355:-	0.9	1410	LUSC-relevant
COMMD8@4:47463702:-	0.9	1410	LUSC-relevant
COQ3@6:99394175:-	0.9	1410	LUSC-relevant
CORO7-PAM16@16:4351318:-	0.9	1410	LUSC-relevant
CSNK1G3@5:123512262:+	0.9	1410	LUSC-relevant
CTSS@1:150765776:-	0.9	1410	LUSC-relevant
CTSZ@20:59007230:-	0.9	1410	LUSC-relevant
CWC22@2:180007108:-	0.9	1410	LUSC-relevant
CXCR5@11:118883927:+	0.9	1410	LUSC-relevant
DBI@2:119366977:+	0.9	1410	LUSC-relevant
DCP1B@12:2004445:-	0.9	1410	LUSC-relevant
DDX11@12:31073862:+	0.9	1410	LUSC-relevant
DDX18@2:117814688:+	0.9	1410	LUSC-relevant
DHODH@16:72008750:+	0.9	1410	LUSC-relevant
DNAJC12@10:67838060:-	0.9	1410	LUSC-relevant
DNAJC25@9:111631335:+	0.9	1410	LUSC-relevant
DNAJC27-AS1@2:24972125:+	0.9	1410	LUSC-relevant
DPM1@20:50958533:-	0.9	1410	LUSC-relevant
DSG3@18:31447775:+	0.9	1410	LUSC-relevant
ECI2@6:4135598:-	0.9	1410	LUSC-relevant
EIF2S1@14:67360332:+	0.9	1410	LUSC-relevant
EMC7@15:34101883:-	0.9	1410	LUSC-relevant
EMP3@19:48325540:+	0.9	1410	LUSC-relevant
EPC1@10:32378767:-	0.9	1410	LUSC-relevant
ERAP1@5:96807940:-	0.9	1410	LUSC-relevant
FAM111A@11:59142855:+	0.9	1410	LUSC-relevant
FAM136A@2:70302058:-	0.9	1410	LUSC-relevant
FAM98B@15:38454154:+	0.9	1410	LUSC-relevant
FANCG@9:35079941:-	0.9	1410	LUSC-relevant
FBXW11@5:172006654:-	0.9	1410	LUSC-relevant
FCGR2B@1:161663149:+	0.9	1410	LUSC-relevant
FCGR2C@1:161581339:+	0.9	1410	LUSC-relevant
FCGR2C@1:161581345:+	0.9	1410	LUSC-relevant
FCGR2C@1:161581364:+	0.9	1410	LUSC-relevant
FDXACB1@11:111879165:-	0.9	1410	LUSC-relevant
FEM1B@15:68277755:+	0.9	1410	LUSC-relevant
FGFR1OP2@12:26938468:+	0.9	1410	LUSC-relevant
FHOD1@16:67247482:-	0.9	1410	LUSC-relevant
FKBP1A@20:1393019:-	0.9	1410	LUSC-relevant
FLOT1@6:30742647:-	0.9	1410	LUSC-relevant
FNIP1@5:131797015:-	0.9	1410	LUSC-relevant
FNTA@8:43056339:+	0.9	1410	LUSC-relevant
FRG1@4:189940844:+	0.9	1410	LUSC-relevant
FSD1L@9:105448019:+	0.9	1410	LUSC-relevant
GALNT6@12:51391621:-	0.9	1410	LUSC-relevant
GALNT6@12:51391630:-	0.9	1410	LUSC-relevant
GALNT6@12:51391646:-	0.9	1410	LUSC-relevant
GBP4@1:89198928:-	0.9	1410	LUSC-relevant
GHITM@10:84139533:+	0.9	1410	LUSC-relevant
GIPR@19:45668199:+	0.9	1410	LUSC-relevant
GOPC@6:117602501:-	0.9	1410	LUSC-relevant
GSDMC@8:129786625:-	0.9	1410	LUSC-relevant
GSTA4@6:52995304:-	0.9	1410	LUSC-relevant
GTPBP8@3:112990984:+	0.9	1410	LUSC-relevant
HERPUD2@7:35695015:-	0.9	1410	LUSC-relevant
HERPUD2@7:35695036:-	0.9	1410	LUSC-relevant
HRH1@3:11226016:+	0.9	1410	LUSC-relevant
HSD17B2@16:82035253:+	0.9	1410	LUSC-relevant
IFI44L@1:78620448:+	0.9	1410	LUSC-relevant
IFIH1@2:162318652:-	0.9	1410	LUSC-relevant
IL10RB@21:33266366:+	0.9	1410	LUSC-relevant
IL20RB@3:136957957:+	0.9	1410	LUSC-relevant
JKAMP@14:59484516:+	0.9	1410	LUSC-relevant
JMJD7@15:41828110:+	0.9	1410	LUSC-relevant
KIFAP3@1:170074665:-	0.9	1410	LUSC-relevant
KNL1@15:40594249:+	0.9	1410	LUSC-relevant
L34079.1@19:43575504:-	0.9	1410	LUSC-relevant
LAMA2@6:128883141:+	0.9	1410	LUSC-relevant
LAPTM5@1:30757789:-	0.9	1410	LUSC-relevant
LCP2@5:170297762:-	0.9	1410	LUSC-relevant
LIME1@20:63736628:+	0.9	1410	LUSC-relevant
LINC00278@Y:3002963:+	0.9	1410	LUSC-relevant
LINC00299@2:8488090:-	0.9	1410	LUSC-relevant
LINC00589@8:29735224:-	0.9	1410	LUSC-relevant
LINC01748@1:60640114:-	0.9	1410	LUSC-relevant
LINC02328@14:85934609:+	0.9	1410	LUSC-relevant
LRWD1@7:102465013:+	0.9	1410	LUSC-relevant
LTBP2@14:74612237:-	0.9	1410	LUSC-relevant
MALSU1@7:23299318:+	0.9	1410	LUSC-relevant
MAPK12@22:50251265:-	0.9	1410	LUSC-relevant
MAPKAP1@9:125707194:-	0.9	1410	LUSC-relevant
MBD5@2:148021094:+	0.9	1410	LUSC-relevant
MCCC2@5:71587339:+	0.9	1410	LUSC-relevant
MDM1@12:68332304:-	0.9	1410	LUSC-relevant
MEA1@6:43013947:-	0.9	1410	LUSC-relevant
MED21@12:27022565:+	0.9	1410	LUSC-relevant
MED31@17:6651605:-	0.9	1410	LUSC-relevant
MEF2C@5:88824344:-	0.9	1410	LUSC-relevant
MIA-RAB4B@19:40778245:+	0.9	1410	LUSC-relevant
MINDY4@7:30771403:+	0.9	1410	LUSC-relevant
MIPEP@13:23889438:-	0.9	1410	LUSC-relevant
MON1B@16:77190969:+	0.9	1410	LUSC-relevant
MON1B@16:77191187:+	0.9	1410	LUSC-relevant
MRPS17@7:55951885:+	0.9	1410	LUSC-relevant
MS4A14@11:60378545:+	0.9	1410	LUSC-relevant
MS4A4A@11:60280674:+	0.9	1410	LUSC-relevant
MSC-AS1@8:71828167:+	0.9	1410	LUSC-relevant
MTAP@9:21802660:+	0.9	1410	LUSC-relevant
MTMR8@X:64395445:-	0.9	1410	LUSC-relevant
NAALADL1@11:65047890:-	0.9	1410	LUSC-relevant
NDUFAF3@3:49022120:+	0.9	1410	LUSC-relevant
NDUFB4@3:120596322:+	0.9	1410	LUSC-relevant
NDUFB8@10:100529864:-	0.9	1410	LUSC-relevant
NDUFB8@10:100529879:-	0.9	1410	LUSC-relevant
NRDE2@14:90331942:-	0.9	1410	LUSC-relevant
NRSN2-AS1@20:348194:-	0.9	1410	LUSC-relevant
NT5M@17:17303370:+	0.9	1410	LUSC-relevant
NUP88@17:5419676:-	0.9	1410	LUSC-relevant
NUTM2A-AS1@10:87342345:-	0.9	1410	LUSC-relevant
P2RX5@17:3696155:-	0.9	1410	LUSC-relevant
PAPOLA@14:96502405:+	0.9	1410	LUSC-relevant
PARL@3:183884853:-	0.9	1410	LUSC-relevant
PCOLCE@7:100602367:+	0.9	1410	LUSC-relevant
PDCD2L@19:34404398:+	0.9	1410	LUSC-relevant
PECR@2:216081768:-	0.9	1410	LUSC-relevant
PEX7@6:136822592:+	0.9	1410	LUSC-relevant
PIK3C2A@11:17207986:-	0.9	1410	LUSC-relevant
PLCXD2@3:111732496:+	0.9	1410	LUSC-relevant
POLR2J@7:102478889:-	0.9	1410	LUSC-relevant
POLR2K@8:100150670:+	0.9	1410	LUSC-relevant
PRKAR1B@7:727657:-	0.9	1410	LUSC-relevant
PRSS35@6:83512536:+	0.9	1410	LUSC-relevant
PTPRZ1@7:121873129:+	0.9	1410	LUSC-relevant
QRICH1@3:49094051:-	0.9	1410	LUSC-relevant
RAB7A@3:128726167:+	0.9	1410	LUSC-relevant
RAD54L2@3:51541144:+	0.9	1410	LUSC-relevant
RBBP5@1:205122014:-	0.9	1410	LUSC-relevant
RBM39@20:35742266:-	0.9	1410	LUSC-relevant
RHOH@4:40197033:+	0.9	1410	LUSC-relevant
RIOX2@3:97972415:-	0.9	1410	LUSC-relevant
RNASE2@14:20955487:+	0.9	1410	LUSC-relevant
RNASE4@14:20684559:+	0.9	1410	LUSC-relevant
RPAIN@17:5420200:+	0.9	1410	LUSC-relevant
RPN2@20:37179318:+	0.9	1410	LUSC-relevant
RTN4IP1@6:106629469:-	0.9	1410	LUSC-relevant
RUFY4@2:218069240:+	0.9	1410	LUSC-relevant
RUFY4@2:218069280:+	0.9	1410	LUSC-relevant
SAMD3@6:130215639:-	0.9	1410	LUSC-relevant
SAMHD1@20:36951709:-	0.9	1410	LUSC-relevant
SFSWAP@12:131711093:+	0.9	1410	LUSC-relevant
SGPP2@2:222424567:+	0.9	1410	LUSC-relevant
SH3BP5@3:15332584:-	0.9	1410	LUSC-relevant
SHMT1@17:18363516:-	0.9	1410	LUSC-relevant
SIDT1@3:113532566:+	0.9	1410	LUSC-relevant
SIGIRR@11:407149:-	0.9	1410	LUSC-relevant
SIGMAR1@9:34637766:-	0.9	1410	LUSC-relevant
SIPA1@11:65647367:+	0.9	1410	LUSC-relevant
SKA1@18:50375083:+	0.9	1410	LUSC-relevant
SLC31A1@9:113221584:+	0.9	1410	LUSC-relevant
SLC33A1@3:155854406:-	0.9	1410	LUSC-relevant
SLC36A4@11:93197940:-	0.9	1410	LUSC-relevant
SMARCAD1@4:94207608:+	0.9	1410	LUSC-relevant
SMC2@9:104094311:+	0.9	1410	LUSC-relevant
SMCR8@17:18315293:+	0.9	1410	LUSC-relevant
SMIM26@20:18567420:+	0.9	1410	LUSC-relevant
SMIM29@6:34249031:-	0.9	1410	LUSC-relevant
SMPDL3A@6:122789258:+	0.9	1410	LUSC-relevant
SNAPC1@14:61762419:+	0.9	1410	LUSC-relevant
SNX15@11:65027465:+	0.9	1410	LUSC-relevant
SPHK1@17:76384610:+	0.9	1410	LUSC-relevant
SPHK2@19:48619569:+	0.9	1410	LUSC-relevant
SPICE1@3:113515187:-	0.9	1410	LUSC-relevant
SRP19@5:112861287:+	0.9	1410	LUSC-relevant
SSR1@6:7313218:-	0.9	1410	LUSC-relevant
ST3GAL4@11:126355707:+	0.9	1410	LUSC-relevant
STAG3L5P-PVRIG2P-PILRB@7:100336115:+	0.9	1410	LUSC-relevant
STAMBPL1@10:88880271:+	0.9	1410	LUSC-relevant
STK11IP@2:219597851:+	0.9	1410	LUSC-relevant
TAP2@6:32838739:-	0.9	1410	LUSC-relevant
TBC1D8B@X:106802735:+	0.9	1410	LUSC-relevant
TBCCD1@3:186567342:-	0.9	1410	LUSC-relevant
TCEA3@1:23424712:-	0.9	1410	LUSC-relevant
TCF4@18:55321841:-	0.9	1410	LUSC-relevant
TCTEX1D2@3:196318286:-	0.9	1410	LUSC-relevant
TDRD3@13:60397234:+	0.9	1410	LUSC-relevant
TEX264@3:51671252:+	0.9	1410	LUSC-relevant
TFG@3:100709562:+	0.9	1410	LUSC-relevant
THAP10@15:70892433:-	0.9	1410	LUSC-relevant
THYN1@11:134253351:-	0.9	1410	LUSC-relevant
TLN2@15:62390515:+	0.9	1410	LUSC-relevant
TMEM184A@7:1560818:-	0.9	1410	LUSC-relevant
TMEM50B@21:33479946:-	0.9	1410	LUSC-relevant
TMTC3@12:88142307:+	0.9	1410	LUSC-relevant
TNFRSF25@1:6466172:-	0.9	1410	LUSC-relevant
TNFSF10@3:172523476:-	0.9	1410	LUSC-relevant
TPD52L1@6:125153839:+	0.9	1410	LUSC-relevant
TRAV13-1@14:21868839:+	0.9	1410	LUSC-relevant
TRAV13-2@14:21918205:+	0.9	1410	LUSC-relevant
TRBV27@7:142715360:+	0.9	1410	LUSC-relevant
TRBV7-2@7:142352846:+	0.9	1410	LUSC-relevant
TRG-AS1@7:38341600:+	0.9	1410	LUSC-relevant
TRIM16@17:15651648:-	0.9	1410	LUSC-relevant
TRIM4@7:99919530:-	0.9	1410	LUSC-relevant
TRPV1@17:3609411:-	0.9	1410	LUSC-relevant
TSGA10@2:99141564:-	0.9	1410	LUSC-relevant
TSPO@22:43151570:+	0.9	1410	LUSC-relevant
TTC32@2:19901952:-	0.9	1410	LUSC-relevant
TUBE1@6:112087532:-	0.9	1410	LUSC-relevant
TUBGCP3@13:112588152:-	0.9	1410	LUSC-relevant
TYK2@19:10380570:-	0.9	1410	LUSC-relevant
UBE2O@17:76453152:-	0.9	1410	LUSC-relevant
UBXN10-AS1@1:20186516:-	0.9	1410	LUSC-relevant
USP9Y@Y:12662340:+	0.9	1410	LUSC-relevant
VGLL1@X:136532215:+	0.9	1410	LUSC-relevant
VPS4A@16:69311355:+	0.9	1410	LUSC-relevant
XPA@9:97697315:-	0.9	1410	LUSC-relevant
Z83844.2@22:37639689:+	0.9	1410	LUSC-relevant
ZBTB25@14:64503838:-	0.9	1410	LUSC-relevant
ZFP37@9:113056724:-	0.9	1410	LUSC-relevant
ZIM2-AS1@19:56595271:+	0.9	1410	LUSC-relevant
ZNF226@19:44165103:+	0.9	1410	LUSC-relevant
ZNF227@19:44212567:+	0.9	1410	LUSC-relevant
ZNF271P@18:35290315:+	0.9	1410	LUSC-relevant
ZNF321P@19:52942586:-	0.9	1410	LUSC-relevant
ZNF330@4:141220897:+	0.9	1410	LUSC-relevant
ZNF420@19:37078462:+	0.9	1410	LUSC-relevant
ZNF587B@19:57819730:+	0.9	1410	LUSC-relevant
ZNF772@19:57477548:-	0.9	1410	LUSC-relevant
ZNF799@19:12401267:-	0.9	1410	LUSC-relevant
ZSCAN18@19:58098230:-	0.9	1410	LUSC-relevant
FURIN@15:90868589:+	0.89	1712	Known positive
PRKAR1B@7:727664:-	0.89	1712	Known positive
AC002310.4@16:30534849:-	0.89	1712	LUSC-relevant
AC003002.1@19:57363550:+	0.89	1712	LUSC-relevant
AC004691.2@7:30852273:+	0.89	1712	LUSC-relevant
AC007009.1@7:8262212:+	0.89	1712	LUSC-relevant
AC008870.1@16:23670011:+	0.89	1712	LUSC-relevant
AC015688.4@17:27631221:+	0.89	1712	LUSC-relevant
AC016582.3@19:37817505:+	0.89	1712	LUSC-relevant
AC036214.3@8:80030261:-	0.89	1712	LUSC-relevant
AC055860.1@11:18013042:-	0.89	1712	LUSC-relevant
AC067968.1@19:44025380:+	0.89	1712	LUSC-relevant
AC068547.1@2:151828421:-	0.89	1712	LUSC-relevant
AC087645.2@17:78315729:+	0.89	1712	LUSC-relevant
AC092073.1@19:34404398:+	0.89	1712	LUSC-relevant
AC092835.1@2:95207530:+	0.89	1712	LUSC-relevant
AC106791.1@5:137889383:-	0.89	1712	LUSC-relevant
AC115284.1@3:51974052:-	0.89	1712	LUSC-relevant
ACTN4@19:38647649:+	0.89	1712	LUSC-relevant
ADAM17@2:9555732:-	0.89	1712	LUSC-relevant
AIMP1@4:106316549:+	0.89	1712	LUSC-relevant
AKR1B10@7:134527567:+	0.89	1712	LUSC-relevant
AL035530.1@6:159044991:-	0.89	1712	LUSC-relevant
AL078590.2@6:134539995:-	0.89	1712	LUSC-relevant
AL117339.4@10:38094381:+	0.89	1712	LUSC-relevant
AL136531.2@20:1393055:-	0.89	1712	LUSC-relevant
AL139260.3@1:38873376:-	0.89	1712	LUSC-relevant
AL139383.1@13:33676796:-	0.89	1712	LUSC-relevant
AL157935.2@9:127877675:-	0.89	1712	LUSC-relevant
AL157935.2@9:127877702:-	0.89	1712	LUSC-relevant
AL359922.1@9:21802648:+	0.89	1712	LUSC-relevant
AL589843.1@9:96687044:+	0.89	1712	LUSC-relevant
ALDOA@16:30065820:+	0.89	1712	LUSC-relevant
ALDOC@17:28576891:-	0.89	1712	LUSC-relevant
ALS2CL@3:46693653:-	0.89	1712	LUSC-relevant
ANKRA2@5:73565376:-	0.89	1712	LUSC-relevant
ANKRD52@12:56258387:-	0.89	1712	LUSC-relevant
AP000866.1@11:124800448:+	0.89	1712	LUSC-relevant
AP001931.1@11:57741483:+	0.89	1712	LUSC-relevant
AP003721.4@11:60906771:+	0.89	1712	LUSC-relevant
APEH@3:49674379:+	0.89	1712	LUSC-relevant
APOL2@22:36239573:-	0.89	1712	LUSC-relevant
ARHGAP1@11:46700582:-	0.89	1712	LUSC-relevant
ARHGEF5@7:144355396:+	0.89	1712	LUSC-relevant
ARL6IP4@12:122980722:+	0.89	1712	LUSC-relevant
ARPC4@3:9793096:+	0.89	1712	LUSC-relevant
ARSK@5:95555149:+	0.89	1712	LUSC-relevant
ASAH1@8:18084092:-	0.89	1712	LUSC-relevant
ASCC3@6:100881329:-	0.89	1712	LUSC-relevant
ATG3@3:112561662:-	0.89	1712	LUSC-relevant
ATG9B@7:151024499:-	0.89	1712	LUSC-relevant
ATP7B@13:52012125:-	0.89	1712	LUSC-relevant
BAALC-AS1@8:103298766:-	0.89	1712	LUSC-relevant
BCL2L12@19:49666015:+	0.89	1712	LUSC-relevant
BCORP1@Y:19567051:-	0.89	1712	LUSC-relevant
BIN2@12:51324130:-	0.89	1712	LUSC-relevant
BMP2K@4:78776356:+	0.89	1712	LUSC-relevant
BNIPL@1:151036610:+	0.89	1712	LUSC-relevant
BTN3A2@6:26365230:+	0.89	1712	LUSC-relevant
BTN3A3@6:26440539:+	0.89	1712	LUSC-relevant
C16orf89@16:5065949:-	0.89	1712	LUSC-relevant
C2@6:31927696:+	0.89	1712	LUSC-relevant
C4BPA@1:207104323:+	0.89	1712	LUSC-relevant
C9orf16@9:128160295:+	0.89	1712	LUSC-relevant
CA9@9:35673938:+	0.89	1712	LUSC-relevant
CAMK1@3:9769948:-	0.89	1712	LUSC-relevant
CARD8@19:48249860:-	0.89	1712	LUSC-relevant
CCDC112@5:115296640:-	0.89	1712	LUSC-relevant
CCDC12@3:46976750:-	0.89	1712	LUSC-relevant
CCDC125@5:69332786:-	0.89	1712	LUSC-relevant
CCDC169@13:36297857:-	0.89	1712	LUSC-relevant
CCDC7@10:32446169:+	0.89	1712	LUSC-relevant
CCT2@12:69585443:+	0.89	1712	LUSC-relevant
CCT8@21:29073665:-	0.89	1712	LUSC-relevant
CD163@12:7503893:-	0.89	1712	LUSC-relevant
CD180@5:67196780:-	0.89	1712	LUSC-relevant
CD2@1:116754430:+	0.89	1712	LUSC-relevant
CD300A@17:74466676:+	0.89	1712	LUSC-relevant
CD3D@11:118342627:-	0.89	1712	LUSC-relevant
CD96@3:111542204:+	0.89	1712	LUSC-relevant
CDC45@22:19479923:+	0.89	1712	LUSC-relevant
CDK12@17:39461497:+	0.89	1712	LUSC-relevant
CDK18@1:205504597:+	0.89	1712	LUSC-relevant
CDKN2A@9:21974862:-	0.89	1712	LUSC-relevant
CHAMP1@13:114314530:+	0.89	1712	LUSC-relevant
CHURC1-FNTB@14:64914433:+	0.89	1712	LUSC-relevant
CIAPIN1@16:57447387:-	0.89	1712	LUSC-relevant
CKMT1A@15:43692912:+	0.89	1712	LUSC-relevant
CKMT2-AS1@5:81301520:-	0.89	1712	LUSC-relevant
CLSTN3@12:7130375:+	0.89	1712	LUSC-relevant
CMBL@5:10307867:-	0.89	1712	LUSC-relevant
CNOT9@2:218568829:+	0.89	1712	LUSC-relevant
CNRIP1@2:68319949:-	0.89	1712	LUSC-relevant
COL14A1@8:120125103:+	0.89	1712	LUSC-relevant
COMMD3-BMI1@10:22316414:+	0.89	1712	LUSC-relevant
COQ8B@19:40716886:-	0.89	1712	LUSC-relevant
COX10-AS1@17:14069469:-	0.89	1712	LUSC-relevant
COX15@10:99732115:-	0.89	1712	LUSC-relevant
COX7A2@6:75243792:-	0.89	1712	LUSC-relevant
CTDSPL2@15:44427626:+	0.89	1712	LUSC-relevant
CUL9@6:43221505:+	0.89	1712	LUSC-relevant
CUTC@10:99732267:+	0.89	1712	LUSC-relevant
CWC22@2:180007099:-	0.89	1712	LUSC-relevant
CYGB@17:76551175:-	0.89	1712	LUSC-relevant
CYTOR@2:87455429:+	0.89	1712	LUSC-relevant
DBNL@7:44044705:+	0.89	1712	LUSC-relevant
DBR1@3:138174945:-	0.89	1712	LUSC-relevant
DMPK@19:45782490:-	0.89	1712	LUSC-relevant
DNMBP@10:100009943:-	0.89	1712	LUSC-relevant
DTX3L@3:122564338:+	0.89	1712	LUSC-relevant
DYRK4@12:4604898:+	0.89	1712	LUSC-relevant
EGFLAM@5:38445523:+	0.89	1712	LUSC-relevant
EHD2@19:47713420:+	0.89	1712	LUSC-relevant
ELMOD3@2:85354769:+	0.89	1712	LUSC-relevant
EML2@19:45639398:-	0.89	1712	LUSC-relevant
EPDR1@7:37683794:+	0.89	1712	LUSC-relevant
ERV3-1@7:65006662:-	0.89	1712	LUSC-relevant
ETFBKMT@12:31659684:+	0.89	1712	LUSC-relevant
F5@1:169586472:-	0.89	1712	LUSC-relevant
FANCA@16:89765037:-	0.89	1712	LUSC-relevant
FASTKD1@2:169573823:-	0.89	1712	LUSC-relevant
FBXO16@8:28490233:-	0.89	1712	LUSC-relevant
FCGR2B@1:161663168:+	0.89	1712	LUSC-relevant
FER1L4@20:35607510:-	0.89	1712	LUSC-relevant
FOXO4@X:71096256:+	0.89	1712	LUSC-relevant
FURIN@15:90868589:+	0.89	1712	LUSC-relevant
FXN@9:69035775:+	0.89	1712	LUSC-relevant
GAPT@5:58491497:+	0.89	1712	LUSC-relevant
GBP5@1:89272780:-	0.89	1712	LUSC-relevant
GHITM@10:84139508:+	0.89	1712	LUSC-relevant
GRB7@17:39737959:+	0.89	1712	LUSC-relevant
GTF2IRD2B@7:75092578:+	0.89	1712	LUSC-relevant
HCST@19:35902508:+	0.89	1712	LUSC-relevant
HDAC9@7:18290449:+	0.89	1712	LUSC-relevant
HEY1@8:79767857:-	0.89	1712	LUSC-relevant
HLTF@3:149086514:-	0.89	1712	LUSC-relevant
HSPE1-MOB4@2:197500344:+	0.89	1712	LUSC-relevant
HTATIP2@11:20363758:+	0.89	1712	LUSC-relevant
IFIH1@2:162318663:-	0.89	1712	LUSC-relevant
IFITM3@11:320831:-	0.89	1712	LUSC-relevant
IFT27@22:36776081:-	0.89	1712	LUSC-relevant
IGLV7-43@22:22395009:+	0.89	1712	LUSC-relevant
IL9R@X:155997688:+	0.89	1712	LUSC-relevant
IL9R@X:155997716:+	0.89	1712	LUSC-relevant
INKA1@3:49803263:+	0.89	1712	LUSC-relevant
INTS8@8:94823295:+	0.89	1712	LUSC-relevant
IP6K1@3:49786543:-	0.89	1712	LUSC-relevant
IPO9@1:201829164:+	0.89	1712	LUSC-relevant
IRF3@19:49665857:-	0.89	1712	LUSC-relevant
IRF9@14:24161317:+	0.89	1712	LUSC-relevant
ITGA4@2:181457419:+	0.89	1712	LUSC-relevant
ITPR2@12:26833210:-	0.89	1712	LUSC-relevant
IVD@15:40405795:+	0.89	1712	LUSC-relevant
JAML@11:118225013:-	0.89	1712	LUSC-relevant
KCNAB2@1:6026345:+	0.89	1712	LUSC-relevant
KHDC1@6:73263197:-	0.89	1712	LUSC-relevant
KIAA1549@7:138981318:-	0.89	1712	LUSC-relevant
KIAA1586@6:57046721:+	0.89	1712	LUSC-relevant
KIFAP3@1:170074584:-	0.89	1712	LUSC-relevant
KIFAP3@1:170074610:-	0.89	1712	LUSC-relevant
KLHL2@4:165207561:+	0.89	1712	LUSC-relevant
KPNA2@17:68035751:+	0.89	1712	LUSC-relevant
L3HYPDH@14:59484400:-	0.89	1712	LUSC-relevant
LAPTM5@1:30757774:-	0.89	1712	LUSC-relevant
LDLRAP1@1:25562794:+	0.89	1712	LUSC-relevant
LGALS9@17:27631188:+	0.89	1712	LUSC-relevant
LILRB2@19:54281091:-	0.89	1712	LUSC-relevant
LINC00278@Y:3002937:+	0.89	1712	LUSC-relevant
LINC01358@1:59020436:+	0.89	1712	LUSC-relevant
LINC01480@19:41535367:+	0.89	1712	LUSC-relevant
LINC02228@5:25190968:-	0.89	1712	LUSC-relevant
LINC02361@12:132189716:-	0.89	1712	LUSC-relevant
LINP1@10:6737412:+	0.89	1712	LUSC-relevant
LONP2@16:48244306:+	0.89	1712	LUSC-relevant
LRBA@4:151015251:-	0.89	1712	LUSC-relevant
LSM1@8:38176477:-	0.89	1712	LUSC-relevant
LTB4R2@14:24310140:+	0.89	1712	LUSC-relevant
MAP3K13@3:185282957:+	0.89	1712	LUSC-relevant
MAP3K13@3:185282976:+	0.89	1712	LUSC-relevant
MAP3K3@17:63622424:+	0.89	1712	LUSC-relevant
MAPK7@17:19378485:+	0.89	1712	LUSC-relevant
MCCC2@5:71587305:+	0.89	1712	LUSC-relevant
MDH2@7:76048050:+	0.89	1712	LUSC-relevant
MDM2@12:68808175:+	0.89	1712	LUSC-relevant
MDS2@1:23581495:+	0.89	1712	LUSC-relevant
MEFV@16:3256651:-	0.89	1712	LUSC-relevant
METTL25@12:82358510:+	0.89	1712	LUSC-relevant
MFAP5@12:8662731:-	0.89	1712	LUSC-relevant
MFSD11@17:76737678:+	0.89	1712	LUSC-relevant
MGA@15:41660430:+	0.89	1712	LUSC-relevant
MGST2@4:139665849:+	0.89	1712	LUSC-relevant
MGST2@4:139665873:+	0.89	1712	LUSC-relevant
MIA-RAB4B@19:40778268:+	0.89	1712	LUSC-relevant
MLKL@16:74700794:-	0.89	1712	LUSC-relevant
MMP14@14:22836585:+	0.89	1712	LUSC-relevant
MMP24OS@20:35278051:-	0.89	1712	LUSC-relevant
MOB3B@9:27529810:-	0.89	1712	LUSC-relevant
MRPL3@3:131502971:-	0.89	1712	LUSC-relevant
MTFP1@22:30425748:+	0.89	1712	LUSC-relevant
MUC15@11:26572264:-	0.89	1712	LUSC-relevant
MYC@8:127736232:+	0.89	1712	LUSC-relevant
NCF2@1:183590460:-	0.89	1712	LUSC-relevant
NCF4@22:36860991:+	0.89	1712	LUSC-relevant
NDUFAF3@3:49022132:+	0.89	1712	LUSC-relevant
NDUFB5@3:179604807:+	0.89	1712	LUSC-relevant
NICN1@3:49429314:-	0.89	1712	LUSC-relevant
NID1@1:236065120:-	0.89	1712	LUSC-relevant
NIPAL3@1:24415790:+	0.89	1712	LUSC-relevant
NPHP3@3:132722399:-	0.89	1712	LUSC-relevant
NRGN@11:124739957:+	0.89	1712	LUSC-relevant
NUP62@19:49929475:-	0.89	1712	LUSC-relevant
OSBPL6@2:178194512:+	0.89	1712	LUSC-relevant
[truncated: 24,450 more rows]
