# Supplementary material for: Accurate profiling of single-cell alternative transcript start sites by correcting RNA degradation
Source: Nat Commun. 2026 Apr 28;17:5798. doi: 10.1038/s41467-026-72298-8 (PMC13332059; doi:10.1038/s41467-026-72298-8)
Supplement: Supplementary file 12 — Supplementary Data 10 [file 41467_2026_72298_MOESM12_ESM.xlsx]

## Sheet: Histone
Supplementary Data 10. Epigenomic and chromatin accessibility datasets used in this study.
Category	Species	Cells/Cell Lines/tissues	Target	Website	Accession ID	Reference	Related Analyses
ChIP-seq	Homo sapiens	A549	H3K27me3	ENCODE	ENCFF893SIJ	GRCh38	LRS model
			H3K4me1		ENCFF443HGN
			H3K36me3		ENCFF275RNF
			H3K4me3		ENCFF242FAU
			H3K27ac		ENCFF524APO
			POLR2A		ENCFF764FRX
	Mus musculus	MPP	H3K4me1		ENCFF316XRS	GRCm38	TSS identification on mHSPC 5’ scRNA-seq
			H3K4me3		ENCFF186XGM
			H3K27ac		ENCFF533CEN
CAGE-seq	Homo sapiens	Bronchial Epithelial Cell	-	FANTOM5	11511-119G8	GRCh38	TSS identification on NSCLC 5’ scRNA-seq
		Alveolar Epithelial Cells	-		11510-119G7
	Mus musculus	stem cell (cKit+ Sca1- lineage-)	-		12121-128C6	GRCm38	TSS identification on mHSPC 5’ scRNA-seq
ATAC-seq	Homo sapiens	cerebellum	-	ENCODE	ENCFF160VHY	GRCh38	TSS identification on simulated 5’ scRNA-seq
	Homo sapiens	A549	-		ENCFF399KCR	GRCh38	TSS identification on NSCLC 5’ scRNA-seq
	Mus musculus	HSC	-		ENCFF351DEI	GRCm38	TSS identification on mHSPC 5’ scRNA-seq
