# Supplementary material for: Accurate profiling of single-cell alternative transcript start sites by correcting RNA degradation
Source: Nat Commun. 2026 Apr 28;17:5798. doi: 10.1038/s41467-026-72298-8 (PMC13332059; doi:10.1038/s41467-026-72298-8)
Supplement: Supplementary file 13 — Supplementary Data 11 [file 41467_2026_72298_MOESM13_ESM.xlsx]

## Sheet: Antibodies
Supplementary Data 11. Antibodies and oligos used in this study.
Antibody	Source	Cat. No.
Anti-rabbit Flag-Tag (polyclonal)	Cell Signaling Technology	Cat# 14793, RRID:AB_2572291
Anti-rabbit Myc-Tag (Monoclonal)	Cell Signaling Technology	Cat# 2278, RRID:AB_ 490778
Anti-rabbit SREBP2 (polyclonal)	Abcam	Cat# ab30682, RRID:AB _779079
Anti-rabbit HMGCS1 (Monoclonal)	Cell Signaling Technology	Cat# 42201, RRID:AB_ 2799216
Anti-mouse HMGCR (Monoclonal)	Abcam	Cat# ab242315, RRID:AB_2928124
Anti-rabbit FASN (Monoclonal)	Cell Signaling Technology	Cat# 3180, RRID:AB_ 2100796
Anti-mouse LDLR (Monoclonal)	Proteintech	Cat# 66414, RRID:AB_ 3673953
Anti-rabbit NF-κB p65 (polyclonal)	HuaBio	Cat# HA0815, RRID:AB_ 3069017
Anti-mouse IkBa (polyclonal)	BioVision	Cat# 3252, RRID:AB_ 2151286
Anti-mouse GAPDH (Monoclonal)	Cell Signaling Technology	Cat# 2118, RRID:AB_561053
Anti-rabbit Lamin B1 (Monoclonal)	Cell Signaling Technology	Cat# 13435, RRID:AB_2737428
Anti-rabbit Phospho-NF-κB p65 (Ser536) (polyclonal)	Cell Signaling Technology	Cat# 3031, RRID:AB_330559
Anti-rabbit CCR2 (polyclonal)	Proteintech	Cat# 30420, RRID:AB_3669721
Anti-mouse IgG HRP (polyclonal)	Cell Signaling Technology	Cat# 7076, RRID:AB_330924
Anti-rabbit IgG HRP (polyclonal)	Cell Signaling Technology	Cat# 7074, RRID:AB_2099233

## Sheet: Plasmids
Plasmid	Source
Plasmid: pLV3-CMV-3×Flag-MCS-EF1a-mCherry-Puro	MiaoLing Biology
Plasmid: pLV3-CMV-3×Flag-CAT-EF1a-mCherry-Puro	MiaoLing Biology
Plasmid: pLV3-CMV-3×Flag-RTKN2-S-EF1a-mCherry-Puro	MiaoLing Biology
Plasmid: pLV3-CMV-3×Flag-RTKN2-L-EF1a-mCherry-Puro	MiaoLing Biology
Plasmid: pLV3-CMV-3×Flag-CCR6-L-EF1a-mCherry-Puro	MiaoLing Biology
Plasmid: pLV3-CMV-3×Flag-CCR6-S-EF1a-mCherry-Puro	MiaoLing Biology
Plasmid: pLV3-CMV-3×Flag-CCR2-S-EF1a-mCherry-Puro	MiaoLing Biology
Plasmid: pCDH-CMV-MCS-EF1-Neo	MiaoLing Biology
Plasmid: pCDH-CMV-CAT-EF1-Neo	MiaoLing Biology
Plasmid: pCDH-CMV-SREBP2-EF1-Neo	MiaoLing Biology
Plasmid: pCDH-CMV-HMGCS1-EF1-Neo	MiaoLing Biology
Plasmid: psPAX2	Addgene
Plasmid: pMD2.G	Addgene
Plasmid: pCDNA3.1-3×Flag	Addgene
Plasmid: pCDNA3.1-3×Flag-CAT	Addgene
Plasmid: pCDNA3.1-3×Flag-RTKN2 L	Addgene
Plasmid: pCDNA3.1-3×Flag-RTKN2 S	Addgene
Plasmid: pCDNA3.1-3×Myc-c	MiaoLing Biology
Plasmid: pCDNA3.1-SREBP2-3×Myc	Addgene

## Sheet: Primers
Name	Sequence
qPCRRTKN2-S-F	5'-CTCGCCATCTCACAGAGCTT-3'
qPCRRTKN2-S-R	5'-GGTACAGGGTTGATGACGCT-3'
qPCRRTKN2-L-F	5'-CAGCAAGACTGCAACATCCAG-3'
qPCRRTKN2-L-R	5'-CAACAGCTTCCAGATGCCTTC-3'
qPCRCCR6-F	5'-CGCCATTGTACAGGCGACTA-3'
qPCRCCR6-R	5'-TCTGAGCTTGCACCAAGGTT-3'
qPCRCCR2-F	5'-AGAGGCATAGGGCAGTGAGA-3'
qPCRCCR2-R	5'-TGCTTTCGGAAGAACACCGA-3'
qPCRSREBP2-F	5'-GATGGGCAGCAGAGTTCCTT-3'
qPCRSREBP2-R	5'-GGAGGAGAGGAAGGAGAGGG-3'
qPCRHMGCS1-F	5'-CGGCTGGAAGTTGGAACAGA-3'
qPCRHMGCS1-R	5'-TACCAGGGCATACCGTCCAT-3'

## Sheet: ATSs
Name	Source	Sequence
RTKN2-L	Synthesized	ATGGAAGGTCCAAGCCTGAGAGGTCCAGCTCTGCGATTGGCCGGTCTGCCTACTCAGCAAGACTGCAACATCCAGGAGAAGATTGACCTGGAGATCCGGATGAGAGAAGGCATCTGGAAGCTGTTGTCTTTGAGCACACAGAAAGATCAGGTGCTGCACGCCGTGAAGAACCTGATGGTGTGCAACGCCAGGCTCATGGCCTACACCTCCGAGCTGCAGAAGCTCGAAGAACAGATCGCCAACCAGACCGGAAGATGTGACGTCAAGTTCGAGAGCAAAGAGAGAACTGCTTGCAAGGGCAAGATCGCCATCTCTGACATCCGCATTCCACTGATGTGGAAAGACAGCGATCACTTCTCTAACAAAGAGAGGTCTCGAAGATATGCCATCTTTTGCCTG…
RTKN2-S	Synthesized	ATGTGCCTGCTTCTGTCTTCCGCAGTGTTTGGAGTCAAGTACAACCTGCTGGCACATACCACACTTACGCTGGAGAGCGCAGAAGATAGCTTCAAGACTCATAACCTGAGCATCAACGGTAATGAGGAGTCTAGCTTCTGGCTGCCACTGTACGGCAACATGTGTTGCAGGTTGGTCGCTCAGCCAGCCTGTATGGCTGAAGACGCCTTCGCCGGCTTTCTGAACCAGCAGCAGATGGTCGAAGGCCTGATCTCTTGGAGAAGACTGTATTGTGTGTTGCGAGGTGGCAAGCTGTACTGTTTCTACTCACCTGAAGAAATCGAAGCCAAAGTGGAGCCTGCTCTGGTCGTGCCAATCAACAAGTCTCTCGTGCTGTTCGAAGACAGCCTGGAGGGTATC…
CCR6	PCR	ATGAGCGGGGAATCAATGAATTTCAGCGATGTTTTCGACTCCAGTGAAGATTATTTTGTGTCAGTCAATACTTCATATTACTCAGTTGATTCTGAGATGTTACTGTGCTCCTTGCAGGAGGTCAGGCAGTTCTCCAGGCTATTTGTACCGATTGCCTACTCCTTGATCTGTGTCTTTGGCCTCCTGGGGAATATTCTGGTGGTGATCACCTTTGCTTTTTATAAGAAGGCCAGGTCTATGACAGACGTCTATCTCTTGAACATGGCCATTGCAGACATCCTCTTTGTTCTTACTCTCCCATTCTGGGCAGTGAGTCATGCCACCGGTGCGTGGGTTTTCAGCAATGCCACGTGCAAGTTGCTAAAAGGCATCTATGCCATCAACTTTAACTGCGGGATG…
CCR2	PCR	ATGCTGTCCACATCTCGTTCTCGGTTTATCAGAAATACCAACGAGAGCGGTGAAGAAGTCACCACCTTTTTTGATTATGATTACGGTGCTCCCTGTCATAAATTTGACGTGAAGCAAATTGGGGCCCAACTCCTGCCTCCGCTCTACTCGCTGGTGTTCATCTTTGGTTTTGTGGGCAACATGCTGGTCGTCCTCATCTTAATAAACTGCAAAAAGCTGAAGTGCTTGACTGACATTTACCTGCTCAACCTGGCCATCTCTGATCTGCTTTTTCTTATTACTCTCCCATTGTGGGCTCACTCTGCTGCAAATGAGTGGGTCTTTGGGAATGCAATGTGCAAATTATTCACAGGGCTGTATCACATCGGTTATTTTGGCGGAATCTTCTTCATCATCCTC…
CCR6-S 5'UTR	PCR	CAAACGTTCCCAAATCTTCCCAGTCGGCTTGCAGAGACTCCTTGCTCCCAGGAGATAACCAGAAGCTGCATCTTATTGACAGATGGTCATCACATTGGTGAGCTGGAGTCATCAGATTGTGGGGCCCGGAGTGAGGCTGAAGGGAGTGGATCAGAGCACTGCCTGAGAGTCACCTCTACTTTCCTGCTACCGCTGCCTGTGAGCTGAAGGGGCTGAACCATACACTCCTTTTTCTACAACCAGCTTGCATTTTTTCTGCCCACA
CCR6-L 5'UTR	PCR	AGTGTATGGGTGAAGGAGGCAGCAGTGTGGCCGGAGAGGAGAGCTGGGCTGGGAGCACAGGAAGGTCCCCAGGACTCTGTGGTCATCAGTAAGAGAGGGCCCACGTGTATATGCTGGTGAACAGAAATGTCAACCTTTTCAAAGTCTGACATTTAAGAGAAAAAACTGTGGCTGTTGGTTTGTGGAACAGACAGCTCCTTCTTTATTGAGTCACCTCTACTTTCCTGCTACCGCTGCCTGTGAGCTGAAGGGGCTGAACCATACACTCCTTTTTCTACAACCAGCTTGCATTTTTTCTGCCCACA
CCR2-S 5'UTR	PCR	AGATCTGTTTGGTTCAGTTGCTGAGAAGCCTGACATACCAGGACTGCCTGAGACAAGCCACAAGCTGAACAGAGAAAGTGGATTGAACAAGGACGCATTTCCCCAGTACATCCACAAC
