# Supplementary material for: Accurate profiling of single-cell alternative transcript start sites by correcting RNA degradation
Source: Nat Commun. 2026 Apr 28;17:5798. doi: 10.1038/s41467-026-72298-8 (PMC13332059; doi:10.1038/s41467-026-72298-8)
Supplement: Supplementary file 16 — Source Data [file 41467_2026_72298_MOESM16_ESM.xlsx]

## Sheet: Figure5c
			Ctrl					CCR6-S					CCR6-L
		0hr	0.221	0.225	0.231	0.225		0.222	0.223	0.232	0.212		0.226	0.227	0.225	0.241
		24hr	0.256	0.251	0.255	0.253		0.272	0.243	0.217	0.247		0.244	0.262	0.2814	0.285
		48hr	0.291	0.286	0.297	0.323		0.213	0.224	0.305	0.246		0.312	0.272	0.354	0.34
		72hr	0.311	0.343	0.333	0.344		0.242	0.253	0.241	0.263		0.354	0.324	0.364	0.372
		96hr	0.481	0.471	0.482	0.491		0.292	0.282	0.274	0.294		0.763	0.761	0.741	0.762
			Mean	SEM					Mean	SEM				Mean	SEM
		0hr	0.2255	0.00206155				0hr	0.22225	0.00409013			0hr	0.22975	0.00377216
		24hr	0.25375	0.00110868				24hr	0.24475	0.0112574			24hr	0.2681	0.00948911
		48hr	0.29925	0.00822977				48hr	0.247	0.0205142			48hr	0.3195	0.0180808
		72hr	0.33275	0.0076635				72hr	0.24975	0.00518612			72hr	0.3535	0.0105
		96hr	0.48125	0.00409013				96hr	0.2855	0.00464579			96hr	0.75675	0.00526585

## Sheet: Figure5d
				Ctrl									CCR6-S									CCR6-L
		Replicate1		410							Replicate1		250							Replicate1		700
		Replicate2		360							Replicate2		200							Replicate2		640
		Replicate3		370							Replicate3		220							Replicate3		655
		Mean		380							Mean		233							Mean		665
		SEM		15.2752							SEM		14.5297							SEM		18.0278

## Sheet: Figure5e
			Ctrl					CCR2-S
		0hr	0.201	0.202	0.214	0.214		0.202	0.201	0.212	0.213
		24hr	0.191	0.203	0.194	0.204		0.192	0.201	0.192	0.206
		48hr	0.222	0.232	0.225	0.226		0.223	0.224	0.236	0.237
		72hr	0.412	0.414	0.415	0.427		0.252	0.242	0.255	0.256
		96hr	0.622	0.554	0.65	0.577		0.402	0.404	0.415	0.401
			Mean	SEM				Mean	SEM
		0hr	0.20775	0.00361421			0hr	0.207	0.00318852
		24hr	0.198	0.00324037			24hr	0.19775	0.00347311
		48hr	0.22625	0.00209662			48hr	0.23	0.00376386
		72hr	0.417	0.00339116			72hr	0.25125	0.00319831
		96hr	0.60075	0.021654			96hr	0.4055	0.00322748

## Sheet: Figure5f
						Ctrl					CCR2-S
				Replicate1		330			Replicate1		130
				Replicate2		305			Replicate2		115
				Replicate3		320			Replicate3		125
				Mean		318.3			Mean		123.3
				SEM		7.3			SEM		4.4

## Sheet: Figure5g
	Flag
	HMGCR
	GAPDH																Ctrl		CCR6-S		CCR6-L
																Replicate1	0.41	Replicate1	0.12	Replicate1	0.95
																Replicate2	0.42	Replicate2	0.15	Replicate2	0.98
																Replicate3	0.43	Replicate3	0.16	Replicate3	1
																Mean	0.42	Mean	0.143	Mean	0.977
																SEM	0.00577351	SEM	0.012	SEM	0.0145

## Sheet: Figure5h
			CCR2
			HMGCR
			GAPDH
										Ctrl			CCR2-S
									Replicate1	2.1		Replicate1	0.8
									Replicate2	2.2		Replicate2	1.2
									Replicate3	2		Replicate3	0.76
									Mean	2.1		Mean	0.92
									SEM	0.058		SEM	0.140475

## Sheet: Figure6b
			Ctrl						RTKN2-S						RTKN2-L
			Replicate1	355					Replicate1	790					Replicate1	285
			Replicate2	340					Replicate2	750					Replicate2	260
			Replicate3	350					Replicate3	710					Replicate3	270
			Replicate4	362					Replicate4	760					Replicate4	280
			Mean	351.75					Mean	752.5					Mean	273.75
			SEM	4.62556					SEM	16.5202					SEM	5.54339

## Sheet: Figure6c
			Ctrl					RTKN2-S					RTKN2-L
		0hr	0.221	0.215	0.21	0.215		0.21	0.211	0.214	0.211		0.219	0.218	0.212	0.216
		24hr	0.241	0.264	0.265	0.273		0.354	0.382	0.324	0.375		0.251	0.241	0.242	0.233
		48hr	0.391	0.366	0.387	0.361		0.4612	0.412	0.464	0.479		0.275	0.282	0.291	0.263
		72hr	0.48	0.47	0.43	0.454		0.574	0.554	0.534	0.56		0.393	0.424	0.415	0.426
		96hr	0.55	0.57	0.582	0.601		0.723	0.66	0.68	0.62		0.4424	0.44	0.454	0.494
			Mean	SEM					Mean	SEM				Mean	SEM
		0hr	0.21525	0.00225				0hr	0.2115	0.0009			0hr	0.21625	0.00154785
		24hr	0.26075	0.00688446				24hr	0.35875	0.0130216			24hr	0.24175	0.00368273
		48hr	0.376	0.00764853				48hr	0.45405	0.0145512			48hr	0.27775	0.00590727
		72hr	0.4585	0.0109049				72hr	0.5555	0.00830161			72hr	0.4145	0.00755535
		96hr	0.57575	0.0106956				96hr	0.67075	0.0214218			96hr	0.4576	0.0125124

## Sheet: Figure6d
	p65 Cytoplasm					p65 Nucleus
	p-p65 Nucleus						p-p65 Nucleus
	p-p65 Cytoplasm
	Lamin B1					Lamin B1				Lamin B1
	GAPDH					GAPDH
			Ctrl			RTKN2-S			RTKN2-L
		Replicate1	1.1		Replicate1	1.1		Replicate1	1.8
		Replicate2	0.92		Replicate2	0.93		Replicate2	1.63
		Replicate3	0.91		Replicate3	0.94		Replicate3	1.61
		Mean	0.977		Mean	0.99		Mean	1.68
		SEM	0.062		SEM	0.06		SEM	0.06
			Ctrl			RTKN2-S			RTKN2-L
		Replicate1	2.1		Replicate1	1.96		Replicate1	0.17
		Replicate2	1.93		Replicate2	2.15		Replicate2	0.17
		Replicate3	2		Replicate3	1.96		Replicate3	0.18
		Mean	2.01		Mean	2.02		Mean	0.17
		SEM	0.049		SEM	0.063		SEM	0.003

## Sheet: Figure6e
			IP SREBP2
			IP Flag
			Input SREBP2
			Input Flag

[truncated: 21 more sheets: Figure6f, Figure6g, Figure6h, Figure6i, Figure6j, Figure6k, FigureS7a, FigureS7b, FigureS7c, FigureS7d, FigureS7e, FigureS7f, FigureS7g, FigureS7h, FigureS8b, FigureS8c, FigureS8d, FigureS8e, FigureS8f, FigureS8g …]
